# Supplementary material for: Integrated transcriptomic analysis reveals immune signatures distinguishing persistent versus resolving outcomes in MRSA bacteremia
Source: Front Immunol. 2024 May 23;15:1373553. doi: 10.3389/fimmu.2024.1373553 (PMC11153731; doi:10.3389/fimmu.2024.1373553)
Supplement: Supplementary Table 1 — Propensity scores in clinical cohort analysis. [file Table_1.xlsx]

## Sheet: SI Table 1 Propensity_score_coh
PID	outcome	Propensity score	pmtch_1
SA05867	APMB	0.248595	1
SA04711	ARMB	0.2164187	1
SA04137	APMB	0.38864	2
SA04942	ARMB	0.446876	2
SA04821	APMB	0.16647	3
SA05170	ARMB	0.066709	3
SA04329	ARMB	0.234259	4
SA04158	APMB	0.489722	4
SA04095	APMB	0.527216	5
SA04256	ARMB	0.1361643	5
SA04233	ARMB	0.187835	6
SA04873	APMB	0.552892	6
SA04878	ARMB	0.476282	8
SA03469	APMB	0.6855221	8
SA04497	ARMB	0.220074	9
SA04785	APMB	0.280717	9
SA05525	ARMB	0.227104	10
SA04751	APMB	0.282703	10
SA04886	APMB	0.431884	11
SA04059	ARMB	0.473628	11
SA04413	ARMB	0.408659	12
SA04529	APMB	0.703505	12
SA04782	APMB	0.467855	13
SA05500	ARMB	0.467855	13
SA05300	ARMB	0.40621	14
SA04255	APMB	0.556232	14
SA04864	ARMB	0.100768	15
SA04859	APMB	0.510812	15
SA05709	ARMB	0.552449	16
SA04915	APMB	0.553881	16
SA05073	APMB	0.666161	17
SA04228	ARMB	0.670429	17
SA04816	APMB	0.199748	18
SA04468	ARMB	0.201397	18
SA04547	ARMB	0.473628	19
SA04469	APMB	0.572416	19
SA04742	ARMB	0.268947	20
SA04395	APMB	0.644503	20
SA05915	ARMB	0.208076	21
SA04535	ARMB	0.562036	22
SA05019	APMB	0.88563	22
SA04322	ARMB	0.203055	23
SA04627	APMB	0.648874	23
SA04378	ARMB	0.216063	24
SA05004	APMB	0.140238	26
SA05712	ARMB	0.156457	26
SA04862	APMB	0.451618	27
SA05121	ARMB	0.465493	27
SA05051	ARMB	0.665192	28
SA04471	APMB	0.702673	28
SA04495	ARMB	0.535071	30
SA05208	APMB	0.819442	30
SA04908	APMB	0.793158	32
SA04633	ARMB	0.828905	32
SA05238	APMB	0.186468	33
SA03567	ARMB	0.216063	33
SA05526	APMB	0.316341	34
SA05567	ARMB	0.682082	34
