# Supplementary material for: Integrated transcriptomic analysis reveals immune signatures distinguishing persistent versus resolving outcomes in MRSA bacteremia
Source: Front Immunol. 2024 May 23;15:1373553. doi: 10.3389/fimmu.2024.1373553 (PMC11153731; doi:10.3389/fimmu.2024.1373553)
Supplement: Supplementary Table 2 — Gene expression data normalized by CPM (counts per million). [file Table_2.xlsx]

## Sheet: SI Table 1 All_genes_normalized
Ensembl Gene ID	SA03469	SA03567	SA04059	SA04095	SA04137	SA04158	SA04228	SA04233	SA04255	SA04256	SA04322	SA04329	SA04378	SA04395	SA04413	SA04468	SA04469	SA04471	SA04495	SA04497	SA04529	SA04535	SA04547	SA04627	SA04633	SA04711	SA04742	SA04751	SA04782	SA04785	SA04816	SA04821	SA04859	SA04862	SA04864	SA04873	SA04878	SA04886	SA04908	SA04915	SA04942	SA05004	SA05019	SA05051	SA05073	SA05121	SA05170	SA05208	SA05238
ENSG00000223972	0	0	0	0	0	0.108284	0	0	0	0	0	0	0	0	0	0	0	0	0	0	0	0	0	0.120272	0	0	0	0	0	0	0	0	0	0	0	0	0	0	0	0	0.303111	0	0	0	0	0.94726	0	0	0.268562
ENSG00000227232	0	0	12.8687	1.49366	0.333646	0	0	0	2.19209	0	0	0	7.05997	1.19632	0	0	0	0	0	0.988348	0	3.93304	4.54942	0	0.0792665	0	1.50166	0	1.87977	0.523346	0	6.74326	0	0	0	0	0	6.76986	0	0	1.06089	0	0.0920626	0	0	0	0	5.69855	0
ENSG00000278267	0	0	0	0	0	0	0	0	0	0	0	0	0	0	0	0	0	0	0	0	0	0	0	0	0	0	0	0	0	0	0	0	0	0	0	0	0	0	0	0	0	0	0	0	0	0	0	0	0
ENSG00000243485	0	0	0	0	0	0	0	0	0	0	0	0	0	0	0	0	0	0	0	0	0	0	0	0	0	0	0	0	0	0	0	0	0	0	0	0	0	0	0	0	0	0	0	0	0	0	0	0	0
ENSG00000284332	0	0	0	0	0	0	0	0	0	0	0	0	0	0	0	0	0	0	0	0	0	0	0	0	0	0	0	0	0	0	0	0	0	0	0	0	0	0	0	0	0	0	0	0	0	0	0	0	0
ENSG00000237613	0	0	0	0	0	0	0	0	0	0	0	0	0	0	0	0	0	0	0	0	0	0	0	0	0	0	0	0	0	0	0	0	0	0	0	0	0	0	0	0	0	0	0	0	0	0	0	0	0
ENSG00000268020	0	0	0	0	0	0	0	0	0	0	0	0	0	0	0	0	0	0	0	0	0	0	0	0	0	0	0	0	0	0	0	0	0	0	0	0	0	0	0	0	0	0	0	0	0	0	0	0	0
ENSG00000240361	0	0	0	0	0	0	0	0	0	0	0	0	0	0	0	0	0	0	0	0	0	0	0	0	0	0	0	0	0	0	0	0	0	0	0	0	0	0	0	0	0	0	0	0	0	0	0	0	0
ENSG00000186092	0	0	0	0	0	0	0	0	0	0	0	0	0	0	0	0	0	0	0	0	0	0	0	0	0	0	0	0	0	0	0	0	0	0	0	0	0	0	0	0	0	0	0	0	0	0	0	0	0
ENSG00000238009	0	0	0	0	0.200187	0	0	0	0	0	0	0	0	0	0.19466	0	0.503196	0	0	0.304107	0	0	0	0	0	0	0	0	0	0	0	0	0	0	0	0	0	0	0	0.0956603	0	0	0.828564	0	0	0	0	0.416967	0
ENSG00000239945	0	0	0	0	0	0	0	0	0	0	0	0	0	0	0	0	0	0	0	0	0	0	0	0	0	0	0	0	0	0	0	0	0	0	0	0	0	0	0	0	0	0	0	0	0	0	0	0	0
ENSG00000233750	0	0.121194	1.44592	0.229794	0.533833	0.649701	0.167378	4.97506	0.78289	0.0579113	0	0	0	0.132924	0	0.1312	0	2.58615	0.692302	1.06437	0	2.16317	0	1.08245	0.158533	0	0	0	2.1483	0	0.089037	0	0	0	0	0	0.14898	0	0	0	1.51555	0.108752	5.33963	0	1.51457	0.344458	0	1.38989	1.20853
ENSG00000268903	16.653	13.2708	38.0276	19.9921	23.0883	27.7206	23.0145	28.085	10.0993	32.1987	39.2318	6.47619	16.025	21.4008	14.5995	8.92159	28.6822	21.6297	35.8266	16.8779	78.5808	6.29286	33.6903	27.3018	22.1154	3.42923	26.0742	17.2201	30.1658	15.5957	26.444	19.96	42.1629	48.8224	0	21.2755	30.69	61.1842	53.6624	16.9319	10.3058	20.3367	63.8915	8.4611	20.1942	18.5146	45.2874	36.6931	42.1642
ENSG00000269981	3.5432	3.45403	10.4106	10.6854	9.47554	12.994	0	7.8638	3.83616	3.41677	22.856	7.98435	3.58602	9.43763	18.7847	1.7056	13.0831	3.17392	6.05764	13.5328	0	2.2615	0.122957	17.1989	11.1766	1.94843	11.8767	5.8118	14.2325	6.17548	0.712296	21.1738	5.50535	28.8052	0	0	5.51227	9.57999	0	3.34811	6.71895	8.80893	32.6822	3.23513	13.2945	11.8838	9.59478	7.64439	11.951
ENSG00000239906	0	0	0	0	0	0	0	0	0	0	0	0	0	0	0	0	0	0	0	0	0	0	0	0	0	0	0	0	0	0	0	0	0	0	0	0	0	0	0	0	0	0	0	0	0	0	0	0	0
ENSG00000241860	0	0.0605971	0	0.574486	0.400375	1.08284	0	0	0	0	0.262713	0	0	1.99386	0	0	0	0.235105	20.7691	0.380134	0	0	0	0	0.0792665	0	0	0	0.98464	0.732684	1.06844	0	0	0	0	0	0	0	0	0	0.252592	0.108752	0	0	0	2.06675	0	0.555956	1.34281
ENSG00000222623	0	0	0	0	0	0	0	0	0	0	0	0	0	0	0	0	0	0	0	0	0	0	0	0	0	0	0	0	0	0	0	0	0	0	0	0	0	0	0	0	0	0	0	0	0	0	0	0	0
ENSG00000241599	0	0	0	0	0	0	0	0	0	0	0	0	0	0	0	0	0	0	0	0	0	0	0	0	0	0	0	0	0	0	0	0	0	0	0	0	0	0	0	0	0	0	0	0	0	0	0	0	0
ENSG00000279928	0	0	0	0.229794	0	0	0	0	0	0.810759	0	0	0	0	0	0	0	0	0	0.304107	0	0	0	0	0	0	0	0	0	0	0	0	0.805661	0	0	0	0	0	0	0	0	0	0	0	0.168285	0	0	0	0
ENSG00000279457	1.41728	1.63612	2.02428	1.26387	1.26785	2.27395	0.083689	5.93797	0	1.0424	5.77969	9.31507	0	2.92433	0	1.1808	0	1.76329	0	2.35683	0	1.86819	7.25449	2.64599	7.76812	0	0.136514	1.29151	3.31197	1.04669	0	4.04595	1.47705	4.55675	0	0	0.14898	7.91946	0	1.24358	2.17229	0.97877	0	0	2.18771	2.58344	0.12793	4.16967	1.34281
ENSG00000273874	0	0	0	0	0	0	0	0	0	0	0	0	0	0	0	0	0	0	0	0	0	0	0	0	0	0	0	0	0	0	0	0	0	0	0	0	0	0	0	0	0	0	0	0	0	0	0	0	0
ENSG00000228463	0	0	0	0.689383	0.0667291	0	0	1.28389	0.469734	1.56361	0	0	0	0	0	0	0	0	0	0	0	0.294978	0	0	0	0	0	0	0	0.209338	0	0	0.402831	0	0	0	0	0	0	0.0956603	0	1.74004	0	0	0	0	0	1.11191	0
ENSG00000236679	0	0	0	0	0	0	0	0	0	0	0	0	0	0	0	0	0	0	0	0	0	0	0	0	0	0	0	0	0	0	0	0	0	0	0	0	0	0	0	0	0	0	0	0	0	0	0	0	0
ENSG00000236601	0	0	0	0	0	0	0	0	0	0	0	0	0	0	0	0	0	0	0	0	0	0	0	0	0	0	0	0	0	0	0	0	0	0	0	0	0	0	0	0	0	0	0	0	0	0	0	0	0
ENSG00000237094	0	2.36329	0.867549	4.94058	3.73683	3.78992	0	3.69117	0.78289	3.30095	3.50284	0	0.336189	1.86094	0.486649	0	0	1.52818	2.42306	3.64929	0	0.0983259	3.68872	4.20952	0.713398	2.41605	4.64148	2.79827	3.75953	1.25603	4.808	0	1.87988	1.13919	0	0	0	0.127733	0	0	0.555703	3.58882	13.9935	0	0.504855	0.775031	0	0	3.62558
ENSG00000269732	0	0	0	0	0	0	0	0	0	0	0	0	0	0	0	0	0	0	0	0	0	0	0	0	0	0	0	0	0	0	0	0	0	0	0	0	0	0	0	0	0	0	0	0	0	0	0	0	0
ENSG00000284733	0	0	0	0	0	0	0	0	0	0	0	0	0	0	0	0	0	0	0	0	0	0	0	0	0	0	0	0	0	0	0	0	0	0	0	0	0	0	0	0	0	0	0	0	0	0	0	0	0
ENSG00000233653	0	0	0	0	0	0	0	0	0	0	0	0	0	0	0	0	0	0	0	0	0	0	0	0	0	0	0	0	0	0	0	0.134865	0	0	0	0	0	0	0	0	0	0	0	0	0	0	0	0	0
ENSG00000250575	0	0	0	0	0	0	0	0	0	0	0	0	0	0	0	0	0	0	0	0	0	0	0	0	0	0	0	0	0	0	0	0	0	0	0	0	0	0	0	0	0	0	0	0	0	0	0	0	0
ENSG00000278757	0	0	0	0	0	0	0	0	0	0	0	0	0	0	0	0	0	0	0	0	0	0	0	0	0	0	0	0	0	0	0	0	0	0	0	0	0	0	0	0	0	0	0	0	0	0	0	0	0
ENSG00000230021	0	0	0	0	0	0	0	0	0	0	0	0	0	0	0	0	0	0	0	0	0	0	0	0	0.396332	0	0	0	0	0	0	0	0	0	0	0	0	0	0	0	0	0	0	0	0	0	0	0	0
ENSG00000235146	0	0	0	0	0	0	0	0	0	0	0	0	0	0	0	0	0	0	0	0	0	0	0	0	0	0	0	0	0	0	0	0	0	0	0	0	0	0	0	0	0	0	0	0	0	0	0	0	0
ENSG00000225972	0.35432	2.24209	0	1.49366	0.467104	0.757985	0.334756	0.320971	294.367	3.0693	43.0849	0.088715	0	1.06339	183.564	0.5248	0	119.786	0.692302	0.532187	0.120708	0.49163	208.29	1.56354	0.554865	336.922	0.9556	4.08978	0.805614	1.25603	0.356148	75.7942	5.50535	0.325482	0	0.156438	173.562	128.5	0.251346	0	0.404148	162.802	0	102.155	0.168285	1.29172	258.547	114.249	1.34281
ENSG00000225630	32.184	42.9027	4.48234	50.3249	18.4172	17.5419	5.3561	9.78963	24.5045	38.9164	0.612997	1.33072	15.3526	36.2883	11.2903	36.736	13.754	4.7021	0.519227	168.551	35.4881	39.822	5.779	15.9962	34.4017	12.8596	39.8622	51.2299	26.7643	20.7245	19.7662	12.5425	38.5375	24.7367	26.0269	5.63176	69.8718	7.53626	59.569	63.3271	71.2815	12.3977	0.0920626	12.5672	26.2525	41.335	13.9444	25.8519	15.5766
ENSG00000237973	6.20059	8.96837	94.1291	12.1791	7.80731	7.68813	0.334756	7.70331	141.938	6.48607	80.0399	32.8245	0.448252	3.05726	140.836	5.6416	43.9458	127.074	1.3846	6.84241	0.120708	89.2799	131.687	10.7042	6.73765	176.995	9.556	10.3321	4.11758	6.8035	4.98607	113.961	4.56541	3.41757	1.14695	0.938627	199.187	191.855	21.3644	5.16566	5.15288	118.866	0.184125	129.654	2.18771	14.8978	262.001	212.653	11.011
ENSG00000278791	0	0	0	0	0	0	0	0	0	0	0	0	0	0	0	0	0	0	0	0	0	0	0	0	0	0	0	0	0	0	0	0	0	0	0	0	0	0	0	0	0	0	0	0	0	0	0	0	0
ENSG00000229344	0.118107	1.03015	0.144592	1.03407	0.266917	0	0	0.320971	0.626312	0.231645	0.087571	3.63731	0.224126	0.531697	0.0973299	0	2.85145	0	0.173076	0.456161	0	0.786607	0	0	0	0	0.546057	1.07626	0.358051	0.104669	0.178074	0	0.268554	0.162741	0.0882266	0.156438	0	2.42693	0.125673	0	0.101037	0.326257	0.276188	0	0.168285	1.2056	0.255861	0	0.268562
ENSG00000240409	0.0590533	0.302985	0.144592	0	0	0.974552	0	2.08631	0	0.0579113	0	0	0	0.132924	0	0.2624	0	0	0.173076	0.0760268	0	0	0	0	0.0792665	0	1.09211	0.645756	0.0895127	0	0	0	0.134277	0	0	0	0	0	0	0	0.353629	0	0	0	0	0	0.255861	0	0.268562
ENSG00000248527	149.287	169.005	54.3664	267.021	112.372	125.392	81.262	108.97	69.4424	204.659	95.1021	100.425	87.4092	126.677	169.646	153.241	169.577	66.8873	43.9612	162.773	44.6619	212.482	86.9309	145.77	176.368	130.623	291.594	199.323	121.469	145.49	288.658	49.3606	230.016	43.6147	69.1697	160.192	650.001	616.568	106.194	75.8586	72.4435	562.684	57.8153	418.203	190.667	175.588	187.162	87.285	126.627
ENSG00000198744	1.00391	2.78746	3.90397	4.36609	2.60244	1.84082	1.92485	5.77748	2.27038	6.71771	1.13842	2.3953	1.79301	15.0204	6.91042	2.2304	1.34186	2.35105	1.03845	3.34518	0.482831	3.44141	4.18055	2.52571	2.06093	4.75416	7.50828	3.22878	3.93856	3.66342	6.23259	1.75325	6.04246	10.5782	1.49985	2.34657	3.57553	1.916	2.38779	2.77415	2.57644	2.5013	1.93332	5.22598	2.69256	7.0614	4.86135	6.2545	1.07425
ENSG00000268663	0	0	0	0	0	0	0	0	0	0	0	0	0	0	0	0	0	0	0	0	0	0	0	0	0	0	0	0	0	0	0	0	0	0	0	0	0	0	0	0	0	0	0	0	0	0	0	0	0
ENSG00000284662	0	0	0	0	0	0	0	0	0	0	0	0	0	0	0	0	0	0	0	0	0	0	0	0	0	0	0	0	0	0	0	0	0	0	0	0	0	0	0	0	0	0	0	0	0	0	0	0	0
ENSG00000229376	0	0	0	0	0	0	0	0	0	0	0	0	0	0	0	0	0	0	0	0	0	0	0	0	0	0	0	0	0	0	0	0	0	0	0	0	0	0	0	0	0	0	0	0	0	0	0	0	0
ENSG00000228327	0.0590533	0.545374	0.722958	0.459588	1.73496	1.9491	1.00427	0.481457	0.469734	0.347468	5.69212	0.266145	0.896504	1.59509	0.0973299	1.968	2.01279	2.11594	0.692302	1.67259	1.08637	0.0983259	10.3284	1.80408	0.237799	0.233811	0.409543	0.430504	1.87977	1.15136	0.178074	0.26973	0	0.813706	0.0882266	0	0.744902	0.127733	7.66605	0.286981	1.06089	1.95754	0.552376	0.248856	2.01942	1.72229	2.17482	0.277978	0.939966
ENSG00000223181	0	0	0	0	0	0	0	0	0	0	0	0	0	0	0	0	0	0	0	0	0	0	0	0	0	0	0	0	0	0	0	0	0	0	0	0	0	0	0	0	0	0	0	0	0	0	0	0	0
ENSG00000229905	0	0	0	0	0	0	0	0	0	0	0	0	0	0	0	0	0	0	0	0	0	0	0	0	0	0	0	0	0	0	0	0	0	0	0	0	0	0	0	0	0	0	0	0	0	0	0	0	0
ENSG00000237491	0	0	0.433775	1.37877	0.266917	0.108284	4.18445	3.04923	0.391445	2.66392	0	0	0	0	3.40655	2.7552	0	1.29308	0	0.152054	0	0	0	2.76626	0.158533	0	0	0	1.25318	0	1.60267	0	1.87988	0	0	0	6.25718	7.53626	0	0	0	0.435009	0	0	0	0.258344	4.60549	0.138989	0.134281
ENSG00000285268	0	0	0	0	0	0	0	0	0	0	0	0	0	0	0	0	0	0	0	0	0	0	0	0	0	0	0	0	0	0	0	0	0	0	0	0	0	0	0	0	0	0	0	0	0	0	0	0	0
ENSG00000230092	0	0	0	0.344691	0.200187	0	0	0	0	0	6.6554	0	0	0	0	0	0	0.117552	0	0	0	0	0	0	0	0	0	0	0.179025	0	0	0	0	0	0	0	0	0	0	0	0	0	0	0	0	0	0	0	0
ENSG00000177757	0	0	0	0	0	0	0	0	0	0	0	0	0	0	0	0	0	0	0	0	0	0.196652	0	0	0	0	0	0	0.0895127	0	0	0	0	0	0	0	0	0	0	0	0	0	0.184125	0	0	0	0	0	0
ENSG00000228794	3.60225	1.03015	1.87969	5.05547	1.66823	5.08932	0.418445	0.160486	0.078289	5.03829	0	13.2185	0.672378	3.19018	8.37037	3.5424	0.503196	0.94042	0	4.2575	14.4849	2.35982	0	3.24735	0.951198	4.67623	1.63817	3.22878	4.47563	4.29144	2.404	0	0	0	6.88168	0	0	0	0	1.81755	0.505185	2.61005	0	20.1573	0	1.80841	0	0.694945	2.95418
ENSG00000225880	0	2.0603	1.87969	0	1.73496	0.757985	4.18445	4.65408	1.09605	0	5.51697	4.1696	0	5.58282	4.86649	1.968	0	0.117552	0	1.52054	6.88034	1.17991	0	0.481088	1.189	0	0	1.72201	0.716101	0	1.33556	0	0	6.34691	0	12.8279	6.55514	0	0	0.669622	0.454666	1.19627	0	0	1.85114	0	0	4.03068	5.23695
ENSG00000230368	0	2.42388	0	0	0	0	0	0	0	0	0	0	0	0	0	0	0	0	0	0	0	0	0	0	0	0	0	2.58302	0.626589	0	0	0	0	0	0	0	0	0	0	0	0	0	0	0	0	0	0	0	0
ENSG00000234711	0	0	0	0	0	0	0	0	0.078289	0	0	0	0	0	0	0	0	0	0	0	0	0	0	0	0	0	0	0	0	0	0	0	0	0	0	0	0	0	0	0	0	0	0	0	0	0	0	0	0
ENSG00000283040	0	0	0	0	0	0	0	0	0	0	0	0	0	0	0	0	0	0	0	0	0	0	0	0	0	0	0	0	0	0	0	0	0	0	0	0	0	0	0	0	0	0	0	0	0	0	0	0	0
ENSG00000272438	0	0	0	0	0.0667291	0	0	0	0	0	0	0	0	0	0	0	0	0	0	0	0	0	0	0	0	0	0	0	0	0	0	0	0	0	0	0	0	0	0	0	0	0	0	0	0	0	0	0	0
ENSG00000230699	0	0	0	0	0.133458	0	0	0	0	1.62152	0	0	0	0	0	0	0	0	0	0	0	0	0	0	0	0	0	0	0	0	0	0	2.95409	0	0	0	0	0	0	0.669622	0.606221	0	0	0	0	0.775031	0	0	0
ENSG00000241180	0	0.0605971	0	0	0	0	0	0	0	0	0	0	0	0	0	0	0	0	0	0	0	0	0	0	0	0	0	0.645756	0	0	0	0	0	0	0	0	0	0	0	0	0	0	0	0	0	0	0	0	0
ENSG00000223764	0	0	0	0	0.0667291	0	0	0	0	0	0	0	0	0	0	0	0	0	0	0	0	0	0	0	0	0	0	0	0	0	0	0	0	0	0	0	0	0	0	0.286981	0.0505185	0	0	0	0	0	0	0	0
ENSG00000187634	0.649586	0.0605971	0	1.37877	0.533833	0	0	0	0	0	0	0	0	0	0	0	0	0.822867	0	0	0	0	0	0	0	0	0	0	0.0895127	0	0	0	0	0	0	0	0	0	0.879711	0	0	0	0	0	0	0	0	0.138989	0
ENSG00000188976	8.38556	13.9373	15.4713	25.8519	18.6842	14.1851	31.5508	25.5172	8.61179	21.0797	8.23168	27.2355	27.9037	29.908	39.4186	17.9744	31.1982	30.0934	48.4612	14.8252	23.7794	29.2028	4.79534	20.4463	33.5297	9.11864	4.23194	14.8524	26.5853	15.9097	16.3828	2.56244	13.9648	6.02143	18.3511	24.0914	14.1531	21.2037	0.125673	20.6626	10.7604	14.5728	26.9744	38.946	8.58254	9.30037	25.3302	31.4115	18.7993
ENSG00000187961	21.5544	12.3012	36.5817	37.8011	32.03	14.6183	61.5114	45.0965	5.40194	18.4158	43.4352	53.4951	25.6624	49.4478	34.0655	38.704	4.36103	33.7376	0.346151	23.4923	25.4693	31.8576	17.9518	50.2737	92.2662	21.8224	24.5726	12.4846	22.7362	20.8292	33.1218	31.963	13.9648	15.9486	65.6406	37.2322	27.7104	25.0357	5.52961	39.0294	14.9029	16.9653	0	38.5727	18.8479	32.3791	14.4561	37.805	16.6508
ENSG00000187583	9.50758	0	0.578366	0.229794	1.53477	0.866268	0	0	1.72236	1.10032	0	8.33921	7.62029	2.25971	1.16796	0	5.1997	0	0	2.43286	0.603539	1.57321	1.10662	1.32299	7.84738	2.57192	6.00663	0	1.52172	0.209338	0	0	1.20849	0	5.02892	0	0	3.32106	9.67682	0.478301	0.959851	0.652513	0	0	0	1.46395	9.33892	1.38989	0.939966
ENSG00000187642	0	0	2.89183	1.26387	1.6015	0.324851	0	0	0.156578	0	0	1.50815	0	0.265849	0	0	0	1.52818	0	1.67259	0	1.96652	0	1.80408	0.0792665	0	1.77469	0	0.895127	0.314008	2.13689	0	0	0	0	0	12.8123	1.02187	0	1.4349	0.101037	0.870018	0	0	0	0.688917	0	2.77978	0.805685
ENSG00000272512	0	0	1.87969	0	0.333646	0.541418	0	0.160486	1.56578	0	0	0	0	0	0	0	0	0	0	0	0	1.27824	0	0	0.0792665	0	0	0	0	0	1.60267	0	0	0	3.61729	0	0	0	0	0	0.303111	0.435009	0	0	0	4.47796	0	2.5018	0.671404
ENSG00000188290	15.472	9.81672	17.4956	1.83835	7.27348	2.27395	4.6029	0.160486	18.1631	5.26993	22.9436	1.24201	0	30.4397	38.4453	47.4944	70.6152	45.3752	27.1729	2.12875	20.3996	38.8387	0.122957	6.61497	22.591	22.5238	6.96223	13.1304	7.51907	1.88405	9.43792	1.48352	7.65378	0	21.9684	19.5547	25.0287	79.8333	0	5.5483	1.364	3.69757	11.3237	35.5864	9.92882	9.90318	19.7013	92.5666	25.9162
ENSG00000187608	49.1914	22.2997	31.8101	19.7623	13.546	13.4272	45.3595	60.1821	220.54	34.7468	24.2572	88.4488	9.52536	45.593	329.462	187.222	33.3787	35.0306	30.4613	12.1643	24.2623	115.14	18.8125	31.9924	38.9991	63.9084	33.3095	25.1845	23.8104	28.5747	41.9364	7.01299	27.9296	36.454	79.1393	112.322	53.7819	145.233	29.4075	19.6104	5.45599	23.1642	50.4503	40.688	118.809	68.375	50.5325	12.37	96.2793
ENSG00000231702	0	0	0	0	0	0	0	0	0	0	0	0	0	0	0	0	0	0	0	0	0	0	0	0	0	0	0	0	0.0895127	0	0	0	0	0	0	0	0	0	0	0	0	0	0	0	0	0	0	0	0
ENSG00000224969	0	0	0	0	0.266917	0	0	3.20971	0	0	0	0	0	0	0	0	0	0	0	0	0	0	0.122957	0	0	0	0	0	0.0895127	0	0	0	0	0	0	0	0	0	0	0	0	0.217504	0	0	0	0	0	0	0
ENSG00000188157	1.06296	3.02985	8.82009	3.10222	3.53664	3.89821	5.27241	5.77748	16.9887	0.173734	5.60454	1.15329	0.112063	1.86094	28.4203	6.56	0	2.35105	27.3459	8.13487	0	9.43929	3.93464	4.57034	9.27418	3.27336	0	3.65928	5.54979	1.15136	3.73955	0.134865	0	0.162741	15.8808	0	0.14898	22.7365	0.125673	3.73075	4.39511	4.56759	14.8221	20.5306	3.3657	6.54471	7.54789	3.47472	2.95418
ENSG00000242590	0	0	0	0	0	0	0	0	0	0	0	0	0	0	0	0	0	0	0	0	0	0	0	0	0	0	0	0	0	0	0	0	0	0	0	0	0	0	0	0	0	0	0	0	0	0	0	0	0
ENSG00000217801	1.18107	0	0.433775	0.80428	1.1344	0	0	0	0.313156	0.289557	0	12.8637	0	5.4499	0	6.0352	4.36103	0	0.173076	0.456161	0	1.27824	0	2.52571	8.79858	2.26018	0	0	0.626589	1.04669	1.95881	4.85515	0.537107	4.55675	0	0	0.14898	0	0	0.573962	0.505185	1.08752	6.72057	7.34125	0	0	7.1641	2.08483	5.37123
ENSG00000273443	0	0	0	0	0	0	0	0	0	0.810759	0	0	0	0	0.19466	0	0	0	0	0	0	0	0	0	0	0	0	0	0	0	0	0	1.07421	0	0	0	0	0	0	0	0	0	0	0	0	0	0	0	0
ENSG00000237330	0	0.121194	0	0	0	0	0	0	0	0	0	0	0	0	0	0	0	0	0	7.3746	0	0	0	0	0	0	0	0.215252	0.268538	0	0	0	0	0	0	0	0	0	0	0	0	0	0	0	0	0	0	0	0
ENSG00000131591	8.73988	12.483	11.1336	19.7623	14.6804	14.2934	22.4287	31.4552	4.22761	9.03417	23.469	27.8565	8.40473	20.3374	31.6322	21.648	0.167732	9.52175	12.4614	20.4512	9.05308	25.958	9.95955	25.0166	32.5785	9.19658	18.1564	10.5473	16.4703	15.5957	25.1975	0.134865	9.39938	3.09208	27.1738	68.8326	34.4145	29.2509	0	9.27905	7.9314	8.37392	16.203	50.1445	6.39483	12.2283	31.4709	26.4079	13.2938
ENSG00000285812	0	0.787762	0	0.114897	0	0.433134	0	0	0	0	0.262713	0	0	0	0	0	0	0	0	0	0	0.688281	0	0	0.237799	0	0	1.29151	1.79025	0.837354	0	0	0	0	0	0	0	0	0	0	0	0.326257	0	0	0.67314	0	0	0	0
ENSG00000223823	0	0.242388	4.19316	0.574486	1.66823	0	1.33902	0	0	0	0	0	9.07711	0.398773	3.69854	0	0	0	0	0.988348	0	0	0	1.80408	0	2.1043	0	0.430504	0.0895127	0.732684	0	0	0	0	6.88168	13.6101	2.83063	3.832	0	1.53056	0	1.52253	0	0	0	0	0	3.89169	0
ENSG00000207730	0	0	0	0	0	0	0	0	0	0	0	0	0	0	0	0	0	0	0	0	0	0	0	0	0	0	0	0	0	0	0	0	0	0	0	0	0	0	0	0	0	0	0	0	0	0	0	0	0
ENSG00000207607	0	0	0	0	0	0	0	0	0	0	0	0	0	0	0	0	0	0	0	0	0	0	0	0	0	0	0	0	0	0	0	0	0	0	0	0	0	0	0	0	0	0	0	0	0	0	0	0	0
ENSG00000198976	0	0	0	0	0	0	0	0	0	0	0	0	0	0	0	0	0	0	0	0	0	0	0	0	0	0	0	0	0	0	0	0	0	0	0	0	0	0	0	0	0	0	0	0	0	0	0	0	0
ENSG00000272141	0	0	0	1.14897	0	0	0	0	0	0	0	0	0	0	0	0	0	0	0	0	0	0	0	0	0	0	0	0	0.358051	0	0	0	0	0	0	0	0	0	0	0	0	0	0	0	0	0	0	0	0
ENSG00000205231	0	0	0	0	0	0	0	0	0	0	0	6.65362	0	0	0	0	0	0	0	0	0	0.294978	0	0	0	0	0	0	0.0895127	0	0	0	0	0	0	0	0	0	0	0	0	0	0	0	0	0	4.34963	0	0
ENSG00000162571	0	0	0	0	0	0	0	0	0	0	0	0	0	0	0.0973299	0	0	0	0	0	0	0.294978	0	0	0	0	0	0	0	0	0	0	0	0	0	0	0	0	0	0	0	0	0	0	0	0	0	0	0
ENSG00000186891	17.1845	3.69642	4.19316	16.4303	7.87404	6.28044	15.8172	4.33311	2.66183	13.8987	15.6752	0.53229	10.5339	7.84253	4.5745	7.87199	0.167732	3.05636	0.173076	8.28692	0	9.73427	0	17.0786	29.0908	7.40403	6.00663	2.58302	6.98199	5.33813	10.6844	6.60839	9.2651	0	8.2933	21.1191	5.51227	21.9701	11.1849	2.77415	1.97022	3.80633	0	5.72369	3.19742	2.84178	13.6885	4.86461	3.62558
ENSG00000186827	15.9444	7.75642	22.5563	36.4224	13.0122	8.12126	34.2288	21.0236	5.79339	16.5047	12.0848	40.1879	9.86155	12.229	22.2885	27.2896	12.4122	9.4042	10.0384	21.2875	16.0541	28.2195	6.02491	16.1165	68.8033	12.7817	8.73691	8.39482	11.0101	16.2237	15.5815	6.47353	17.5903	0	48.6129	38.0144	68.531	21.5869	24.8833	9.66169	7.17362	10.3315	38.1139	50.1445	4.88027	12.6588	53.219	15.8447	18.1279
ENSG00000078808	49.1323	108.408	106.853	178.435	125.384	96.4806	176.919	133.043	107.491	119.008	162.444	208.658	158.457	182.771	142.491	138.941	196.917	161.4	121.845	106.818	170.198	139.721	82.5044	165.494	207.44	119.01	144.023	122.478	147.606	99.2264	167.479	125.694	105.273	111.152	184.217	109.663	161.495	175.761	93.6264	175.824	98.612	98.6382	156.691	163.25	89.8643	146.911	152.493	138.85	86.4768
ENSG00000176022	12.9327	20.7848	29.4967	30.103	20.9529	10.2869	25.8599	27.6035	8.61179	23.6857	10.8588	44.0026	32.05	29.3763	58.8846	16.9248	26.6694	4.81965	3.80766	16.7259	20.5203	24.5815	0.122957	20.6868	37.0175	23.537	28.8045	24.754	17.1864	12.1416	24.04	22.1179	18.7988	12.3683	21.8802	21.432	26.2205	23.5029	10.3052	29.7504	11.3667	11.2015	22.095	36.2085	6.7314	20.4953	34.4133	24.601	8.59397
ENSG00000184163	5.90533	0	2.45806	1.14897	3.6701	2.92365	3.93338	0	4.14932	3.82215	0	0	0	0	3.11456	0.5248	5.36743	1.41063	2.07691	3.72531	7.60459	1.17991	9.83659	6.61497	0.792665	3.89686	1.50166	0.215252	3.75953	2.09338	0	6.33866	4.02831	0	0	0	0	0	0	7.4615	2.07126	5.54636	4.87932	1.61756	0.168285	1.37783	4.34963	2.77978	2.55134
ENSG00000260179	0	0	0	0	0	0	1.33902	0	0.313156	0	0	0	0	0	0	0	0	0	0	0	0	0	0	0.240544	0	0	1.50166	0	0.358051	0	0	0	0	0	0	0	0	0	0	0	0.404148	0.652513	0	0	0	0	0	0.972922	0
ENSG00000160087	30.7668	41.206	40.9194	53.7718	45.3758	24.6886	44.8573	52.7998	36.1695	51.6569	58.4974	74.698	80.3492	62.3415	70.5642	43.952	76.6536	54.3092	44.9996	26.5333	24.8658	52.9977	52.6258	58.4522	66.7424	47.9313	44.0941	31.8573	50.7537	47.2058	45.765	67.1628	40.8202	59.5633	66.17	65.2346	64.2105	44.5789	40.4667	60.7443	31.1194	48.6122	66.7454	101.16	44.0907	40.0433	58.9759	53.5107	27.259
ENSG00000230415	0	1.33314	0	1.49366	0	0.216567	0	0.802428	0.313156	1.67943	0	0	0	0.664622	0	2.2304	0	0	0	0.152054	0	0.49163	0	0	7.13398	0	0	0.645756	1.34269	0.104669	1.24652	0	1.7456	0	0	0	0	2.93786	0	0	0.606221	0.217504	0	0	0	0	0	0.555956	0
ENSG00000162572	0	1.57552	6.50662	5.62996	3.06954	3.14022	3.68232	28.2455	1.64407	7.76012	4.11584	11.2668	0	6.11452	9.53833	4.7232	10.2317	1.52818	0	4.56161	0	5.50625	0.737744	6.13388	30.6761	4.05273	0.819085	1.07626	5.81832	3.34941	1.78074	4.72028	1.87988	3.74305	3.35261	2.03369	0.14898	9.70772	0	4.11339	2.37437	3.04506	0	15.1802	3.02913	2.75567	11.7696	1.2509	7.11688
ENSG00000131584	29.0542	40.297	103.094	97.5476	56.2527	56.1991	85.8649	77.3541	49.0089	69.899	67.5172	108.41	50.2043	87.73	56.354	52.8736	56.1903	61.5975	101.249	91.8404	74.9595	96.6544	92.5869	97.4204	173.752	37.2539	60.4758	44.3419	88.9756	43.5424	68.9147	73.9061	59.8875	38.7324	176.365	38.0144	93.8576	87.3695	37.5762	67.7275	46.4265	61.6625	64.4439	136.124	46.4467	61.5719	95.1802	93.9565	69.0203
ENSG00000278073	0	0	0	0	0	0	0	0	0	0	0	0	0	0	0	0	0	0	0	0	0	0	0	0	0	0	0	0	0	0	0	0	0	0	0	0	0	0	0	0	0	0	0	0	0	0	0	0	0
ENSG00000169972	13.287	11.5134	14.3146	13.7877	9.47554	8.01298	8.95473	12.1969	1.87894	3.18512	18.1272	8.78278	7.95648	23.9264	21.8992	7.08479	9.22527	21.3945	21.2883	4.94174	31.8669	17.502	15.8615	10.7042	9.67051	12.8596	12.2863	6.45756	13.0689	10.9903	12.4652	8.36164	4.43114	25.7131	4.14665	13.1408	36.3512	21.5869	0	11.7662	4.04148	6.30763	16.4792	22.0238	5.38512	9.55872	12.4092	26.8249	11.1453
ENSG00000127054	79.1904	69.929	105.118	157.179	86.5477	85.3274	78.7514	170.917	63.101	71.6942	91.4241	168.381	102.202	169.611	151.543	96.6943	98.291	54.6619	87.4031	110.771	118.776	121.334	72.9137	129.052	151.32	66.7142	75.7654	85.6702	118.873	75.9898	133.466	131.224	66.6013	79.255	157.837	119.831	152.109	116.876	52.28	100.348	59.6118	81.9992	72.6374	227.703	63.1069	103.079	115.393	150.803	95.7422
ENSG00000283712	0	0	0	0	0	0	0	0	0	0	0	0	0	0	0	0	0	0	0	0	0	0	0	0	0	0	0	0	0	0	0	0	0	0	0	0	0	0	0	0	0	0	0	0	0	0	0	0	0
ENSG00000240731	1.59444	2.0603	2.89183	1.26387	1.40131	0.541418	0	0.160486	1.48749	4.1117	3.15256	8.25049	0.112063	4.65235	5.06115	2.3616	0	1.17552	0.865378	3.04107	0	2.06484	0	2.40544	0	0	2.18423	2.58302	2.05879	1.15136	0.089037	3.1019	1.34277	0	1.67631	0	0	2.2992	0	1.24358	1.46504	2.39255	2.30157	5.59926	3.53399	1.80841	0	2.91877	0.134281
ENSG00000224051	42.2231	40.8424	91.8157	72.7299	49.7132	46.4536	48.9581	56.6514	59.4997	54.8999	56.0454	53.6725	73.1772	57.4233	79.9078	28.208	70.9507	32.4445	127.903	52.2304	37.178	75.121	71.1923	56.8887	78.9494	74.352	47.9165	38.5301	57.9147	66.8836	68.1133	79.5704	45.2513	39.0579	72.787	84.4764	38.8839	93.373	47.8814	61.5096	63.7038	44.0446	125.942	65.9468	38.2007	61.3997	73.9438	77.6948	63.6491
ENSG00000169962	0.413373	4.30239	3.03642	0.459588	2.46898	1.51597	0	3.3702	2.27038	0	0	0.443575	11.8787	1.86094	0	0.2624	0	0.705315	3.28844	0.456161	0.241416	4.22801	0	0.240544	0.634132	2.02636	2.32074	1.07626	0.805614	5.02412	0	0.134865	0	3.25482	0	0	7.15106	1.1496	0.125673	5.07	1.76815	2.61005	18.0443	17.1711	0	0	0	2.77978	2.41705
ENSG00000107404	47.3017	42.8421	39.0397	66.0658	39.3035	21.5484	63.3526	59.0587	19.3374	28.4345	52.8929	14.9041	33.1707	54.366	89.8355	56.1536	47.9714	44.4348	114.922	38.8497	55.1634	49.163	27.9113	48.5899	84.8944	25.1737	34.1286	42.6199	43.0556	31.9241	48.7923	22.1179	26.8554	33.5247	50.6421	77.4367	44.5451	41.5133	41.3464	55.5786	29.9069	30.7769	43.8218	45.1674	27.9353	46.5019	68.1869	62.545	24.8419
ENSG00000284372	0	0	0	0	0	0	0	0	0	0	0	0	0	0	0	0	0	0	0	0	0	0	0	0	0	0	0	0	0	0	0	0	0	0	0	0	0	0	0	0	0	0	0	0	0	0	0	0	0
ENSG00000162576	0	0.424179	1.59051	8.61728	1.40131	0.541418	4.18445	0	1.95723	1.33196	0	0.35486	0	5.71575	0	0.3936	0	0.94042	3.63459	6.00612	0	4.9163	2.21323	9.14068	0.0792665	2.57192	0	0.215252	3.22246	0.104669	3.02726	8.9011	0.671384	0	0.0882266	0	4.76737	3.95973	0	0	1.41452	1.52253	26.7902	0.248856	0	0	3.32619	0	0.402842
ENSG00000175756	71.8088	66.4144	89.5022	91.3432	63.8598	46.5619	94.4012	119.241	69.2075	89.5888	58.8477	97.5864	60.7382	123.62	74.5547	93.4143	116.909	126.134	161.479	47.0606	165.49	95.3761	76.4795	80.462	63.0961	97.0317	106.481	75.1229	68.0296	75.9898	79.9552	141.339	93.3224	73.559	118.312	66.3296	54.8248	133.992	75.5295	94.7994	61.0768	55.6811	107.529	109.994	118.641	70.7001	124.988	86.5901	80.837
ENSG00000223663	0	0	0	0	0	0	0	0	0	0	0	0	0	0	0	0	0	0.352657	0	0	0	0	0	0	0	0	0	0	0	0	0	0	0	0	0	0	0	0	0	0.382641	0	0	0	0	0	0	0	0	0
ENSG00000221978	93.1861	80.1093	110.034	214.743	121.914	72.1168	147.293	141.227	68.5812	137.134	175.142	152.856	144.449	285.92	297.732	156.784	104.833	114.026	132.057	96.0218	214.256	157.715	125.048	143.364	220.202	122.127	132.965	79.8584	140.087	91.1669	143.528	206.479	112.793	196.103	189.952	227.304	209.317	196.965	105.188	148.273	50.6195	92.1131	123.364	253.833	130.758	132.014	151.597	228.359	95.4736
ENSG00000224870	6.3187	16.3612	8.09713	29.9881	13.2124	10.3952	17.4073	26.1592	10.4124	9.7291	5.4294	39.212	16.1371	31.3701	55.5754	28.0768	12.9154	6.70049	30.9805	13.8369	31.0219	12.4874	7.5004	24.0544	24.2555	11.5347	14.4705	9.90158	16.4703	11.723	37.3065	19.8252	8.59372	28.9679	30.8793	36.6064	3.12859	32.1888	0.125673	16.4536	5.30444	13.2678	32.0378	50.1445	2.35599	14.7256	37.9953	20.1534	12.7567
ENSG00000242485	42.7546	30.3591	46.5585	60.321	59.9895	31.8354	49.8787	54.0837	33.8209	26.0022	76.1868	66.1814	66.5655	50.5112	112.416	59.1712	53.0033	40.6731	56.4226	42.651	90.5308	52.801	32.8296	57.4901	87.5895	38.423	19.112	27.9827	49.8586	46.6825	73.6336	38.7063	27.9296	17.9015	85.668	63.3573	70.3187	88.2636	16.4632	79.2067	26.3201	33.2782	77.4247	88.095	20.1942	52.0993	77.6537	74.915	51.0267
ENSG00000264293	0	0	0	0	0	0	0	0	0	0	0	0	0	0	0	0	0	0	0	0	0	0	0	0	0	0	0	0	0	0	0	0	0	0	0	0	0	0	0	0	0	0	0	0	0	0	0	0	0
ENSG00000272455	2.89361	0.787762	2.74724	4.48099	4.8045	1.51597	3.93338	4.65408	0.78289	2.0269	12.3475	0	0	7.57669	9.92765	1.0496	1.50959	8.11112	0	1.06437	0	5.50625	0	2.52571	6.65839	0	3.13983	1.29151	1.70074	2.09338	5.87644	4.31568	2.81981	0	5.38182	12.8279	5.51227	1.78826	0	1.05226	1.364	0.435009	0	4.85269	0	2.75567	2.81447	5.0036	0.402842
ENSG00000235098	0	0	0	0	0.0667291	0	0	0	0	1.62152	0	0	0	0	0	0	9.22527	0	0	0	0	0	0	0	0	0	0	0	0.0895127	0	0	0	2.28271	0	0	0	0.14898	0	0	0	0.202074	0	0	0	0	0	0	0	0
ENSG00000225905	0	0	0	0	0	0	0	0	0	0	0	0	0	0	0	0	0	0	0	0	0	0	0	0	0	0	0	0	0	0	0	0	0	0	0	0	0	0	0	0	0	0	0	0	0	0	0	0	0
ENSG00000205116	0	0	0	0	0	0	0	0	0	0	0	0	0	0	0	0	0	0	0	0	0	0	0	0	0	0	0	0	0	0	0	0	0	0	0	0	0	0	0	0	0	0	0	0	0	0	0	0	0
ENSG00000225285	0	0	0	0	0	0	0.083689	0	0	0	0	0	0	0	0	0	0	0	0	0	0	0	0	0	0	0	0	0	0	0	0	0	0	0	0	0	0	0	0	0	0	0	0	0	0	0	0	0	0
ENSG00000179403	0.0590533	0.0605971	1.87969	0	0.133458	0	0.083689	0	0	0	0	8.16178	0	0	0	0	0	0	0	0	0	0	0	0	0	0	0	0	0	0.314008	0	0.134865	0	0	0	0	0	0.255466	0	0	0.252592	0	0	0	0	0	0	0	0
ENSG00000215915	0.472426	2.84806	0	4.82568	1.26785	2.38224	0	0	0.78289	3.30095	0.087571	0.088715	4.2584	2.12679	17.6167	0	2.68371	0.352657	2.94228	1.1404	0	0.294978	0.122957	1.56354	15.0606	0.0779371	0.9556	2.36777	2.95392	2.7214	4.808	1.88811	1.20849	0.162741	0.0882266	0.156438	0	0	0.251346	1.4349	0.606221	1.52253	12.4285	0	0.504855	2.15286	2.9424	2.22382	1.34281
ENSG00000160072	9.80284	8.66538	19.6645	39.6395	21.4201	15.0514	21.8428	28.7269	6.73286	12.8563	23.0312	53.6725	23.085	64.4683	54.4074	9.97119	19.7924	28.5652	24.4037	14.5211	8.08742	32.6442	0.860702	28.3842	43.9929	22.8356	15.6991	8.82533	23.1838	20.4105	29.4713	38.7063	13.562	1.62741	47.2012	7.0397	39.7778	21.9701	6.0323	23.0541	8.79021	13.2678	33.0505	18.2909	17.1651	11.9699	43.6243	29.7436	9.39966
ENSG00000284740	0	0	0	0	0	0	0	0	0	0	0	0	0	0	0	0	0	0	0	0	0	0	0	0	0	0	0	0	0	0	0	0	0	0	0	0	0	0	0	0	0	0	0	0	0	0	0	0	0
ENSG00000197785	6.79113	3.21164	8.67549	11.0301	4.87123	1.84082	13.3902	13.8018	3.52301	9.14999	6.83054	16.3236	8.1806	26.5849	19.466	3.0176	5.87062	4.7021	0.865378	9.42732	6.1561	10.5209	0.122957	11.5461	14.1094	5.14385	7.50828	3.44403	5.6393	6.38482	8.45852	7.95704	4.56541	7.32336	0	0	10.7266	2.6824	0	18.8451	4.79925	5.43761	6.44439	9.45653	5.04855	8.52534	7.67582	4.58663	1.74565
ENSG00000205090	1.94876	0	9.97682	1.60856	1.6015	3.57336	0	4.81457	3.20985	1.44778	0	7.0972	9.86155	3.58896	5.25581	5.5104	0	0.705315	0	1.06437	0	2.6548	6.27083	2.40544	0.792665	0	0	0	2.86441	0.418677	0	0	2.01415	3.09208	0	0	5.36329	0	0	3.34811	1.364	3.69757	0	0	0.67314	3.18624	0.383791	3.7527	3.89414
ENSG00000160075	114.268	110.226	166.57	180.733	145.336	97.6717	143.945	119.722	104.751	156.071	195.984	223.296	106.796	225.573	218.603	168.854	194.234	96.393	189.172	94.7294	152.695	169.219	168.821	162.969	163.527	199.207	176.649	104.612	147.606	112.624	207.545	166.424	150.659	136.377	175.747	144.392	181.905	163.882	181.723	200.313	87.0433	112.994	123.64	168.6	164.751	146.911	160.936	210.29	93.3252
ENSG00000215014	0	1.81791	3.4702	0.459588	0.867479	0.108284	5.77454	0	0.548023	0	0	0	0	3.45603	0	0	0	0	0	1.59656	0	0.884933	5.53308	1.92435	0	2.88367	1.22863	1.07626	6.3554	0.523346	0	0	0	0	1.23517	0	6.25718	0	0	0	0.454666	0.543761	0	0.373284	1.51457	0	4.60549	2.5018	0
ENSG00000274481	0	0	0	0	0	0	0	0	0	0	0	0	0	0	0	0	0	0.117552	0	0	0	0	0	0	0	0	0	0	0	0	0	0	0	0	0	0	0	0	0	0	0	0	0	0	0	0	0	0	0
ENSG00000228594	3.48414	4.84777	11.4227	18.1537	14.2133	6.06388	4.85396	14.2832	4.93221	13.088	12.3475	8.42792	11.9907	7.84253	10.7063	11.152	10.0639	12.343	55.038	9.57937	14.7263	15.0439	19.4273	19.6044	22.908	22.6018	6.96223	5.16604	8.86176	8.68754	11.3967	11.5984	15.7104	0	14.3809	0	7.89596	10.8573	12.0646	12.5315	7.57777	5.98137	6.72057	11.4474	15.1457	15.1562	21.6202	18.0686	4.56555
ENSG00000272106	10.8067	2.48448	8.24172	9.88115	12.1447	6.82186	5.69085	11.555	4.54076	9.14999	4.81641	17.2107	5.1549	21.9325	16.9354	3.4112	14.0895	13.8712	0	3.42121	14.3642	16.7154	16.8452	10.1029	13.2375	13.4831	7.09874	3.87453	7.7876	5.75681	11.6638	0.134865	8.32517	18.5525	19.6745	6.88326	5.81024	11.8792	0	5.26132	1.81866	6.63388	1.56506	22.5215	5.55341	10.0754	6.14066	20.0144	14.6366
ENSG00000197530	87.8713	105.075	87.3333	128.455	61.7244	67.3523	178.425	116.673	91.9896	80.7284	83.4552	250.886	36.7567	199.519	204.49	106.141	70.7829	130.248	104.191	161.633	59.8711	134.018	49.183	164.051	254.208	70.9228	67.438	112.146	136.507	71.6984	257.495	94.2707	65.5271	69.4905	217.743	151.588	142.127	297.235	66.6067	70.693	70.0186	66.8826	79.6342	216.007	117.968	134.511	205.84	127.453	70.0946
ENSG00000189409	5.19669	14.7251	0	10.1109	1.80169	2.70709	5.52348	11.0735	5.48023	7.87594	4.55369	28.1226	0	28.5787	24.2351	5.6416	6.87702	12.6957	1.03845	8.66705	0.241416	7.86607	0	16.1165	0.871931	3.58511	2.59377	13.1304	12.3528	3.34941	30.2726	0	3.22264	13.3448	19.4099	0	13.1103	29.2509	0	2.48717	2.42489	2.39255	4.23488	7.83896	2.35599	14.2089	13.4327	11.8141	1.20853
ENSG00000248333	11.2792	24.8448	16.0497	23.0943	14.7471	10.9366	30.128	21.0236	21.9209	20.3848	11.3842	6.03262	19.2748	28.5787	36.1094	15.4816	40.088	12.6957	33.7497	21.4396	11.5879	31.2676	2.21323	36.8033	9.90831	14.6522	27.9854	15.4981	32.3141	9.00155	28.0467	16.049	14.9047	39.3834	28.0561	11.7328	33.2226	20.9482	2.01077	11.6706	7.27466	19.3579	10.5872	10.3275	16.6602	22.2176	21.1085	18.7635	11.2796
ENSG00000272004	0	0	0	0	0	0	0	0	0	0	0	0	0	0	0	0	0	0	0	0	0	0	0	0	0	0	0	0	0	0	0	0	0	0	0	0	0	0	0	0	0	0	0	0	0	0	0	0	0
ENSG00000189339	46.6521	63.6875	51.0408	51.2441	79.2075	45.3708	55.9043	56.0095	31.9419	64.1658	73.1218	52.0757	34.5154	100.624	59.8579	47.7568	43.4426	45.2577	80.8263	63.4824	130.485	46.1149	99.7185	70.8403	58.2609	52.3737	64.5712	67.3738	72.8633	48.5665	92.4204	65.9491	55.5906	152.163	58.3178	78.8446	58.9962	55.4362	21.7414	103.6	33.4937	56.1161	44.1901	79.5095	54.3561	35.2209	68.6986	49.619	39.4786
ENSG00000269737	2.24402	3.99941	0	1.03407	0.867479	0.216567	0	3.85166	2.03551	4.45917	0	0	3.0257	0	0	3.0176	0.167732	0.94042	0	0.988348	0	1.86819	0	0	0	0	2.04771	3.01353	2.1483	0.523346	0	6.60839	6.57957	18.3898	0.0882266	0	0	0.255466	0	0	0.606221	1.95754	0	0.124428	0	1.89452	2.81447	2.5018	0.268562
ENSG00000215914	0	0	0	0	0	0	0	0	0	0	0	0	0	0	0	0	0	0	0	0	0	0	5.04125	0	0	0	0	0	0	0	0	0	0	0	0	0	0	0	0	0	0	0	0	0	0	0	0	0	0
ENSG00000008128	0.0590533	3.27224	1.30132	9.53646	5.53852	1.62425	11.047	2.56777	3.05327	6.37025	0	7.18591	0.560315	7.17791	0	0	13.4186	2.93881	0	3.42121	8.44954	14.2573	11.681	9.98259	12.3656	1.09112	4.23194	3.01353	8.68273	4.50078	15.4924	0	5.77391	11.5546	12.1753	38.6401	6.40616	2.6824	0.125673	6.21792	2.02074	7.61265	0	15.6779	1.85114	4.47796	5.24515	10.0072	1.20853
ENSG00000268575	7.14545	1.81791	2.16887	13.7877	9.54227	2.27395	8.53628	4.65408	2.34867	5.38575	0.087571	0	6.83585	13.2924	8.66236	8.79039	6.70928	2.11594	0	4.40955	0.120708	13.864	12.7876	7.3366	8.32298	2.33811	2.45726	3.01353	5.90784	8.1642	3.82859	0	1.47705	1.13919	8.55798	14.0794	6.55514	0	10.0538	9.18339	2.67748	4.24134	0.0920626	0.746568	2.18771	7.40585	3.58205	8.20035	1.61137
ENSG00000227775	0	0	0	0.689383	1.06767	0.433134	0	0	1.25262	0	0	0	0	1.86094	0	1.5744	0	0	0	0.380134	0	0	0	0	0	3.11748	0	0	0.895127	1.46537	0	0	0	0	0	0	0	0	0	0.191321	0	1.63128	0	0	0	0	0	0	0.268562
ENSG00000215790	9.74379	8.2412	10.5552	53.657	12.9455	5.63074	8.3689	37.3932	5.40194	11.0611	4.90398	21.0254	6.61172	37.3517	32.2162	20.4672	8.38661	7.64091	0.173076	11.8602	22.3309	21.4351	22.7471	36.5627	19.2618	5.22179	5.7336	8.61007	10.652	20.4105	4.808	9.98002	6.31101	22.621	56.8179	82.2863	12.0674	19.0322	0	19.2277	17.3278	12.6153	0.276188	12.8161	26.4208	36.1681	18.8058	10.4242	3.4913
ENSG00000008130	254.165	347.342	379.119	422.936	459.363	380.4	480.208	581.921	449.144	498.443	651.266	240.595	266.15	665.818	424.261	344.793	485.249	365.471	315.344	377.853	494.902	421.425	546.546	596.069	346.236	417.509	534.59	351.937	411.311	268.895	373.866	513.971	520.323	786.203	359.347	539.397	390.031	333.767	225.206	541.916	342.97	589.111	415.203	436.991	554.499	522.974	491.125	425.723	407.811
ENSG00000078369	246.606	390.972	372.034	562.192	433.072	342.826	404.385	514.999	487.036	383.836	360.004	526.967	389.083	326.462	389.027	408.294	345.864	433.298	515.419	455.324	358.502	447.383	428.507	531.362	444.051	406.676	404.492	358.61	467.256	299.877	427.289	376.813	389	312.3	349.466	419.41	424.445	411.684	363.195	400.912	370.907	395.967	509.567	489.997	335.392	412.919	408.354	578.611	359.873
ENSG00000231050	1.65349	0.969553	0	0.114897	0.333646	0.541418	0	0	0	0	0	0	4.48252	1.86094	8.66236	2.0992	0	0	0.865378	0.684241	0	0	0	0.962177	0.0792665	2.18224	1.36514	0.861007	0	1.04669	3.65052	0	0	0	0	0	0	0	0	4.40037	1.16192	0	5.24757	6.84354	0	1.11949	0	0.694945	0.268562
ENSG00000169885	0	0	0.722958	1.37877	0	1.19112	0	0	0.156578	0	0	0	0	0	0	0	0	0.117552	0	0.22808	0	0.393304	0	0.240544	0.0792665	0	0	0	0.179025	0.104669	0	0	0	0	0	0	0	4.2152	0	0	0	0.108752	0	0	0	0	0	0	1.34281
ENSG00000178821	0	0	0	0	0	0	0	0	0	0	0	0	0	0	4.86649	0	0	0	0	0	0	0	0	0.360816	0	0	0	0	0.179025	0	0	0	0	0	0	0	0	0	0	0	0	0	0	0	0	0	0	0	0
ENSG00000142609	0.0590533	1.27254	0	0.574486	0.0667291	0	0	0.160486	0	0	0	0	0	0	0	0	0	0	0	0	0	0	0	0	0	0.311748	0	0.430504	0.805614	0	0	0	0	0	0	0	0	0	0	0	0	0	0	0	0.504855	0	0	0	0
ENSG00000233542	0	0	0	0	0	0	0	0	0	0.0579113	0	0	0	0	0	0	0	0	0	0	0	0	0	0	0	0	0	0	0.179025	0	0	0	0	0	0	0	0	0	0	0	0	0	0	0	0.168285	0	0	0	0
ENSG00000187730	0	0	0	0	0	0	0	0	0	0	0	0	0	0	0	0	0	0.352657	0.173076	0	0	0.196652	0	0	0	0	0.546057	0	0.358051	0	0.089037	0	0	0	0	0	0	0	7.16336	0	0.202074	0	0	0	2.35599	0	0	0	0.134281
ENSG00000226969	0	0	0	0	0	0	0	0	0	0	0	0	0	0	0	0	0	0	0	0	0	0	0	0	0	0	0	0	0	0	0	0	0	0	0	0	0	0	0	0	0	0	0	0	0	0	0	0	0
ENSG00000067606	6.43681	8.36239	7.66335	7.00872	4.60431	6.60529	4.01707	26.6406	6.65457	9.67119	2.80227	0.17743	0	12.362	4.28251	7.47839	18.6183	10.8148	2.24998	8.66705	20.1582	8.65268	8.11519	5.53252	9.27418	0.0779371	10.6481	9.04058	8.23517	10.1529	15.5815	7.01299	8.59372	15.4604	8.20508	24.4043	14.4511	2.6824	21.3644	8.22679	2.62696	6.41638	14.1776	13.4382	2.18771	13.3478	0.511721	9.45125	4.83411
ENSG00000271806	0.944852	0.302985	2.89183	1.95325	1.00094	0	0	0	0.548023	0	0	0	0	3.45603	0	0	0	0	0	1.67259	6.2768	1.27824	0	0	0	0	0.136514	0.430504	1.16366	2.19805	0	0.134865	0	3.09208	0	0	0	0	0	0.0956603	0.606221	1.30503	0	0	4.03884	1.03337	0	0	0
ENSG00000182873	1.35823	0	6.36203	3.56181	2.86935	3.14022	13.9761	6.7404	3.91445	6.6598	6.21754	7.54077	1.56888	10.501	8.95435	4.8544	3.01918	2.4686	15.4037	7.52665	0	3.14643	12.0498	5.1717	7.92665	2.1043	0	0	5.10222	3.14008	7.30104	0.134865	7.11667	6.99787	0	6.57039	12.8123	0	0	5.26132	2.17229	2.7188	0.0920626	4.97712	5.72169	4.99465	0	1.11191	1.34281
ENSG00000162585	51.9669	69.6866	61.8852	77.6704	66.3955	45.6956	79.8393	118.759	41.3366	94.2217	85.0315	148.598	64.7724	90.7873	77.3772	65.6	102.149	80.7585	112.499	65.0789	127.347	78.1691	46.232	46.3048	119.138	39.8259	43.4115	80.9347	69.4618	67.093	141.569	59.7453	106.884	76.0002	62.1115	137.509	92.5168	70.381	56.1758	99.1997	59.1066	50.6785	126.678	119.7	97.7737	64.0692	140.212	107.577	68.2146
ENSG00000234396	0	0	0	0	0	0	0	0	0	0	0	0	0	0	0	0	0	0	0	0	0	0	0	0	0	0	0	0	0	0	0	0	0	0	0	0	0	0	0	0	0	0	0	0	0	0	0	0	0
ENSG00000157933	157.849	140.949	243.058	233.471	166.489	233.243	241.945	277.159	174.271	194.119	141.602	143.896	194.878	178.517	174.707	163.737	128.483	100.272	243.863	260.544	127.95	190.851	157.508	305.13	155.125	124.544	212.143	144.864	171.059	134.709	202.025	181.124	192.553	243.298	198.069	121.865	207.53	192.494	130.449	153.343	175.147	211.849	192.779	167.978	102.486	207.364	188.953	163.729	220.623
ENSG00000116151	0.472426	0.848359	0	2.87243	1.26785	3.46507	10.2938	7.54283	0.78289	2.14272	0.087571	0	0.784441	5.58282	5.45047	1.968	2.51598	0.352657	0	0	0	2.35982	0	4.3298	0.792665	2.88367	2.18423	0.861007	2.68538	0.837354	1.51363	5.52947	2.41698	2.92934	11.5577	0	6.70412	5.74799	0	1.53056	0.555703	1.74004	0	5.3504	3.87056	1.55006	3.96584	1.80686	1.61137
ENSG00000272161	0	0	0	0	0	0	0	0	0	0	0	0	0	0	0	0	0	0	0	0	0	0.884933	0	0	0	0	0	0	0	0	0	0	0	0	0	0	0	0	0	0	0	0	0	0	0	0	0	0	0
ENSG00000269896	0	0.181791	0.867549	0.574486	0.934208	0	0	0	0.78289	1.79525	0	0.443575	3.36189	3.58896	0	0.1312	7.04475	0	0.173076	0.836295	0	0.884933	0	1.32299	0	0	0	0	0.0895127	0.104669	0	0	0	0	0.0882266	9.69914	9.98169	5.87573	0	1.81755	0.252592	0.326257	0	0	0	2.41121	0	2.22382	0
ENSG00000272420	3.36604	0.908956	1.59051	3.21712	0.533833	0.757985	3.43125	0	0.156578	1.79525	0	0	0	3.19018	0	0	5.70289	0.352657	14.8845	0.304107	4.10406	0.196652	0	0.120272	0	0	1.09211	0.430504	1.34269	0	0	0	1.34277	0.650965	0	0.156438	0	3.32106	0	0	0.0505185	0.108752	0	4.23055	1.68285	1.11949	4.2217	0.972922	1.47709
ENSG00000157916	68.1475	78.8974	90.8035	98.8115	89.0834	49.7021	106.285	65.6386	57.9339	95.8432	176.456	147.622	80.7975	143.027	125.75	117.555	116.909	102.858	137.595	54.6633	95.3591	86.9201	101.809	104.877	110.18	74.1182	100.338	83.3025	92.8247	73.8965	121.446	104.116	99.902	101.062	121.488	97.7736	77.3208	149.576	30.9156	84.0854	51.7309	80.8029	162.399	128.783	92.3885	72.8529	111.683	102.574	59.4864
ENSG00000157911	1.00391	4.06	4.04856	7.35342	5.60525	3.03194	0	2.56777	2.03551	3.53259	4.64126	0.17743	2.24126	12.0961	14.8915	1.4432	9.72846	8.46378	0.692302	5.62598	16.0541	3.24476	4.79534	0.360816	0.396332	0	2.04771	4.73554	5.01271	5.86148	6.41067	2.6973	4.56541	0	5.55828	14.3923	6.25718	0.127733	0.125673	11.0966	1.71763	1.84879	3.59044	0.124428	3.53399	2.06675	8.31547	8.89529	2.68562
ENSG00000149527	17.0664	22.7239	19.809	39.065	19.3514	22.1981	29.5422	27.764	25.7571	12.4509	25.0453	17.743	16.2491	42.8016	66.087	32.9312	8.72207	16.3398	35.1343	59.529	5.31114	31.7593	12.9105	54.6035	74.9068	17.2241	11.8767	22.6014	58.7203	23.0272	40.2447	21.039	11.5478	22.7838	54.2594	23.6221	34.4145	23.7584	11.0592	17.6015	12.3265	13.4853	45.1107	80.6293	4.5437	31.3457	45.1594	14.3159	13.2938
ENSG00000224387	0	0	0	0	0	0	0	0	0.313156	0	0	0	0	0	0	0	0	0.352657	0	0	0	0	0	0	0	0	0	0	0.0895127	0	0	0	0	0	0	0	0	0	0	0	0	0	0	0	0	0	0	0	0
ENSG00000229393	0	0	0	0	0	0	0	0	0	0	0	0	0	0	0	0	0	0	0	0.22808	0	0.589956	0	0	0	0	0	0	0.0895127	0	0	0	0	0	0	0	0	0	0	0	0	0	0	0	0	0	0	0	0
ENSG00000157881	12.9917	17.7549	7.37417	31.0222	21.0197	20.6821	36.2373	30.3318	18.8677	12.3351	26.1837	46.5754	21.7402	27.9141	55.478	8.39679	6.70928	21.6297	23.7113	35.8086	28.8492	22.9099	1.84436	28.5045	49.8586	20.8871	26.2107	16.1439	25.8692	16.4331	27.8686	13.0819	8.728	28.317	51.2597	53.1888	38.5859	34.3602	19.8563	24.489	12.7307	18.0529	12.3364	22.1482	17.8382	26.3511	31.0871	28.4927	14.368
ENSG00000197921	0	0	0	0	0	0	0	0	0	0	0	0	0	0	0	0	0	0	0	0	0	0	0	0	1.10973	0	0	0	0	0	0	0	0	0	0	0	0	0	0	0	0	0	0	0	0	0	0	0	7.92257
ENSG00000272449	20.5505	8.3018	10.989	18.7282	8.27441	5.95559	19.3322	13.6413	6.26312	24.2648	17.7769	21.2916	0	23.1288	17.8114	11.6768	15.7668	11.1675	21.6344	6.61433	26.0729	18.4853	7.62336	16.1165	40.743	8.41721	13.9245	9.90158	13.1584	5.54747	19.321	15.6444	14.3676	24.4112	35.4671	31.7569	6.40616	33.2106	4.90125	10.8096	4.90029	6.96014	6.1682	39.4437	25.4111	11.4532	18.8058	24.1841	11.4139
ENSG00000238164	6.49586	11.6346	11.7119	12.1791	9.14189	8.44611	9.62424	20.2212	20.6683	5.26993	9.10739	4.34703	8.96504	19.5399	4.96382	8.00319	6.37382	4.7021	5.71149	13.0766	1.08637	11.8974	0.122957	11.6664	9.11565	7.24815	6.82571	8.61007	9.30932	4.39611	9.25985	20.0949	7.11667	1.95289	8.38153	0	10.7266	7.91946	0	19.5147	2.17229	7.5039	34.7997	14.3092	14.8091	13.2616	14.8399	9.72922	8.59397
ENSG00000157873	227.355	276.323	276.459	334.81	273.189	189.496	331.827	455.94	283.798	321.987	443.022	388.926	216.73	456.728	444.895	311.075	277.429	338.316	267.748	283.048	370.211	340.109	320.919	334.116	373.187	448.684	301.97	247.324	399.048	235.087	411.084	316.124	309.374	345.011	445.103	568.026	419.38	556.789	184.237	289.659	143.624	283.299	404.247	562.29	423.91	350.056	434.835	483.681	203.57
ENSG00000225931	0	0.424179	0	0	0.200187	0	0.251067	2.72826	1.01776	0	0	0	0	0	0	0	0	0	0	0.608214	0	0	0	0	0	0	0.136514	0.645756	0.805614	0.628015	0.089037	0	0.134277	0	7.05813	0	0.297961	0	9.2998	0	0.454666	0.761265	0	3.48398	1.00971	0.344458	0	0	0
ENSG00000228037	0	0	0	0	0.400375	0	0	0	0.234867	2.5481	0	0	0	2.92433	0	0	0	0	0	1.29246	0	0	0	0.240544	0	0	0	0	0.447563	2.19805	3.47244	0	0	0	0	0	5.21431	0	0	1.05226	0	0.108752	0	5.84812	3.53399	0.172229	0.12793	0.694945	0
ENSG00000157870	28.3456	26.1779	22.9901	21.8305	17.8834	16.2425	23.5166	47.3433	20.042	16.2731	9.01981	16.5897	19.499	17.6789	29.7829	22.4352	2.51598	26.4493	1.03845	33.3758	32.7118	16.5188	8.23815	21.2882	40.5844	9.6642	10.9211	21.7404	19.1557	18.6311	24.5742	22.7922	19.4701	8.13706	17.8218	10.3249	30.8389	31.0392	0.879711	21.0453	11.5687	15.2253	7.27295	14.5581	14.6408	12.4866	24.8185	24.4621	11.1453
ENSG00000142606	0.0590533	1.21194	0	2.64263	2.26879	0.324851	0	3.69117	0.861179	0	0	0	3.81014	1.72802	3.60121	0	0	0	0	0.304107	0	0	0	0	0	0	3.00331	0.430504	0	1.46537	0	0	0	0	0	0	0	0	0	0.765282	0.404148	0.108752	0	1.74199	2.01942	0	0	1.11191	0.537123
ENSG00000237058	0	0	0	0	0	0	0	0	0	0	0	0	0	0	0	0	0	0	0	0	0	0	0	0	0	0	0	0	0	0	0	0	0	0	0	0	0	0	0	0	0	0	0	0	0	0	0	0	0
ENSG00000215912	0.826746	2.78746	2.16887	1.49366	4.53758	0.757985	12.9718	5.617	0.704601	0	5.86726	6.03262	0.112063	5.18405	0	1.5744	10.3994	0.352657	0	5.32187	0	4.03136	6.02491	1.80408	1.6646	11.8464	0	1.72201	7.25053	2.7214	4.18474	13.3516	0	0.162741	3.35261	10.1685	16.8348	6.00346	0	3.53943	1.76815	1.84879	0	19.0375	5.88998	6.80305	0.12793	10.1462	0.402842
ENSG00000285945	0	0	0	0	0	0	0	0	0	0	0	0	0	0	0	0	0	0	0.173076	0	0	0	0	0	0	0	0	0	0	0	0	0	0	0	0	0	0	0	0	0	0	0	0	0	0	0	0	0	0
ENSG00000283259	0	0	0	0	0	0	0	0	0	0	0	0	0	0	0	0	0	0	0	0	0	0	0	0	0	0	0	0	0	0	0	0	0	0	0	0	0	0	0	0	0	0	0	0	0	0	0	0	0
ENSG00000233234	0	0	0	0	0	0	0	0	0	0	0	0	0	0	0	0	0	0	0	0	0	0	0	0	0	0	0	0	0.358051	0	0	0	0	0	0	0	0	0	0	0	0	0	0	0	0	0	0	0	0
ENSG00000231630	0	0	0	0	0	0	0	0	0	0	0	0	0	0	0	0	0	0	0	0	0	0	0	0	0	0	0	0	0	0	0	0	0	0	0	0	0	0	0	0	0	0	0	0	0	0	0	0	0
ENSG00000284745	0	0	0	0	0	0	0	0	0	0	0	0	0	0	0	0	0	0	0	0	0	0	0	0	0	0	0	0	0	0	0	0	0	0	0	0	0	0	0	0	0	0	0	0	0	0	0	0	0
ENSG00000169717	0	0	0	0	0	0	0	0	0	0	0	0	0	0	0	0	0	0	0	0	0	0	0	0	0	0	0	0	0	0	0	0	0	0	0	0	0	0	0	0	0	0	0	0	0	0	0	0	0
ENSG00000177133	0	0	0	0	0	0	0	0	0	0	0	0.088715	0	0	0	0	0	0	0	0	0	0	0	0	0	0	0	0	0	0	0	0	0	0	0	0	0	0.766399	0	0	0	0	0	0	0.168285	0	0	0	0
ENSG00000142611	0	0.0605971	0	0	0	0	0	0	0.469734	0	0	0.266145	0	0.265849	0	0	0	0	0	0	0	0.393304	0	0	2.85359	0	0	0	0.0895127	0	0	0	0	0	0	0	0	1.66053	0	0	0	0	0	0	0	0	0	0	0
ENSG00000283572	0	0	0	0	0	0	0	0	0	0	0	0	0	0	0	0	0	0	0	0	0	0	0	0	0	0	0	0	0	0	0	0	0	0	0	0	0	0	0	0	0	0	0	0	0	0	0	0	0
ENSG00000226286	0	0	0	0	0	0	0	0	0	0	0	0	0	0	0	0	0	0	0	0	0	0	0	0	0	0	0	0	0	0	0	0	0	0	0	0	0	0	0	0	0	0	0	0	0	0	0	0	0
ENSG00000279839	0	0.605971	0	0	0	0	0	0	0	0	0	0	0	0	0	0	0	0	0	0	0	0	0	0	0	0	0	0	0	0	0	0	0	0	0	0	0	0	0	0	0	0	0	0	0	0	0	0	0
ENSG00000272235	0	0	0	0	0	0	0	0	0	0	0	0	0	0	0	0	0	0	0	0	0	0	0	0	0	0	0	0	0	0	0	0	0	0	0	0	0	0	0	0	0	0	0	0	0	0	0	0	0
ENSG00000130762	0	0	0	0	0	0	0	0	0	0	0	0	0	0	0.0973299	0.787199	0	0.47021	0	0	0	0	0	0	0	0	0	0	0	0	0	0	0	0	0	0	5.95922	0	0	0	0	0	0	0	0	0	3.83791	0	0
ENSG00000272088	0	0	0	0	0	0	0	0	0	0	0	0	0	0	0	0	0	0	0	0	0	0	0	0	0	0	0	0	0	0	0	0	0	0	0	0	0	0	0	0	0	0	0	0	0	0	0	0	0
ENSG00000162591	35.0776	27.8746	47.2814	79.279	16.2152	23.0644	35.7352	27.2826	22.0775	53.1047	26.3589	11.5329	12.439	31.636	78.0586	29.7824	41.5976	40.6731	17.1345	38.6216	62.768	34.3157	32.7067	72.8849	46.5294	25.5634	45.1862	28.6285	47.2627	29.8307	17.8074	49.4955	53.4422	58.2614	48.1717	32.2262	124.548	64.8885	20.359	19.2277	17.0752	29.2543	11.784	69.6797	49.9807	39.9572	13.4327	19.0415	32.6302
ENSG00000207776	0	0	0	0	0	0	0	0	0	0	0	0	0	0	0	0	0	0	0	0	0	0	0	0	0	0	0	0	0	0	0	0	0	0	0	0	0	0	0	0	0	0	0	0	0	0	0	0	0
ENSG00000238260	1.35823	0.848359	0	2.29794	0.600562	0	0	3.04923	0	0.521202	0	0	0	3.19018	0	0	0	0.235105	0	1.52054	0	1.17991	0	0.481088	0.0792665	0	0	1.29151	1.96928	1.3607	2.13689	0	0.402831	3.58031	0	0	7.74698	6.38666	0	1.81755	0.606221	0.435009	0	0	1.00971	0.94726	0.12793	0.833934	0.134281
ENSG00000158109	119.937	105.621	54.9448	39.6395	48.1784	89.6587	71.9726	50.0715	53.4714	73.2578	65.941	64.4071	74.9702	54.499	37.2773	69.0111	112.045	107.678	45.5189	52.1544	40.3164	61.552	43.0351	73.1254	43.8344	46.2946	72.3525	99.4464	61.0477	93.993	49.3265	25.8941	70.0925	79.255	79.051	101.059	63.4656	39.9805	107.45	40.9426	75.6261	43.8271	64.8121	53.1308	69.1652	46.0713	93.0054	39.4729	78.5543
ENSG00000116213	8.26746	22.6633	19.6645	29.8732	25.1569	17.0005	20.5875	37.0722	20.59	21.1955	49.3025	31.5825	27.2313	46.7894	60.8312	19.8112	19.6247	29.3881	22.4998	33.2237	36.8159	29.0061	14.0171	36.8033	60.9559	19.9519	31.9443	21.7404	26.1377	13.293	34.0121	28.996	22.5585	25.2249	23.2918	45.5234	42.7574	46.6226	21.4901	37.4988	17.3783	21.0979	21.0823	35.0887	20.8674	27.2122	19.4454	21.9602	16.5165
ENSG00000078900	0	0	2.02428	1.37877	1.20112	0.433134	4.10076	0.962914	1.01776	3.24303	0	5.67776	16.1371	1.99386	0	1.312	0	1.17552	0	4.40955	0.120708	1.67154	0	1.44327	0.396332	0	4.09543	0	1.16366	2.7214	5.78741	0	2.28271	6.50965	0	0	0	0	0	6.69622	2.62696	1.30503	0	0	3.3657	0.430573	0	0.416967	1.07425
ENSG00000227589	1.24012	0.424179	0	0	0	0	0	0	0	0	0	0	0	0	0	0	0	0	0	0	0	0	0	0	0	0	0	0.645756	0.537076	0.523346	0	0	0	0	0	0	0	0	0	0	0	0.217504	0	0	0	0	0	0	0
ENSG00000235131	0	0	0	0	0	0	0	0	0	0	0	0	0	0	0	0	0	0	0	0	0	0	0	0	0	0	0	0	0	0	0	0	0	0	0	0	0	0	0	0	0	0	0	0	0	0	0	0	0
ENSG00000227372	11.043	11.0893	6.07285	18.3835	12.8787	8.01298	14.9803	17.8139	6.26312	15.0569	31.1753	14.3718	27.4555	19.5399	57.23	6.4288	0	11.8728	25.4421	11.8602	5.67327	10.5209	14.386	13.3502	15.3777	7.63784	5.87011	15.2829	20.1404	9.21089	18.6087	19.016	12.4877	0	20.8215	21.5884	11.1735	10.4741	0	6.69622	8.63866	9.7877	11.2316	35.5864	5.38512	11.5394	17.7823	7.92237	7.78829
ENSG00000276189	0	0	0	0	0	0	0	0	0	0	0	0	0	0	0	0	0	0	0	0	0	0	0	0	0	0	0	0	0	0	0	0	0	0	0	0	0	0	0	0	0	0	0	0	0	0	0	0	0
ENSG00000162592	0	0.848359	0	0	0	0	0	0	0	0	0	0	0	0	0	0	0	0	0	0	0	1.47489	0	0	0	0	0	1.29151	0.716101	0	0	0	0	0	0	0	0	0	0	0	0	0	0	0	0	0	0	0	0
ENSG00000235169	278.968	492.836	322.873	35.3883	161.017	835.516	82.35	37.8746	287.634	150.859	59.5483	127.483	102.202	29.2433	52.8501	255.971	258.475	110.617	105.922	110.771	324.945	24.6798	193.781	133.622	199.91	1374.03	203.543	537.699	103.387	1092.54	192.231	96.968	170.397	121.405	54.7005	25.8122	1.93675	154.174	116.75	124.837	593.087	100.378	77.7009	6.59468	128.233	184.63	260.082	72.5522	687.115
ENSG00000130764	15.7672	23.2087	23.4238	54.5761	40.2377	57.9317	33.1409	48.3062	17.3802	30.4034	57.7093	41.9622	21.9644	80.818	38.64	27.1584	40.5912	37.2641	6.40379	30.0306	32.8325	42.0835	5.04125	46.9061	34.7187	28.8367	17.0643	18.2964	33.6568	33.9128	65.1751	61.4985	28.0639	23.7602	47.3777	15.3309	56.1656	22.2256	10.3052	28.4111	29.5533	32.6257	26.514	79.2606	22.3819	33.6708	40.6819	44.0595	42.8356
ENSG00000266075	0.590533	0	0	0.344691	0.533833	0.108284	0	0	0.234867	0.521202	0	0	0	1.46217	0	0	1.34186	0.47021	0.173076	1.36848	0	0.294978	0	0.120272	2.53653	0	0	0	0.179025	0.104669	0	0	1.07421	0	5.6465	0	0	0	0	0.382641	0.151555	0.870018	0	0	0.168285	0.688917	0.255861	0.694945	0.402842
ENSG00000272153	2.18497	0	1.44592	1.37877	0.80075	1.19112	0	0	0.548023	0	1.40114	0	0	0.797546	0	0	0	1.05797	0	0	0	0.294978	0	0.962177	0.158533	0.0779371	0	0	0.447563	1.77938	0.267111	0	0	0	5.20537	0	4.61839	0	0	0.956603	0.757777	0.435009	0	0.124428	0	0.172229	0	0.694945	2.01421
ENSG00000116198	4.01562	17.2702	10.4106	30.5626	20.686	6.82186	31.8855	30.3318	9.70784	12.393	43.1725	13.2185	21.6282	29.908	27.6417	7.47839	18.1151	6.23028	2.76921	16.2697	18.9511	16.4204	15.8615	21.649	13.079	17.6138	18.5659	20.6642	15.3962	12.7696	10.9516	11.0589	12.7563	10.4154	8.46976	40.6738	0	9.32452	5.15259	22.4802	11.3161	14.6815	16.111	20.0329	19.1845	20.8397	17.2706	16.8177	11.6824
ENSG00000169598	3.30698	10.1197	5.78366	13.2132	16.9492	5.84731	20.5038	17.8139	7.1243	16.8522	12.1724	25.0176	10.8701	36.5542	4.5745	15.8752	16.6055	3.52657	29.5959	12.0122	10.8637	13.4707	9.83659	15.6354	4.75599	6.78053	6.00663	7.31856	15.1276	9.62957	18.6978	20.0949	16.2475	5.20772	20.8215	0.938627	16.6858	13.7952	18.2226	14.4447	5.40548	11.9627	6.44439	8.58553	6.56312	15.8451	7.93168	17.7906	5.23695
ENSG00000198912	18.1294	23.6935	16.9172	31.8265	26.4247	11.8029	12.1349	17.9744	4.93221	16.5047	23.6442	36.5506	7.17204	40.2761	17.8114	20.4672	36.3979	20.219	21.6344	13.0766	25.4693	25.7614	14.7549	25.9788	39.4747	8.41721	16.6547	19.8032	22.4677	7.74552	51.0182	24.8152	17.7245	31.4091	40.3196	87.918	33.3716	49.305	6.15798	20.6626	6.76947	14.3553	15.5586	59.7254	25.0745	25.7483	6.65238	35.4422	10.8767
ENSG00000236423	2.18497	2.72687	0	1.37877	2.26879	0.541418	0.334756	0	0.939468	1.91107	5.25426	0	0	1.19632	0	2.0992	5.1997	0.822867	0	1.52054	9.65662	1.27824	4.67238	2.40544	0.0792665	0.857308	0	3.87453	2.41684	1.04669	2.31496	0.134865	1.47705	0	0	7.82189	3.12859	4.2152	0	4.01773	2.62696	1.41378	0	4.60384	0.504855	1.63618	0	2.08483	0.402842
ENSG00000233304	0	0	0	0	0	0	0	0	0	0	0	0	0	0	0	0	0	0	0	0	0	0	0	0	0	0	0	0	0	0	0	0	0	0	0	0	0	0	0	0	0	0	0	0	0	0	0	0	0
ENSG00000226374	0	0	0	0	0	0	0	0	0	0	0	0	0	0	0	0	0	0	0	0	0	0	0	0	0	0	0	0	0	0	0	0	0	0	0	0	0	0	0	0	0	0	0	0	0	0	0	0	0
ENSG00000284668	0	0	0	0	0	0	0	0	0	0	0	0	0	0	0	0	0	0	0	0	0	0	0	0	0	0	0	0	0	0	0	0	0	0	0	0	0	0	0	0	0	0	0	0	0	0	0	0	0
ENSG00000284703	0	1.15134	0	0	0	0	0	0	0	0	0	0	0	0	0	0	0	0	0	2.81299	0.120708	0	0	0	0	0	0	1.72201	1.61123	0	0	0	0	0	0	0	0	0	0	0	0	0.108752	0	0	3.87056	0.172229	0	0	0
ENSG00000229280	0	0	0	0	0.0667291	0	0	0	0	0	0	0.17743	0	0	0	0	0	0	0	0	0	0	0	0	0	0	0	0.215252	0.179025	0	0	0	0	0	0	0	0.14898	0	0	0	0	0	0	0.124428	0.504855	0	0	0	0
ENSG00000235054	0	1.15134	0	0	0	0	0	0	0	0	0	0	0	0	0	0	0	0	0	0	0	0	0	0	0	0	0	0.645756	0.0895127	0	0	0	0	0	0	0	0	0	0	0	0	0	0	0	0	0	0	0	0
ENSG00000284694	0	0.605971	0	0	0	0	0	0	0	0	0	0	0	0	0	0	0	0	0	0	0	0	0	0	0	0	0	0.861007	2.05879	0	0	0	0	0	0	0	0	0	0	0	0	0	0	0	0.504855	0	0	0	0
ENSG00000227169	0	0	0	0	0	0	0	0	0	0	0	0	0	0	0	0	0	0	0	0	0	0	0	0	0	0	0	0	0	0	0	0	0	0	0	0	0	0	0	0	0	0	0	0	0	0	0	0	0
ENSG00000232596	0	0	0	0	0	0	0	0	0	0	0	0	0	0	0	0	0	0	0	0	0	0	0	0	0	0	0	0	0.447563	0	0	0	0	0	0	0	0	0	0	0	0	0	0	0	0	0	0	0	0
ENSG00000196581	0	4.1206	1.59051	0.919177	0	0	0	0	0	0	0	0	0	0.93047	0	5.904	0	0	0	0.988348	0	1.76987	0	0	0	0	1.22863	3.44403	2.86441	0.418677	3.47244	0	0	0	1.76453	0	6.8531	0	0	0	0	0.108752	0	0	4.5437	0	0	0	0
ENSG00000284739	0	0	0	0	0	0	0	0	0	0	0	0	0	0	0	0	0	0	0	0	0	0	0	0	0	0	0	0	0	0	0	0	0	0	0	0	0	0	0	0	0	0	0	0	0	0	0	0	0
ENSG00000284674	0	0	0	0	0	0	0	0	0	0	0	0	0	0	0	0	0	0	0	0	0	0	0	0	0	0	0	0	0	0	0	0	0	0	0	0	0	0	0	0	0	0	0	0	0	0	0	0	0
ENSG00000231510	0	0	0	0	0	0	0	0	0.078289	0.0579113	0	0	0	0	0	0	0	0	0	0	0	0	0	0	0	0	0	0	0	0	0	0	0	0	0	0	0	0	0	0	0	0	0	0	0	0	0	0	0
ENSG00000284616	0	3.75702	0	0	0	0	0	0	0	0	0	0	0	0	0	0	0	0	0	0	0	0	0	0	0	0	0	3.44403	5.37076	0	0	0	0	0	0	0	0	0	0	0	0	0	0	0	2.35599	0	0	0	0
ENSG00000284692	0	0.0605971	0	0	0	0	0	0	0	0	0	0	0	0	0	0	0	0	0	0	0	0	0	0	0	0	0	0	1.25318	0	0	0	0	0	0	0	0	0	0	0	0	0	0	0	0	0	0	0	0
ENSG00000284666	0	0	0	0	0	0	0	0	0	0	0	0	0	0	0	0	0	0	0	0	0	0	0	0	0	0	0	0	0	0	0	0	0	0	0	0	0	0	0	0	0	0	0	0	0	0	0	0	0
ENSG00000260972	0	0	0	0	0	0	0	0	0	0	0	0	0	0	0	0	0	0	0	0	0	0	0	0	0	0	0	0	0	0	0	0	0	0	0	0	0	0	0	0	0	0	0	0	0	0	0	0	0
ENSG00000283356	0	1.21194	0	0	0	0	0	0	0	0	0	0	0	0	0	0	0	0	0	0	0	0	0	0	0	0	0	1.50676	0.179025	0	0	0	0	0	0	0	0	0	0	0	0	0	0	0	0	0	0	0	0
ENSG00000236948	0	0	0	0	0.0667291	0.108284	0	0	0	0.231645	0	0	0	1.72802	0	0	0	0	0	0	0	1.96652	0	0	7.53032	0	0	0	0.447563	0.104669	0	0	0.134277	0	0	0	0	0	0.125673	0	0	0.108752	0	0	0	0.172229	0	0.416967	0
ENSG00000264341	0	0	0	0	0	0	0	0	0	0	0	0	0	0	0	0	0	0	0	0	0	0	0	0	0	0	0	0	0	0	0	0	0	0	0	0	0	0	0	0	0	0	0	0	0	0	0	0	0
ENSG00000264101	0	0	0	0	0	0	0	0	0	0	0	0	0	0	0	0	0	0	0	0	0	0	0	0	0	0	0	0	0	0	0	0	0	0	0	0	0	0	0	0	0	0	0	0	0	0	0	0	0
ENSG00000131697	3.12982	10.4227	4.91611	12.7536	7.87404	3.35679	6.8625	7.06137	3.75787	1.0424	9.89552	19.4286	13.3355	11.9632	27.3497	4.1984	4.02557	3.40902	0	5.3979	7.7253	11.7008	7.13153	17.1989	14.1887	6.54672	4.09543	7.74907	9.48834	7.22218	14.335	25.6244	0.939938	6.83513	14.3809	35.9807	0.14898	9.83546	0	8.99207	3.73837	4.7851	2.48569	28.2452	8.24597	4.30573	3.45412	14.0379	3.75986
ENSG00000069424	197.179	231.602	409.194	440.975	371.815	288.792	385.053	372.648	321.298	225.043	255.707	462.56	299.881	427.618	403.919	172.921	306.447	348.425	494.823	409.404	270.506	451.513	235.218	355.765	592.834	255.4	298.284	230.319	400.838	243.775	353.655	344.715	235.522	301.56	312.499	293.164	319.712	333.128	122.406	383.885	310.032	338.763	422.568	408.995	219.276	385.879	369.975	412.519	254.596
ENSG00000116254	0.413373	0.302985	1.15673	1.26387	0.266917	0.216567	0	0	0.156578	0.0579113	0.175142	0.70972	0	0	3.50388	0	0	0.822867	0	0	0.120708	0.983259	0	0	7.53032	0	0	0	0.805614	0.837354	0.979407	1.34865	0	0	0	0	0	4.34293	1.25673	1.14792	0	0.326257	0	0	0.67314	0	0	5.0036	0
ENSG00000285629	0	0	0	0	0	0	0	0	0	0	0	0	0	0	0	0	0	0	0	0	0	0	0	0	0	0	0	0	0	0	0	0	0	0	0	0	0	0	0	0	0	0	0	0	0	0	0	0	0
ENSG00000116251	7.02734	19.694	18.7969	36.882	16.3486	8.5544	29.877	54.0837	5.87168	19.4003	55.7827	51.5434	10.9822	66.8609	62.9724	19.68	20.2956	13.9887	6.57687	25.9251	35.126	23.0083	7.86927	25.618	52.633	20.1857	16.7913	21.0947	24.7055	18.3171	41.2241	3.64136	20.6786	6.83513	46.5837	62.4187	30.541	62.9725	0	19.1321	9.90162	14.8991	36.4568	43.1765	18.1748	17.9979	44.9036	21.5433	18.1279
ENSG00000226944	0	0	0	0.344691	0	0	0	0	0	0	0	0	0	0	0	0	0	0.117552	0	0	0	0	0	0	0	0	0	0	0	0.523346	0	0	0	0	0	0	0	0	0	0	0	0.435009	0	0	0	0	0	0.694945	0
ENSG00000158286	1.8897	2.48448	1.30132	2.98732	2.93608	0.541418	0	7.54283	0.626312	0.463291	5.16669	10.3796	3.81014	8.64008	0.0973299	1.5744	0	2.82126	0.173076	2.43286	0	5.7029	0	0.962177	32.6578	0.0779371	1.36514	1.72201	1.52172	1.77938	0.534222	3.37163	2.01415	0	17.2924	0	0	0.638666	0.125673	7.65282	0.909332	0.870018	0.920626	6.59468	0.504855	5.3391	0	1.52888	0.939966
ENSG00000116237	9.21231	12.18	10.989	30.103	24.4229	10.6118	28.4543	26.4801	7.90719	18.0683	14.4492	40.7202	13.4476	20.0716	2.23859	16.1376	19.6247	8.46378	1.3846	15.8896	9.41521	18.1903	12.6646	16.8381	14.268	8.72896	19.5215	14.8524	15.5752	10.1529	22.6154	21.4436	19.873	0	20.1157	17.0517	15.9409	15.7112	10.6822	27.3588	11.7708	13.0503	8.28564	32.4757	7.9094	17.1368	15.0958	21.6823	14.5023
ENSG00000225077	0	1.27254	0	0	0.133458	0	0	0	0	0	0	0	0	0	0	0	0	0.235105	0	0	0	0	0	0	0	0	0	1.50676	0.716101	0	0	0	0	0	0	0	0	0	0	1.05226	0	0.217504	0	0	0.33657	0	0	0.416967	0
ENSG00000173673	0	0	0	0	0	0	0	0	0	0	0	0	0	0	0	0	0	0	0	0	0	0	0	0	0	0	0	0	0	0	0	0	0	0	0	0	0	0	0	0	0	0	0	0	0	0	0	0	0
ENSG00000158292	2.36213	2.96926	0	4.82568	3.6701	2.05739	0	0	2.50525	0	0	19.1624	0	10.8998	8.37037	5.1168	0.167732	4.11434	0.692302	4.86571	10.9844	13.864	3.56576	5.41225	16.646	7.40403	4.64148	4.30504	13.4269	3.97743	3.38341	13.4865	0	7.81158	11.293	8.91695	7.74698	27.5904	0	4.40037	1.26296	0.97877	7.6412	7.96339	2.18771	6.63082	23.2833	32.6624	13.6966
ENSG00000097021	5.49195	11.6346	2.02428	2.52774	2.80262	3.46507	5.02134	9.78963	2.34867	15.5781	5.77969	2.04044	3.24983	7.04499	12.5556	7.74079	14.2572	23.628	21.2883	3.64929	5.67327	8.16105	0	2.64599	11.3351	7.17021	15.0166	10.1168	3.84905	7.85019	19.7662	18.3417	18.5302	0.325482	0.970493	11.42	1.4898	13.6675	11.4362	9.75735	7.1231	5.32886	7.54914	6.09697	3.3657	3.10012	1.91896	2.77978	11.1453
ENSG00000271746	0	0	0	0	0	0	0	0	0	0	0	0	0	0	0	0	0	0	0	0	0	0	0	0	0	0	0	0	0	0	0	0	0	0	0	0	0	0	0	0	0	0	0	0	0	0	0	0	0
ENSG00000069812	0	0	0	0	0	0	0	0.160486	0	0	0	0	0	0	0	0	0	0	0	0	0	0	0	0	0	0	0	0	0.179025	0	0	0	0	0	0	0	0	0	0	0	0	0	0	0	0.168285	0	0	0	0
ENSG00000187017	59.2304	21.6937	209.947	53.0825	37.6352	89.5505	31.4671	24.2333	6.88943	8.6867	0	5.41161	70.4877	20.8691	0.0973299	64.4192	9.72846	4.23189	16.9614	33.2997	31.384	185.344	90.7426	4.45007	33.7675	18.0814	63.7522	25.3997	250.009	21.9805	64.2847	18.0719	12.7563	51.9145	44.9073	0.156438	6.25718	36.0208	74.9011	2.67849	30.5637	0.761265	8.74595	16.7978	165.424	148.806	102.728	6.2545	72.9145
ENSG00000265392	0	0	0	0	0	0	0	0	0	0	0	0	0	0	0	0	0	0	0	0	0	0	0	0	0	0	0	0	0	0	0	0	0	0	0	0	0	0	0	0	0	0	0	0	0	0	0	0	0
ENSG00000231868	0	0.787762	0.578366	0	0.0667291	0	0	0	0	0	0	0	0	0	0	0	0	0	0	0	0	0	0	0	0	0	0	0.430504	0	0	0	0	0	0	0	0	0	0	1.13106	0	0	0	0	0	1.85114	0	0	0	0
ENSG00000215788	60.1753	34.6615	74.7538	103.752	26.8918	30.7525	43.5183	104.155	11.3519	59.0116	38.3561	83.6582	47.2906	96.3701	178.6	47.6256	31.7014	47.2561	67.6725	94.1212	36.0916	85.8385	24.2226	70.4795	173.831	20.2636	21.5693	20.0184	34.5519	51.3926	104.619	32.7722	43.5057	22.2955	130.311	113.574	154.046	89.6687	40.0897	38.2641	20.662	27.6231	51.0948	177.185	35.5082	52.616	64.6048	48.2292	32.3617
ENSG00000171680	1.18107	0.727165	3.61479	8.50239	2.20206	4.43962	4.51921	5.617	2.1138	5.15411	0.087571	9.13764	1.68095	5.71575	9.05168	0	0.167732	3.17392	0.346151	4.94174	0	3.44141	0	5.53252	19.4203	1.48081	1.09211	0.430504	3.31197	2.19805	2.67111	3.50649	3.89403	3.74305	18.3511	0	34.1165	0.127733	0	2.00887	2.42489	3.80633	0.552376	13.0649	0	3.87516	8.4434	0	3.08846
ENSG00000162408	15.2948	13.2102	23.4238	40.3289	18.8176	11.4781	24.772	52.7998	5.32365	17.5471	2.97741	24.9289	15.6888	43.865	28.323	14.6944	20.2956	19.0435	1.21153	22.656	27.1592	32.1526	8.72998	24.1747	64.0473	17.302	7.23525	11.6236	21.5726	11.4089	21.1018	16.5884	19.2016	7.32336	17.7335	27.3766	21.3042	8.81359	0.377019	22.5758	9.90162	20.3367	5.52376	47.7804	8.41426	27.1261	9.46685	25.8519	8.86253
ENSG00000253022	0	0	0	0	0	0	0	0	0	0	0	0	0	0	0	0	0	0	0	0	0	0	0	0	0	0	0	0	0	0	0	0	0	0	0	0	0	0	0	0	0	0	0	0	0	0	0	0	0
ENSG00000229519	0	0	1.59051	0.80428	0	0	0	0.160486	0	0	0	0	0	0	0	0	0	0	0	0.0760268	0	0.49163	0	0.601361	0.0792665	0	0	0	0.0895127	0.104669	0	0.134865	0	0	0	0	0	0	0	0.765282	0	0.108752	0	0	0.841426	0	0	0.138989	0
ENSG00000173662	0	0	0	0	0	0	0	0	0.469734	0	0	0	0	0	0	0	0	0	0	0	0	0	0	0	0	0	0	0	0	0	0	0	0	0	0	0	0	0	0	1.72189	0	0	0	0	0	0	0	0	0
ENSG00000204859	20.1962	45.9326	45.8355	43.8907	42.7734	34.1093	58.666	53.1208	35.3084	51.9465	62.9636	48.2609	31.0415	87.9959	54.9914	43.0336	33.3787	47.6087	31.8459	33.7559	117.207	59.2905	103.776	43.6588	39.554	26.7324	38.497	46.7096	53.26	37.0529	63.4834	46.9331	51.6966	67.2121	54.7887	54.1275	60.784	79.1946	41.0951	63.7098	25.0066	33.1694	80.4628	89.9614	39.2104	40.2155	50.2766	57.2634	35.3159
ENSG00000162413	98.8552	155.007	125.072	169.358	123.049	107.309	157.084	173.485	91.5199	169.622	139.238	79.2225	84.0473	154.059	131.395	99.3183	171.087	93.3366	116.307	83.7815	261.574	72.5645	160.336	157.316	103.601	155.64	148.254	167.466	150.65	111.682	140.144	224.82	181.274	191.709	134.369	152.058	173.115	132.076	63.9676	153.917	99.1172	194.231	155.77	87.5973	189.321	169.301	152.237	81.1695	110.782
ENSG00000116273	7.32261	14.8463	9.68764	14.477	16.1484	10.2869	14.3945	6.09846	10.1776	7.35474	19.0029	23.1546	15.1285	17.1472	15.9621	23.8784	17.1087	23.9807	2.24998	13.8369	5.55256	12.979	9.95955	17.68	10.5424	8.96277	13.2419	11.4083	14.2325	5.96614	16.4718	27.1079	8.99655	12.8566	13.234	16.5824	4.61839	6.89759	0	13.1055	13.3369	14.2465	20.8982	16.4245	12.958	14.4672	7.67582	12.509	14.6366
ENSG00000041988	14.6452	6.05971	7.37417	16.4303	10.4097	2.92365	2.2596	10.913	3.91445	7.00727	13.9238	12.8637	23.7574	16.7485	14.3075	13.2512	13.754	9.99196	5.19227	8.81911	19.3132	14.7489	3.19689	13.8313	22.908	16.055	20.6137	5.3813	9.66737	6.17548	8.99274	22.7922	7.25095	16.2741	43.0546	44.2719	4.46941	12.5179	6.40932	18.2711	7.02207	5.11135	5.06345	15.8024	15.3139	5.59745	19.8292	12.787	13.5624
ENSG00000007923	4.19278	1.87851	3.4702	8.38749	5.2716	7.14671	3.76601	7.54283	2.66183	9.26581	0	5.41161	1.00857	3.98773	5.15848	2.3616	11.2381	4.23189	0.173076	8.13487	0.120708	11.4058	0	7.93796	7.05472	4.52035	4.09543	1.50676	9.13029	2.82607	8.19141	0.134865	3.75975	2.92934	1.23517	0	11.4715	8.81359	0.125673	5.93094	3.8394	5.0026	0.0920626	18.1665	8.75083	9.04203	16.503	5.97652	5.37123
ENSG00000228750	0	0.0605971	0	0	0	0	0	0	0	0	0	0	0	0	0	0	0	0	0	0	0	0	0	0	0	0	0	0	0.447563	0	0	0	0	0	0	0.156438	0	0	0	0	0	0	0	0	0	0	0	0	0
ENSG00000284744	0	1.09075	0	0	0	0	0	0	0	0	0	0	0	0	0	0	0	0	0	0	0	0	0	0	0	0	0	1.29151	1.25318	0	0	0	0	0	0	0	0	0	0	0	0	0	0	0	0.504855	0	0	0	0
ENSG00000237436	0	0.545374	0	0.80428	0.266917	0	0	0	0	1.62152	0	0	0	1.59509	0	0	0	0.235105	0	0.608214	0	0	0	0	7.84738	0	0	1.29151	0.268538	0.418677	0.445185	0	0.805661	0	0	0	0	0	0	0	0.353629	0.326257	0	0	0	1.29172	0	1.2509	0.134281
ENSG00000171735	27.3417	10.3621	13.447	31.4818	25.0902	8.98753	24.9393	19.0978	8.29864	43.4335	6.83054	20.848	20.5075	40.409	29.7829	31.0944	58.3708	15.752	21.1152	20.2231	32.8325	26.9413	8.3611	29.8275	28.2189	10.2098	23.3439	12.4846	15.3067	14.4444	34.4573	8.9011	39.3431	10.09	26.8209	12.515	20.5593	34.9989	6.91202	28.6981	12.1749	14.1378	12.1523	37.0795	20.5308	21.5286	23.5392	45.1714	24.1705
ENSG00000227950	0	0.121194	0	0	0.0667291	0	0	0	0	0	0	0.88715	0	0	0	0	0	0	0	0	0	0	0	0	0	0	0	0.645756	0.179025	0	0	0.134865	0	0	0	0	0	0	0	0	0	0	0	0	0	0	0	0	0
ENSG00000237365	0	0	0	0	0	0	0	0	0	0	0	0	0	0	0	0	0	0	0	0	0	0	0	0	0	0	0	0	0	0	0	0	0	0	0	0	0	0	0	0	0	0	0	0	0	0	0	0	0
ENSG00000207056	0	0	0	0	0	0	0	0	0	0	0	0	0	0	0	0	0	0.117552	0	0	0	0	0	0	0	0	0	0	0.447563	0	0	0	0	0	0	0	0	0	0	0	0	0	0	0	0.33657	0	0	0	0
ENSG00000237402	0	0	0	0	0	0	0	0	0	0	0	0	0	0	0	0	0	0	0	0	0	0	0	0	0	0	0	0	0	0	0	0	0	0	3.44084	0	0	0	0	0	0	0	0	0	0	0	0	0	0
ENSG00000237728	0	0	0	0	0	0	0	0	0	0	0	0	0	0	0	0	0	0	0	0	0	0	0	0	0	0	0	0	0	0	0	0	0	0	0	0	0	0	0	0	0	0	0	0	0	0	0	0	0
ENSG00000225126	1.8897	0	0	0.114897	0	0	0	0	0	0	0	0	0	0	0	0	0	0	0	0	0	0	0	0	0	0	0	0	0	0	0	0	0	0	0	0	0	0	0	0	0	0	0	0	0	0	0	0	0
ENSG00000270171	0	0	0	0	0	0	0	0	0	0	0	0	0	0	0	0	0	0	0	0	0	0	0	0	0	0	0	0	0	0.523346	0	0	0	0	0	0	0	0	0	0	0	0	0	0	0	0	0	0	0
ENSG00000270035	0	0	0	0	0	0	0	0	0	0	0	0	0	0	0	0	0	0	0	0	0	0	0	0	0	0	0	0	0	0	0	0	0	0	0	0	0	0	0	0	0	0	0	0	0	0	0	0	0
ENSG00000269978	0	0	0	0	0	0	0	0	0	0	0	0	0	0	3.11456	0	0	0	0	0	0	0	0	0	0	0	0	0	0	0	0	0	0	0	0	0	0	0	0	0	0	0	0	4.97712	0	0	0	0.972922	0
ENSG00000049245	43.0498	47.3263	52.6313	111.565	87.5486	47.6447	72.5584	58.7378	71.0864	63.992	86.1699	54.1161	50.5404	83.4765	60.5392	46.8384	87.8916	78.2899	90.3454	46.6044	76.6494	60.6671	103.899	97.661	26.3165	73.4947	103.205	51.8757	59.1679	44.9031	79.5991	81.8631	62.573	53.0536	47.9953	20.6498	31.2859	68.2095	32.1723	89.3467	44.8099	73.1902	95.0086	73.4125	76.2332	64.2415	95.1802	69.0775	42.4327
ENSG00000269925	0	1.03015	0	0.459588	0.867479	0	0	0	1.09605	1.85316	0	0	0	1.86094	4.67183	0	0	0.47021	0	0	0	0.884933	0	2.1649	0.237799	0	0	1.50676	0.447563	0.209338	0	0	1.87988	0	0	11.7328	0	0	0	0.573962	0	1.41378	0	0	0.33657	1.89452	0	0	0.268562
ENSG00000049246	0.531479	2.90866	0	1.37877	5.20487	0.649701	0	0	0.548023	0.0579113	0	0.266145	0	2.65849	5.74246	0	3.35464	1.05797	0	2.35683	0	2.2615	0	2.64599	6.18279	0.389686	0	2.15252	5.72881	0.104669	2.404	0	0	0	0	0	0	10.3464	10.1795	0.956603	0.909332	1.74004	0	13.9359	6.05826	4.56407	3.96584	5.97652	0.537123
ENSG00000236266	0	0	0	0.229794	0.133458	0	0	0	0	0	0	0	0	0	0	0	0	0	0	0.0760268	0	0	0	0	0	0	0	0	0	0	0	0	0	0	0	0	0	0	0	0	0	0	0	0	0	0	0	0.833934	0
ENSG00000049247	0	3.69642	0	0	0.533833	6.93014	10.4611	2.2468	0	0	0	0	0	1.46217	0	0	0	4.46699	0	1.1404	0	0.0983259	0	0	1.10973	11.3788	0.409543	1.29151	1.07415	0	5.87644	0	0	0	2.73503	0	0	0	0	0	0	0	0	0	1.178	0.0861146	4.60549	1.66787	4.02842
ENSG00000049249	3.77941	10.6045	9.83223	18.8431	7.3402	6.49701	9.45686	16.6905	6.49799	20.7902	3.15256	7.62949	3.92221	9.43763	5.45047	3.28	51.326	3.05636	0.865378	16.1937	22.0895	8.25938	2.95098	25.0166	4.51819	2.26018	18.5659	15.0676	23.0048	5.86148	4.71896	32.2328	17.456	15.7859	4.23488	7.66545	6.25718	7.66399	0.377019	5.45264	7.52725	7.61265	5.33963	5.72369	10.2654	9.04203	7.67582	1.2509	4.43127
ENSG00000270330	0	0.363582	0	1.72346	0.80075	0	0	0	0.156578	0.463291	0	0	0	0.531697	0	1.312	0	0.352657	0	0.304107	0	0	0	0	2.61579	0	1.9112	0	0.447563	1.46537	0	0	0.268554	4.55675	0	12.2021	0	0	0	0	0.101037	0.217504	0	0	4.37541	0.94726	0	0	6.44548
ENSG00000116288	34.369	74.1708	44.6788	64.5722	42.9068	21.765	54.2305	66.4411	25.6005	87.3303	47.9889	85.5212	61.8588	106.074	50.9035	47.4944	141.901	52.1933	74.2494	40.5983	45.1447	82.5938	37.379	51.5967	74.1142	57.4397	69.8953	68.8806	53.1705	46.5778	71.4967	57.1828	84.9973	27.8288	73.4928	76.3416	66.5942	82.6434	58.3123	45.7256	34.302	27.6231	66.9295	93.8187	68.6603	27.2983	59.3597	87.563	19.3364
ENSG00000200344	0	0	0	0.919177	0.200187	0	0	0	0	0.694936	0	0	0	1.06339	0	0	0	0	0	0	0	0	0	0	0	0	0	0	0	0	0	7.55245	0.537107	0	0	0	0	0	0	0	0	0.108752	0	0	0	0	0	0	0
ENSG00000284747	0	6.48389	5.78366	1.14897	0.333646	0.757985	1.59009	0	0	1.27405	6.6554	4.1696	0	1.06339	0	0	0	0	0	0	0	1.86819	0	0.360816	0.317066	2.26018	0	1.07626	2.23782	1.67471	2.31496	4.99001	1.87988	0	0	0	9.23678	2.6824	0	3.25245	0.606221	0.543761	0	0	1.00971	0	0	0.555956	0.402842
ENSG00000284716	0	1.57552	0	1.26387	0	0	0	0	0.391445	0.810759	0	0	0	0.797546	0	0	0	0	0	0	0	0	0	0	0	0	0.682571	1.50676	2.32733	0	0.178074	0	0.402831	0	0	0	0	0	0	0.286981	0	0	0	0	3.02913	0	0	0	0
ENSG00000116285	0	0.0605971	1.30132	0.344691	1.00094	0.108284	0	0	0	0.0579113	0	0.70972	0.224126	2.12679	0	0	0	0	0	0.608214	0	0.884933	0	4.3298	0	0	0	0	1.25318	0	0.623259	0	0	0.162741	3.9702	0	0	3.70426	0	2.00887	0.606221	0	0	0	0	0.861146	0	0	0
ENSG00000238290	0	0	0	0	0.0667291	0	0	0	0	0	0	0	0	0	0	0	0	0	0	0.152054	0	0	0	0	0	0	0	0	1.16366	0	0	0	0	0	0	0	0	0	0	0	0	0	0	0	3.87056	0	0	0	0
ENSG00000232848	0	0	0	0	0	0	0	0	0	0.0579113	0	0	0	0	0	0	0	0	0	0	0	0	0	0	0	0	0	0	0	1.57004	0.089037	0	0	0	0	0	0.14898	0	0	0	0	0	0	0.124428	0	0	0.12793	0	0
ENSG00000229305	0	0	0	0	0	0	0	0.160486	0	0	0	0	0	0	0	0	0	0	0	0	0	0	0	0	0	0	0	0	0	0	0	0	0	0	0	0	0	0	0	0.0956603	0	0	0	0	0	0	0	0	0
ENSG00000227634	0	0.0605971	0	0	0	0	0	0	0	0	0	0	0	0	0	0	0	0	0	0	0	0	0	0	0	0	0	0	2.68538	0	0	0	0	0	0	0	0	0	0	0	0	0	0	0	1.34628	0	0	0	0
ENSG00000200975	0	0	0	0	0	0	0	0	0	0	0	0	0	0	0	0	0	0	0	0	0	0	0	0	0	0	0	0	0.179025	0	0	0	0	0	0	0	0	0	0	0	0	0	0	0	0	0	0	0	0
ENSG00000233645	0	0	0	0	0	0	0	0	0	0	0	0	0	0	0	0	0	0	0	0	0	0	0	0	0	0	0	0	0	0	0	0	0	0	0	0	0	0	0	0	0	0	0	0	0	0	0	0	0
ENSG00000251977	0	0	0	0	0	0	0	0	0	0	0	0	0	0	0	0	0	0	0	0	0	0	0	0	0	0	0	0	0	0	0	0	0	0	0	0	0	0	0	0	0	0	0	0	0	0	0	0	0
ENSG00000162426	0	1.39373	1.15673	0.229794	0.533833	0	0.083689	5.617	0	0	0.087571	0	0	0	3.60121	2.0992	5.1997	0	0	1.21643	0	1.27824	0	0.601361	0	0	0	0.430504	0.716101	0	2.04785	0	0	0	0	0	0	2.81013	0	1.24358	0.101037	0.108752	0	6.09697	0	0.0861146	3.83791	0.972922	0
ENSG00000252254	0	0	0	0	0	0	0	0	0	0	0	0	0	0	0	0	0	0	0	0	0	0	0	0	0	0	0	0	0	0	0	0	0	0	0	0	0	0	0	0	0	0	0	0	0	0	0	0	0
ENSG00000142599	330.344	480.05	379.697	593.099	624.585	712.505	648.255	905.942	909.64	406.711	902.507	331.528	474.475	322.209	696.687	358.307	196.247	307.165	321.747	835.61	368.4	302.352	542.98	746.89	515.708	671.039	519.846	544.802	904.436	446.624	392.831	761.584	403.502	380.652	352.906	699.277	608.436	489.985	220.43	570.996	594.653	884.155	546.76	338.32	345.489	774.428	519.014	256.296	660.124
ENSG00000232912	3.77941	0.787762	1.87969	5.40016	2.40225	1.08284	8.03415	0.962914	3.28814	5.6174	0	0	0	8.773	4.86649	0	7.88341	10.8148	1.55768	2.20478	0.724247	0.786607	6.39378	2.52571	0.475599	1.24699	0.9556	1.50676	2.59587	4.39611	0.623259	2.15784	6.04246	0	0	17.3646	0	2.81013	0	4.49603	2.77852	1.52253	8.83801	12.6917	8.24597	1.11949	3.96584	2.08483	1.61137
ENSG00000221083	0.0590533	1.33314	0	0.459588	0	0	0	0	0	0.0579113	0	0	0	0	0.29199	0	0	0	0	0	0	0	0.122957	0	0	0	0	1.93727	0.716101	0	0	0	0	0	0	0	0	0	0	0	0	0	0	0	0.168285	0	0	0	0
ENSG00000270282	0	0	0	1.14897	0	0	0	0	0	0	0	0	0	0	0	0	0	0	0	0	0	0	0	0	0	0	0	0	0.179025	0	0	0	0	0	0	0	0	0	0	0	0	0	0	0	0	0	0	0	0
ENSG00000234619	0	0	0	0	0	0	0	0	0	0	0	0.53229	0	0	0	0	0	0	0	0	0	0	0	0	0	0	0	0	0	0	0	0	0	0	0	0	0	0.127733	0	0	0	0	0	0	0	0	0	0	0
ENSG00000224315	0.0590533	0	0	0	0	0	0	0	0	0	0	0	0	0	0	0	0	0	0	0	0	0	0	0	0.0792665	0	0	0	0	0	0	0	0	0	0	0	0	0	0	0	0	0	0	0	0	0	0	0	0
ENSG00000222511	0	0	0	0	0	0	0	0	0	0	0	0	0	0	0	0	0	0	0	0	0	0	0	0	0	0	0	0	0	0	0	0	0	0	0	0	0	0	0	0	0	0	0	0	0	0	0	0	0
ENSG00000226545	0.0590533	0.0605971	0	0	0	0	0	0	0	0.0579113	0	0.266145	0	0	0	0	0	0	0	0	0	0	0	0	0	0	0	0	0.0895127	0	0	0	0	0	0	0	0	0	0	0	0	0	0	0	0	0	0	0	0
ENSG00000228423	0	0	0	0	0	0	0	0	0	0	0	0	0	0	0	0	0	0	0	0	0	0	0	0	0	0	0.136514	0	0.268538	0	0	0	0	0	0	0	0	0	0	0	0	0	0	0	0.504855	0	0	0.138989	0
ENSG00000229716	0.118107	0	0	0	0	0	0	0	0	0	0	0.17743	0	0	0	0	0	0	0	0	0	0	0	0	0	0	0	0	0	0	0	0	0	0	0	0	0.14898	0.127733	0	0	0	0.108752	0	0	0	0	0	0	0
ENSG00000074800	144.799	161.128	215.875	286.209	240.225	200.541	236.338	346.168	191.104	248.208	430.149	294.001	453.855	269.039	309.898	233.929	304.434	301.404	463.842	269.135	247.089	332.637	248.005	320.645	346.712	143.482	266.749	164.022	307.745	146.328	183.327	189.486	206.652	130.844	395.079	256.714	196.058	260.193	146.66	215.714	186.868	267.748	340.356	330.232	149.269	198.925	318.291	278.117	188.262
ENSG00000274258	0	0	0	0	0	0	0	0	0	0.86867	0	0	0	0	0	0	0	0	0	0	0	0	0	0	0	0	0	0	0	0	0	0	1.20849	0	0	0	0	0	0	0	0	0	0	0	0	0	0	0	0
ENSG00000230679	0	0	0	0	0	0.649701	0	0	0	0	0	0	0	1.32924	0	0	0	0	0	0	0	0	0	0	0.0792665	0	0	0	0	0	0	0	0	0	0	0	0	4.2152	0	0.573962	0	0.217504	0	0	0	0	0	0.416967	0.537123
ENSG00000201725	0	0	0	0	0	0	0	0	0	0	0	0	0	0	0	0	0	0	0	0	0	0	0	0	0	0	0	0	0	0	0	0	0	0	0	0	0	0	0	0	0	0	0	0	0	0	0	0	0
ENSG00000238249	0	0	0.289183	0	0.0667291	0.108284	0	0	0	0.115823	0	0	0	0.132924	0.29199	0	0.335464	0	0.173076	0.0760268	0	0	0.245915	0	0	0	0	0	0	0	0	0	0	0	0.176453	0	0.446941	0	0.125673	0.0956603	0.0505185	0	0.276188	0	0	0	0	0	0.134281
ENSG00000232208	0	0	1.30132	0.80428	0	0.433134	0	0	0	1.79525	0	0	0	0	0	0	0	0	0	0	0	0.0983259	0	1.08245	0.0792665	0	0.273028	0	0.0895127	0.732684	0	0	1.61132	0	0	0	0	0	0	0.765282	0	0	0	0	0	0	0	0.138989	0
ENSG00000232663	0	0.545374	0	0	0	0	0	0	0	0	0	0	0	0	0	0	0	0	0	0	0	0	0	0	0	0	0	1.29151	0	0	0	0	0	0	0	0	0	0	0	0	0	0	0	0	0	0.0861146	0	0	0
ENSG00000131686	1.83065	0	12.1457	0.114897	0	1.51597	0	3.04923	0.391445	0	0	0	2.68951	0	0	0	0	0	0.173076	1.1404	0	2.45815	0	1.08245	0.0792665	3.50717	0	0	0.805614	1.3607	0	0	0	0	0	0	0	2.93786	0	0.573962	0.606221	1.19627	0	0	0	2.84178	0	0	2.01421
ENSG00000265141	0	0.0605971	0	0	0	0	0	0	0	0	0	0	0	0	0	0	0	0	0	0	0	0	0	0	0	0	0	0.430504	0.179025	0	0	0	0	0	0.0882266	0	0	0	0	0	0	0	0	0	0	0	0	0	0
ENSG00000197241	0	0	0	0	0	0	0	0	0	0	0	0	0	0	0	0	0	0	0	0	0	0	0	0	0	0	0	0	0	0	0	0	0	0	0	0	0	0	0	0	0	0	0	0	0	0	0	0	0
ENSG00000142583	1.83065	4.36299	19.0861	14.8217	13.7462	3.78992	1.59009	29.5294	5.87168	1.67943	32.8391	26.9693	127.864	3.72188	3.89319	10.2336	8.21887	13.8712	2.07691	5.3979	6.2768	7.66942	0.122957	19.3638	6.89619	0	4.778	4.08978	2.23782	6.07081	11.7529	25.3546	2.28271	33.5247	49.3187	0	0.595922	0.510933	0	29.3677	2.22281	6.63388	7.08882	5.97254	20.6991	20.1508	14.2003	2.77978	7.51972
ENSG00000252404	0	0.0605971	0	0	0	0	0	0	0	0	0	0	0	0	0	0	0	0	0	0	0	0	0	0	0	0	0	0	0.0895127	0	0	0	0	0	0	0	0	0	0	0	0	0	0	0	0.33657	0	0	0.833934	0
ENSG00000180758	7.26355	3.51463	1.44592	15.1664	12.3449	11.0449	21.5918	4.4936	9.47297	6.71771	11.8221	5.41161	11.8787	16.8814	4.18518	4.4608	9.22527	4.46699	1.73076	14.293	6.03539	7.86607	14.386	14.4327	0.634132	22.1341	8.05434	1.93727	6.71345	6.28015	13.4446	5.7992	6.17674	5.20772	9.96961	0	27.1144	3.832	0	11.8619	7.02207	9.24394	10.4031	12.3184	1.34628	6.45859	27.7609	9.03428	4.83411
ENSG00000228526	0	1.51493	0	0	1.33458	0.324851	0	0	1.56578	0	6.21754	0	4.03427	1.72802	8.4677	3.4112	0	0.352657	0	0.608214	0	1.37656	0	0.841905	0.0792665	0	0	2.15252	0.805614	0.314008	3.65052	0	0	0.488224	0.176453	0	6.25718	3.0656	0.125673	0.860943	0.353629	1.74004	0	0	2.01942	1.03337	0	5.83753	0.671404
ENSG00000284357	0	0	0	0	0	0	0	0	0	0	0	0	0	0	0	0	0	0	0	0	0	0	0	0	0	0	0	0	0	0	0	0	0	0	0	0	0	0	0	0	0	0	0	0	0	0	0	0	0
ENSG00000234546	0	0.787762	0	0	0.133458	0	0	0	0	0	0	0	0	0	0	0	0	0	0	0	0	0.884933	0	0	0	0	0	0	1.34269	0	0.089037	0	0	0	0	0	0	0	0	0	0.151555	0	0	0	0	0	0	0	0
ENSG00000049239	39.6247	42.8421	54.3664	62.7338	108.034	72.5499	76.5755	75.9097	68.0332	39.6113	49.3901	88.1827	157.897	84.8057	45.2584	35.6864	80.5114	65.2416	41.8843	104.005	69.8898	57.914	88.2834	83.2283	44.4685	38.1892	77.9496	38.9606	106.252	52.1253	44.7856	103.307	37.1947	108.06	83.1977	40.2045	83.1311	74.213	76.2835	60.3616	46.0728	81.7816	81.8437	34.2177	50.8221	54.5966	44.6477	82.1425	66.3347
ENSG00000171621	15.3539	2.48448	4.04856	5.05547	6.27254	1.2994	15.2314	2.56777	5.79339	5.0962	6.91811	23.2433	6.72378	3.85481	18.6873	11.152	0	4.9372	4.15381	5.62598	0	6.88281	4.54942	7.81769	11.9692	4.8321	1.36514	1.93727	5.10222	3.24475	11.3967	12.6773	5.90818	0	5.02892	11.2635	6.70412	9.96319	6.28365	9.47037	4.34459	8.70018	16.7554	10.8252	0.168285	6.88917	0.12793	10.2852	1.47709
ENSG00000284652	0	0	0	0	0	0	0	0	0	0	0	0	0	0	0	0	0	0	0	0	0	0	0	0	0	0	0	0	0	0	0	0	0	0	0	0	0	0	0	0	0	0	0	0	0	0	0	0	0
ENSG00000284693	0	0.545374	0	0	0	0	0	0	0	0	0	0	0	1.06339	0	0	0	0	0	0	0	0	0	0	0	0	0	0.430504	0.0895127	0	0	0	0	0	0	0	0	0	0	0	0	0.108752	0	0	0	0	0	0	0
ENSG00000252956	0	0	0	0	0	0	0	0	0	0	0	0	0	0	0	0	0	0	0	0	0	0	0	0	0	0	0	0	0	0	0	0	0	0	0	0	0	0	0	0	0	0	0	0	0	0	0	0	0
ENSG00000235263	0	1.09075	0	0	0	0	0	0	0	0	0	0	0	0	0	0	0	0	0	0	0	0	0	0	0	0	0.273028	1.72201	0.179025	0	0	0	0	0	0	0	0	0	0	0	0	0	0	0	3.02913	0	0	0	0
ENSG00000171612	0.0590533	3.45403	0	3.44691	2.26879	1.40769	0	2.72826	1.25262	0.463291	0	0.088715	0.560315	4.12065	4.67183	1.7056	0	0.822867	0	0	0	3.93304	0	2.04463	0.237799	5.61147	2.45726	2.15252	1.52172	0.628015	0	0	0.671384	0	0	0	3.72451	3.832	0	0.956603	1.51555	0.97877	0.0920626	12.6917	0	0.775031	0	1.38989	1.07425
ENSG00000231181	0	0.0605971	0.144592	0	0	0	0	0.160486	0	0	0	0	0	0	0	0	0	0	0	0	0	1.08159	0	0	0	0	0	0	0	0	0	0	0	0	0	0	0	0	0	0.0956603	0	0	0	0.124428	2.01942	0.775031	0	0.694945	0
ENSG00000188807	4.13373	2.42388	10.266	11.0301	5.20487	4.00649	0	13.4808	4.3059	12.393	0	32.7358	15.1285	11.2986	18.298	5.6416	2.34825	13.5185	20.9421	10.7198	3.25911	12.979	0	4.69061	14.585	6.07909	0.9556	4.73554	5.99735	5.02412	14.9582	10.5195	8.05661	3.90579	15.175	21.1191	1.63878	10.4741	11.6876	13.5838	7.22414	6.74264	6.53645	16.1756	3.53399	8.35311	0.12793	11.3971	4.69983
ENSG00000171608	275.661	412.908	428.136	612.172	402.71	478.938	464.223	547.898	469.891	560.292	577.881	347.319	276.908	533.159	475.748	236.947	433.755	442.35	391.324	469.617	657.012	506.87	710.817	669.194	367.955	325.777	499.233	422.97	519.084	348.548	446.699	686.194	548.387	363.401	396.579	380.926	453.794	455.369	338.437	372.119	315.791	676.656	394.212	333.591	495.768	486.117	444.43	379.44	484.485
ENSG00000179840	5.31479	7.33224	21.255	9.42156	19.0178	9.31238	11.7165	17.3325	23.2518	21.1376	23.8193	14.8154	17.706	7.04499	18.882	16.1376	10.9026	12.4606	41.7112	12.8485	3.62123	10.9142	2.82802	23.5733	9.67051	21.7445	12.9689	7.74907	14.322	15.491	17.0061	16.993	23.767	15.2977	7.05813	0	22.3471	15.9667	18.7253	20.4713	18.2877	16.5303	30.933	13.9359	20.1942	17.8257	0.255861	17.7906	8.72825
ENSG00000233268	0	0	0.144592	0	0.533833	0	0	0	0.234867	0	0	0	2.91364	0	0	0	0	0	0	0.152054	0	0	0	0.721633	0	0	0	0	0.268538	0	0	0	0	0	0	0	0	0	0	0.0956603	0	0	0	0	0	0	0	0	0
ENSG00000231789	0	0	1.59051	1.37877	0.0667291	0	0	0	0	0	0	0	0	1.32924	0	2.624	0	0	0	0	0	0	0	1.32299	0	0	0	0	0.179025	1.04669	0	0	0	1.95289	0	0	8.3429	0	0	0.669622	0	0.97877	0	2.48856	0	0.775031	0	0	0
ENSG00000171603	24.9205	25.269	46.7031	75.1427	37.1014	45.1542	36.1537	63.8733	33.038	33.4148	35.5538	63.8748	49.8681	63.1391	69.4935	28.9952	32.54	42.9066	42.9227	81.7288	49.6109	58.1106	11.9269	61.4591	59.5291	18.3152	28.2584	26.0455	51.7383	28.2607	42.5597	31.5584	18.2617	32.2228	84.7858	73.0564	76.8739	48.4109	11.3106	25.1587	33.0391	36.432	26.6061	61.7163	31.6376	29.7956	81.3637	33.2184	46.0583
ENSG00000271264	0	0.0605971	0	0	0	0	0	0	0	0	0	0	0	0	0	0	0	0	0	0	0	0	0	0	0	0	0	0	0	0	0	0	0	0	0	0	0	0	0	0	0	0	0	0	0	0	0	0	0
ENSG00000280113	0	0	0	0	0	0	0	0	0	0	0	0	0	0	0	0	0	0	0	0	0	0	0	0	0	0	0	0	0	0	0	0	0	0	0	0	0	0	0	0	0	0	0	0	0.33657	0	0	0	0
ENSG00000178585	31.2392	24.2388	49.5949	64.5722	48.3119	22.9561	67.4534	80.4033	29.3584	60.6911	21.7176	52.2531	6.72378	56.4928	40.1972	28.4704	16.9409	44.6699	23.5383	26.4573	51.0594	50.3429	30.7394	70.9605	34.798	47.6196	43.6846	22.3862	30.3448	40.4023	73.9007	45.989	63.1101	24.8994	35.026	53.8146	71.0636	55.3085	42.1005	67.0579	34.2515	30.0156	32.6822	57.859	26.4208	58.644	60.8949	81.7255	23.2306
ENSG00000223989	0	0	0	0	0	0	0	0	0	0	0	0	0	0	0	0	0	0	0	0	0	0	0	0	0	0	0	0	0	0	0	0	0	0	0	0	0	0	0	0	0	0	0	0	0	0	0	0	0
ENSG00000285701	0	0	0	0	0.133458	0	0	0	0.156578	2.49019	0	0	0	0	0	0	3.18691	0	0	0	0	0	0	0	0	0	0	0	0	0	0	0	0	4.7195	0	0	0	0	0	0	0	0	0	0	0	0	0	0	0
ENSG00000162441	26.1015	19.8758	23.5684	37.3416	23.0215	14.51	14.0598	20.0607	16.5973	19.2845	25.308	26.4371	4.93077	35.7566	20.5366	10.6272	26.1662	18.6908	0.346151	21.6676	19.5547	23.3032	6.76266	27.9031	27.7433	11.9244	8.46388	19.8032	28.0175	13.1883	24.4852	30.3447	14.6362	3.90579	15.2632	15.1745	18.9205	16.4776	0.879711	25.7326	12.6801	18.2704	0.368251	7.0924	12.958	16.1034	23.4113	28.7707	28.0647
ENSG00000228150	0	0.484777	0	0.459588	0.266917	0	0	0	0	0	0	0	0	0.664622	0	0	0	0	0	0	0	0.196652	0	0.962177	0	0	0.136514	1.29151	0.895127	0	0.089037	0	0	0	0	0	0	0	0	0	0.202074	1.19627	0	4.60384	0	1.46395	0	0.555956	0
ENSG00000173614	8.2084	12.3012	6.65121	14.9366	14.4802	8.22955	13.1392	15.5671	11.4302	4.57499	8.23168	10.7345	11.4304	15.1534	0	8.92159	12.4122	22.335	18.6922	8.97116	28.9699	8.45603	17.214	6.61497	0.951198	5.22179	15.5626	11.1931	14.322	4.81478	10.6844	1.34865	3.89403	25.2249	11.3812	31.6004	0	9.57999	8.79711	9.47037	8.68917	10.0052	7.82532	11.4474	16.4919	9.98929	9.08306	9.86821	5.37123
ENSG00000202415	0	0	0	0.114897	0.200187	0	0	0	0.469734	0	0	0	0	0	4.18518	0	0	0	0	0.456161	0	0	0	0	0	0	0	0	0.268538	0	0	0	0	0	0	0	0	0	0	0	0.202074	0	0	0	0	0	0	0	0
ENSG00000283611	0	0	0	0	0	0	0	0	0	0	0	0	0	0	0	0	0	0	0	0	0	0	0	0	0	0	0	0	0	0	0	0	0	0	7.32281	0	0	0	0	0	0	0	0	0	0.168285	0	0	0.416967	0
ENSG00000265521	0	0	0	0	0	0	0	0	0	0	0	0	0	0	0	0	0	0	0	0	0	0	0	0	0	0	0	0	0.626589	0	0	0	0	0	0	0	0	0	0	0	0	0	0	0	0	0	0	0	0
ENSG00000241326	0	0	0	0	0	0	0	0	0	0	0	0	0	0	0	0	0	0	0	0	0	0	0	0	0	0	0	0	0	0	0	0	0	0	0	0	0	0	0	0	0	0	0	0	0	0	0	0	0
ENSG00000162444	18.0112	52.9012	45.8355	56.7592	20.0855	26.6377	49.3765	38.8375	39.536	51.7727	32.8391	64.4071	23.5332	57.4233	27.6417	23.7472	72.9635	42.9066	52.9611	35.2004	60.4746	30.0877	71.3153	40.5317	8.95711	41.6964	73.1716	48.2164	41.7129	31.8194	54.3126	63.1169	55.0535	23.1093	45.9661	65.5474	51.9942	39.9805	110.844	72.6062	40.0106	26.6443	31.6695	45.2918	75.0552	60.883	49.7649	32.8014	51.9667
ENSG00000130939	34.6052	44.3571	68.5364	81.5769	67.1962	65.295	54.0631	46.7013	55.8201	57.7955	52.0172	49.4142	91.8917	86.135	68.2282	31.6192	67.9315	51.7231	89.9993	93.4369	71.0969	62.8303	39.1005	67.8335	83.864	64.454	64.4347	32.9335	51.8278	58.1961	46.8335	62.5774	55.9935	75.6747	12.2635	31.7569	60.0391	70.8919	33.9317	63.5184	58.6014	69.2751	20.53	38.8215	68.8286	54.7689	46.0549	63.5179	53.7123
ENSG00000224340	0	0	0	0	0	0	0	0	0	0	0	0	0	0	0	0	0	0	0	0	0	0	0	1.56354	0	0	0	0	0	0	0	0	0	0.162741	0	0	0	0	0	0	0	0	0	0	0	0	0	0	0
ENSG00000233623	0	0	0	0	0	0	0	0	0	0	0	0	0	0	0	0	0	0	0	0	0	0	0	0	0	0	0	0	0	0	0	0	0	0	0	0	0	0	0	0	0	0	0	0	0	0	0	0	0
ENSG00000201746	0	0	1.44592	0	0	0	0	0	0	0	0	0	0	0	0	0	0	0	0	0	0	0.196652	0	0	0	0	0	0	0.179025	0	0.089037	0	0	0	0	0	0	0	0	0.0956603	0	0	0	0	0	0	0	0	0
ENSG00000054523	12.165	25.9961	39.1843	39.6395	41.7724	16.1342	47.4517	19.5793	47.2866	33.936	56.3957	31.4938	36.3084	38.8139	35.5254	27.0272	24.1534	40.3205	25.269	30.0306	45.869	39.527	31.846	33.0748	10.1461	11.145	26.4838	23.893	54.4237	21.9805	14.335	25.8941	34.6434	51.1007	16.9395	0.156438	11.6205	28.6122	19.605	44.6734	23.7942	69.4927	36.5489	22.397	45.437	29.4512	19.1896	26.4079	20.1421
ENSG00000264881	0	0	0	0	0	0	0	0	0	0	0	0	0	0	0	0	0	0	0	0	0	0	0	0	0	0	0	0	0	0	0	0	0	0	0	0	0	0	0	0	0	0	0	0	0	0	0	0	0
ENSG00000199562	0	0	0	0	0.333646	0	0	0	0	0	0	0	0	0	0	0	0	0	0	0	0	0.688281	0	0	2.77433	0	0	0	0.895127	0	0	0	0	0	0	0	0	0	0	0.286981	0	0.108752	0	0	0	0	0	0	0
ENSG00000264501	0	0	0	0	0	0	0	0	0	0	0	0	0	0	0	0	0	0	0	0	0	0	0	0	0	0	0	0	0	0	0	0	0	0	0	0	0	0	0	0	0	0	0	0	0	0	0	0	0
ENSG00000284735	0.118107	2.0603	3.03642	0.114897	2.00187	0.108284	0	0	1.33091	2.31645	0	0	0	0.531697	0.0973299	0	0.167732	1.41063	1.90383	4.78969	7.24247	2.2615	2.82802	0.721633	7.60958	0.155874	0.819085	1.07626	2.23782	0.209338	6.67778	12.9471	2.28271	0.325482	0	0	0	0.255466	0.502692	1.14792	0.404148	2.61005	7.18089	0	3.70227	2.75567	0	2.64079	0.134281
ENSG00000284642	0.0590533	2.18149	6.21744	1.60856	2.26879	1.73254	0	0	3.99274	3.76424	0.087571	0.088715	2.80158	1.19632	4.37984	0	0	1.17552	0.865378	2.20478	11.9501	2.6548	5.90196	7.21633	0.396332	0	2.45726	2.79827	3.31197	3.55875	4.45185	4.58542	4.16258	10.4154	0	12.3586	0	0	19.4793	7.4615	2.67748	6.30763	5.15551	0	6.05826	2.15286	4.09377	3.05776	1.47709
ENSG00000142657	155.251	277.535	345.863	301.835	445.617	253.817	285.798	263.838	315.426	378.277	570.262	230.304	294.502	410.603	163.709	244.163	520.976	385.454	427.324	268.983	267.73	311.398	365.921	457.876	207.995	223.212	433.296	276.383	304.97	189.242	249.927	265.819	377.587	586.519	265.033	158.002	233.005	175.505	210.502	379.389	330.845	425.874	383.809	205.057	322.771	262.477	314.325	330.516	251.105
ENSG00000271989	0	0	0	0	0	0	0	0	0	0	0	0	0	0	0	0	0	0	0	0	0	0	0	0	0	0	0	0	0	0	0	0	0	0	0	0	0	0	0	0	0	0	0	0	0	0	0	0	0
ENSG00000251503	0	0	0	0	0.133458	0	0	0	0	0	0	0	0	0	0	0	0	0.117552	0	0	0	0.49163	0	0	0	0	0	0	0.268538	0	0	0	0	0	0	0	0	0.638666	0	0	0	0.108752	0	0	2.69256	0	0	0	0
ENSG00000175279	0	0	0	0.114897	0.533833	0	0	0	0.234867	0	0	0	0	0	0	0	0	1.29308	0	0	0	0	0	0	0	0	0	0	0.895127	0.418677	0	0	0	0	0	0	0	0	0	0	0	0	0	1.99085	0	0	0	0.138989	0
ENSG00000241563	0	0	3.03642	0	0.0667291	0	0	0	0	0	0	0	0	0	0	0	0	0	0	0	0	0.589956	0	0	0	0	0	0	0	0	1.51363	0	0	0	0	0	0	0	0	0	0	0	0	0	0	0	0	0	0
ENSG00000160049	5.90533	12.2406	36.7263	42.397	30.0948	16.5674	36.07	38.3561	13.9354	19.2845	30.4747	28.4775	27.1193	39.7444	27.3497	16.6624	39.0816	21.5121	14.0191	23.9484	18.4683	38.2488	17.5829	29.4667	26.3957	17.6138	7.91783	14.4219	21.0355	16.0144	29.8274	3.1019	15.1733	12.6938	38.555	37.8579	31.1369	18.5213	36.5708	31.1853	14.6504	18.5966	43.1774	31.107	27.0939	21.787	25.0744	37.11	11.951
ENSG00000203469	0	0	0	0	0	0	0	0	0	0	0	0	0	0	0	0	0	0	0	0	0	0	0	0	0	0	0	0	0	0	0	0	0	0	0	0	0	0	0	0	0	0	0	0	0	0	0	0	0
ENSG00000142655	5.61006	25.6326	39.4735	30.5626	24.0892	13.6437	33.8941	47.0223	13.9354	20.269	22.0679	30.5179	32.2742	19.0082	47.0103	14.3008	12.5799	32.7971	18.5191	41.8908	15.0885	18.6819	22.0094	40.2912	82.5957	24.2384	17.7469	15.0676	26.9433	26.1673	31.6972	41.9431	20.5444	2.60386	29.5559	9.07339	101.307	13.2843	10.1795	30.9939	16.9237	17.9441	16.9395	39.3192	13.2945	26.0066	37.8674	37.666	13.8309
ENSG00000243267	0	0	0	0	0	0	0	0	0	0	0	0	0	0	0	0	0	0	0	0	0	0	0	0	0	0	0	0	0	0	0	3.91109	0	0	0	0	0	0	0	0	0	0	0	0	0	0	0	0	0
ENSG00000130940	4.66521	6.84747	11.4227	3.21712	14.0798	10.2869	10.7959	12.6784	10.569	4.28544	10.421	18.2753	16.025	15.0204	13.6262	18.7616	11.5735	3.64413	2.59613	8.13487	0.844954	3.83471	3.68872	14.0718	27.1884	9.0407	13.5149	6.45756	13.3374	5.33813	5.78741	25.2198	2.68554	0	27.8796	42.0818	4.32043	4.34293	6.15798	7.36584	9.34591	9.13518	9.66658	3.48398	12.6214	10.0754	7.80375	7.78338	7.78829
ENSG00000272078	2.95266	2.60567	0	3.21712	2.00187	1.2994	8.20152	4.4936	0.548023	1.10032	4.64126	0	0	2.52556	2.82257	0	3.69011	1.29308	0	1.36848	0	1.76987	4.42647	3.48789	0.158533	2.57192	0	1.72201	3.49099	0.732684	4.00667	0	0.268554	0	3.44084	0	6.8531	0	0	3.73075	0.65674	0.97877	0	6.84354	1.85114	1.63618	0	4.03068	1.07425
ENSG00000225158	0	0	0	0	0	0	0	0	0	0	0	0	0	0	0	0	0	0	0	0	0	0	0	0	0	0	0	0	0	0	0	0	0	0	0	0	0	0	0	0	0	0	0	0	0	0	0	0	0
ENSG00000175262	0	0.424179	2.02428	1.49366	0.133458	0.974552	0	0	0.078289	1.27405	0	0.088715	0	0.797546	0	0	0	0.47021	0	0.380134	0	1.86819	0	1.92435	0	0	0	0.861007	1.25318	0.732684	0.178074	0	0.805661	0	0	0	1.78776	0	0	1.81755	0.202074	0.326257	0	0	2.18771	0	0	1.66787	0.671404
ENSG00000215785	0	0	0	0	0	0	0	0	0.313156	0	0	0.088715	0	0	0	0	0	0	0	0	0	0	0	0	0	0.0779371	0	0	0.358051	0	0	0	0	0	0	0	0	0	0	0	0	0	0	0	0.168285	0	0	0	0
ENSG00000120948	7.79503	10.6651	25.3035	37.2267	23.2217	12.8857	12.386	27.6035	14.4052	18.5316	34.4154	36.9054	11.4304	54.2331	36.2067	8.00319	24.6566	12.8132	10.7307	21.4396	24.383	33.5291	14.0171	27.7829	20.3715	18.2373	19.7946	14.8524	24.437	13.5023	13.9788	20.6344	23.3642	11.0664	23.1154	11.8893	32.1798	26.5685	0	22.4802	10.4573	20.7717	13.165	48.6513	18.1748	18.8591	16.2472	23.7671	14.0995
ENSG00000277726	0	0	0	0	0	0	0	0	0	0	0	0	0	0	0	0	0	0	0	0	0	0	0	0	0	0	0	0	0	0	0	0	0	0	0	0	0	0	0	0	0	0	0	0	0	0	0	0	0
ENSG00000009724	2.12592	3.39344	0	3.33202	2.26879	4.11477	3.8497	0	1.80065	4.51708	0	0	3.81014	3.05726	4.08785	1.5744	0	0	0.173076	8.515	0	3.83471	0.122957	3.24735	1.34753	2.18224	0.682571	2.15252	5.28125	0.837354	3.73955	3.91109	5.10252	1.46467	0	0	0	4.5984	0	2.67849	2.07126	2.93631	0	6.84354	0.168285	4.82242	8.18754	3.05776	3.22274
ENSG00000271895	4.07468	0.424179	0	5.62996	1.1344	1.08284	4.10076	3.3702	1.09605	0.0579113	0	0.975864	4.48252	9.43763	7.98105	3.936	1.50959	8.93399	1.21153	1.67259	0	3.53973	5.16421	2.28517	0.317066	3.81892	1.09211	0.430504	2.41684	1.25603	0.356148	0	0	0	5.82296	5.16245	5.21431	2.55466	0	1.14792	0.101037	1.19627	7.54914	0.124428	3.19742	1.03337	4.86135	3.19675	0.939966
ENSG00000116649	33.7194	25.5114	47.2814	39.065	21.8872	15.8094	51.4688	60.6636	8.5335	30.6351	29.5114	111.337	69.5912	80.4192	58.8846	54.3168	44.2813	35.0306	83.9416	29.3463	17.9855	38.1505	14.6319	31.0302	42.249	21.5886	26.3472	20.2337	36.1631	30.5634	46.9225	44.1009	29.2724	36.454	81.1685	28.0024	36.0533	59.3959	14.3267	127.42	28.9976	24.143	76.1358	89.837	18.8479	35.307	52.1956	59.4873	20.0078
ENSG00000171824	16.4168	9.99852	14.8929	20.107	16.4154	15.3763	35.6515	34.5044	10.8822	15.5781	9.10739	20.4044	24.3177	29.3763	57.23	15.2192	11.5735	12.6957	2.59613	18.1704	18.4683	29.0061	0.368872	19.9652	15.0606	17.5358	13.9245	8.17957	22.6467	6.48949	6.4997	8.76623	16.3818	5.20772	35.026	12.515	12.9613	21.3314	16.4632	9.18339	6.71895	9.7877	12.7967	37.9505	15.1457	17.2229	27.2492	19.7364	13.1595
ENSG00000226849	0	0	0	1.03407	0.333646	0	0	3.3702	0.626312	0	0	0	0	0	0	0	2.18052	0	0	0	0	0	0	0	0	0	0	0	0.179025	0.209338	0	0	0	0	0	0	0	4.34293	0	0	0	0	0	0	3.19742	0	0	0.833934	0
ENSG00000230337	0	0	0	0	0.133458	0	0	0	0	0	0	0	0	0	0	0	0	0	0	0	0	0.589956	0	0	0	0	0	0	0	0	0	0	0	0	0	0	0	0	0	0.0956603	0	0	0	0	0	0	0	0	0
ENSG00000198793	8.56272	18.0579	13.447	21.7156	15.281	17.3254	19.3322	13.6413	9.23811	12.7984	19.9662	15.3477	45.7217	35.7566	28.323	14.432	27.3403	11.4026	29.769	20.6793	31.2633	21.8284	0	20.8071	13.5546	10.0539	21.9788	16.1439	25.8692	10.5716	11.3077	3.23676	6.31101	6.83513	65.023	13.2972	20.8573	9.70772	22.2441	16.5492	8.63866	15.3341	1.28888	5.47483	28.2719	12.3144	6.01273	17.6516	15.308
ENSG00000225602	0	0	0	0	0	0	0	0	0	0	0	0	0	0	0	0	0	0	0	0	0	0	0	0	0	0	0	0	0	0	0	0	0	0	0	0	0	0	0	0	0	0	0	0	0	0	0	0	0
ENSG00000253086	0	0	0	0	0	0	0	0	0	0	0	0	0	0	0	0	0	0	0	0	0	0	0	0	0	0	0	0	0	0	0	0	0	0	0	0	0	0	0	0	0	0	0	0	0	0	0	0	0
ENSG00000171819	0.0590533	0.0605971	0.144592	0	0	0	0.083689	0	0	0	0	0.17743	0.896504	0	0	0	0	0	0	0	0	0	0	0	0	0	0	0	0	0	0	0	0	0	0	0	0	0.127733	0.251346	0	0	0	0	0	0	0	0	0	0
ENSG00000207451	0	0.424179	0	0	0	0	0	0	0	0	0	0	0	0	0	0	0	0	0	0	0	0	0	0	0	0	0	0.215252	0.268538	0	0	0	0	0	0	0	0	0	0	0	0	0	0	0	0	0	0	0	0
ENSG00000238173	0	0	0	0	0	0	0	0	0	0	0	0.088715	0	0	0	0	0	0.117552	0	0	0	0	0	0	0	0	0	0	0	0	0	0	0	0	0	0.156438	0	0	0	0	0	0	0	0	0	0	0	0	0
ENSG00000120942	15.7082	9.57434	13.8808	28.2647	13.8129	11.4781	24.5209	32.4181	7.20259	22.3538	11.2091	23.8643	46.5062	27.9141	59.5659	19.1552	32.0368	25.5089	25.9613	17.5622	11.5879	24.7781	10.2055	18.4016	42.1698	14.886	2.73028	17.8659	17.9025	15.491	29.7384	18.3417	9.39938	7.16061	25.1446	7.50901	11.6205	31.2946	10.3052	15.7839	8.38606	10.2227	19.057	52.8819	15.6505	16.7062	11.3858	20.4314	8.32541
ENSG00000238199	0	0	0	0.344691	0	0	0	0	0	0	0	0	0	0	0	0	0	0	0	0	0	0	0	0	0	0	0	0	0	0	0	0	0	0	0	0	0	0	0	0	0	0	0	0	0	0	0	0	0
ENSG00000284646	0	0	0	0	0	0	0	2.72826	0	0	0	0	0	0	0	0	0	0	0	0	0	0	0	0	0	0	0	0	0	0	0	0	0	0	0	0	0	0	0	0	0	0	0	0	0	0	0	0	0
ENSG00000224338	0	0	0	0	0	0	0	0	0	0	0	0	0	0	0	0	0	0	0	0	0	0	0	0	0	0	0	0	0	0	0	0	0	0	0	0	0	0	0	0	0	0	0	0	0	0	0	0	0
ENSG00000204624	0	0	2.89183	2.18305	0.400375	0	0.083689	3.69117	0.156578	0	0	0	0	0.132924	0	2.2304	0	0.117552	0	0	0	1.37656	0	0	0	0	0	0	0	0.732684	1.86978	6.74326	0	0	0	0	0	0	0	0	0	0.326257	0	0	0	0	0	0	0
ENSG00000285833	0	0	0	0	0	0	0	0	0	0	0	0	0	0	0	0	0	0	0	0	0	0	0	0	0	0	0	0	0	0	0	0	0	0	0	0	0	0	0	0	0	0	0	0	0	0	0	0	0
ENSG00000235643	0	0	0	0	0	0.324851	0	0	0	0	0	0	0	0	0	0	0	0	0	0	0	0	0	0	0.0792665	0	0	0	0	0	0	0	0	0	0	0	0	0	0	0	0	0	0	0	0	0	0	0	0.402842
ENSG00000284708	0	0.0605971	0	0	0.133458	0	0	0	0	0	0	0	0	0	0	0	0.167732	0	0	0	0	0	0	0	0	0	0	0	0.98464	0	0	0	0	0	0	0	0	0	0.125673	0	0	0	0	0	0	0	0	0	0
ENSG00000116661	3.24793	1.51493	5.63907	1.03407	0.667291	1.51597	0	0	0.548023	1.0424	0	0	0	2.79141	0	3.4112	2.01279	0.117552	0	2.12875	5.67327	1.96652	6.02491	1.80408	6.26205	0	3.00331	1.72201	1.34269	2.19805	2.13689	0	0.671384	0	0.705813	0	0	0	0	2.86981	1.06089	0.108752	0	11.8207	2.52428	0.172229	0	2.36281	2.41705
ENSG00000132879	48.7189	35.4493	65.0662	62.0444	39.2367	35.7336	97.5814	74.7863	44.5465	28.8978	44.3985	84.3679	66.4534	73.1084	103.072	54.0544	42.4362	61.715	134.999	71.1611	55.4049	71.7779	34.551	61.6996	153.381	46.8402	19.7946	20.2337	52.2754	46.4731	94.5573	117.333	18.1274	61.6789	116.018	125.776	110.692	119.175	51.4003	80.6416	30.8163	35.3445	62.5105	158.272	35.5082	64.2415	102.344	135.653	42.2985
ENSG00000116663	11.4563	21.512	13.8808	10.9152	14.4135	16.3508	19.8343	16.2091	41.5715	12.0456	36.2544	47.1076	9.18917	18.8753	36.304	29.52	52.6679	48.5492	52.615	7.98281	41.8856	21.6317	16.3533	12.1475	18.8654	16.133	25.9377	22.8167	12.9793	7.43151	22.4373	14.1608	13.1591	16.2741	29.2912	62.5751	0.14898	18.5213	14.2011	14.5404	8.08295	15.0078	25.5934	36.8307	36.6862	14.8978	33.6457	29.8826	14.9052
ENSG00000116670	23.6213	26.4203	29.9305	33.6649	27.6259	13.8603	42.5977	20.3817	18.8677	26.1759	24.695	75.1416	31.3777	33.364	28.031	39.0976	89.4012	45.1401	57.8072	18.0183	51.5422	50.3429	26.4358	21.0476	37.0967	22.368	23.7535	16.5744	30.9714	12.7696	31.7862	33.986	24.0356	19.8544	22.7625	44.2719	24.8797	44.4512	28.6534	33.8637	15.2566	19.6841	51.5551	77.0209	24.5696	26.2649	20.8527	56.8465	17.1879
ENSG00000162490	0	3.09045	0.433775	1.03407	2.20206	0.541418	0.418445	0.320971	3.05327	0.926581	4.81641	11.8878	4.70665	3.19018	6.42377	7.60959	0.335464	0	0	1.82464	3.50053	4.52299	15.0008	5.29197	18.3898	4.91004	0.682571	1.29151	7.60858	1.25603	0.178074	0	1.34277	6.67239	0	0	0	6.38666	0	2.67849	1.06089	2.17504	0.0920626	11.5718	13.4628	1.03337	0	3.61371	1.07425
ENSG00000177674	163.696	305.349	281.231	235.079	456.961	192.853	466.315	272.184	390.741	308.146	413.598	237.135	288.114	289.775	342.698	303.99	486.255	398.385	347.016	239.788	595.814	211.696	455.803	333.274	241.446	348.301	313.437	324.169	300.136	282.188	300.945	426.713	350.597	545.834	228.772	410.649	177.287	459.329	260.646	663.595	304.273	324.408	561.214	371.418	379.315	294.684	383.024	421.553	281.99
ENSG00000215910	0	0	0	0	0	0	0	0	0.626312	0	0	0.088715	0	0	0	0	0	0	0	0	0	0	0	0	0	0	0	0	0	0	0	0	0	0	0	0	0	0	0	1.24358	0.202074	0	0	0	0	0	0	0	0
ENSG00000177553	0	0	0	0	0	0	0	0	0	0	0	0	0	0	0	0	0	0	0	0	0	0	0	0	0	0	0	0	0	0	0	0	0	0	0	0	0	0	0	0	0	0	0	0	0	0	0	0	0
ENSG00000177000	17.9522	22.1179	23.1347	31.1371	44.5083	24.9052	54.9837	38.1956	32.5682	22.5275	56.6584	57.6647	42.8081	58.4867	21.3152	28.4704	43.9458	31.3865	38.7689	50.0256	55.5256	67.7466	19.7961	39.8101	55.0902	31.9542	38.224	24.3235	62.2113	25.2253	29.7384	42.2128	18.933	18.7152	37.5845	28.0024	22.3471	37.2981	7.66605	33.4811	17.7825	28.3843	41.5203	62.214	18.5114	38.2349	32.3664	55.3176	24.7077
ENSG00000011021	9.92095	10.7257	18.7969	18.958	24.1559	13.2106	9.20579	26.3196	13.9354	16.968	33.1894	16.1461	19.8352	28.5787	40.3919	12.2016	19.2892	6.34783	3.98074	21.2115	14.6056	20.7468	12.7876	18.5219	35.7492	19.1725	9.69251	14.2066	24.437	14.3397	32.6766	23.8711	16.7846	14.1585	20.1157	12.0457	12.2164	29.3786	17.9712	21.2366	10.0027	15.0078	20.2538	23.8902	7.9094	15.8451	39.7863	33.0794	11.2796
ENSG00000276470	0	0	0	0	0	0	0	0	0	0	0	0	0	0	0	0	0	0	0	0	0	0	0	0	0	0	0	0	0	0	0	0	0	0	0	0	0	0	0	0	0	0	0	0	0	0	0	0	0
ENSG00000278852	0	0	0	0	0	0	0	0	0	0	0	0	0	0	0	0	0	0	0	0	0	0	0	0	0	0	0	0	0	0	0	0	0	0	0	0	0	0	0	0	0	0	0	0	0	0	0	0	0
ENSG00000175206	0.236213	0	0.289183	0	0.400375	0	0	0.160486	0.469734	0.521202	0	14.7267	0	0	0	2.8864	0	0	0.519227	0.532187	0.362123	0.884933	0.122957	0	0	0	0	0	0.447563	0	0.267111	0	0	0	0	0	0	4.72613	0	0	0	0.108752	0	0	3.87056	0	0	0	0.805685
ENSG00000275915	0	0	0	0	0	0	0	0	0	0	0	0	0	0	0	0	0	0	0	0	0	0	0	0	0	0	0	0	0	0	0	0	0	0	0	0	0	0	0	0	0	0	0	0	0	0	0	0	0
ENSG00000120937	0	0	0	0	0	0	0	0	0	0	0	0	0	0	0	0	0	0	0	0	0	0	0	0	0	0	0	0	0	0	0	0	0	0	0	0	0	0	0	0	0	0	0	0	0	0	0	0	0
ENSG00000224904	0	0	0	0	0	0	0	0	0	0	0	0.266145	0	0	0.486649	0	0	0	0	0	0	0	0	0	0	0	0	0	0	0	0	0	0	0	0	0	0	0	0	0	0	0	0	0	0	0.172229	0.12793	0.555956	0
ENSG00000285646	0	0	0	0	0	0	0	0	0.469734	0	0	0	0	0	0	0	0	0	0	0.0760268	0	0	0.245915	0	0	0	0	0	0	0	3.47244	0	0.134277	2.60386	4.14665	0	0	0	0	0	0	0	0	0	0	0	0	0.972922	0
ENSG00000199347	0	0	0	0	0	0	0	0	0	0	0	0	0	0	0	0	0	0	0	0	0	0	0	0	0	0	0	0	0	0	0	0	0	0	0	0	0	0	0	0	0	0	0	0	0	0	0	0	0
ENSG00000201801	0	0	0	0	0	0	0	0	0	0	0	0	0	0	0	0	0	0	0	0	0	0	0	0	0	0	0	0	0.537076	0	0	0	0	0	0	0	0	0	0	0	0	0	0	0	0	0	0	0	0
ENSG00000116685	62.6555	88.8959	89.213	103.867	92.6868	71.034	157.754	131.117	86.8225	73.3157	142.916	68.7541	99.3999	155.389	93.1447	82.7871	160.52	99.6845	167.364	59.4529	139.78	96.851	119.146	88.7608	129.601	120.101	97.6077	100.523	105.894	58.0914	94.0231	135.405	66.8699	190.57	121.576	59.1335	71.0636	119.814	66.104	120.819	70.0691	95.8107	87.1833	114.847	83.9743	96.7928	141.107	102.018	62.9777
ENSG00000083444	41.5735	55.3251	55.9569	51.7037	68.3974	47.6447	64.859	62.9104	57.9339	35.7313	87.8337	54.8258	73.8496	83.2106	32.2162	35.6864	43.2749	49.2545	114.749	55.1954	55.1634	49.5563	139.434	64.105	31.7066	46.8402	47.6435	52.5214	92.7351	42.077	51.2853	67.1628	29.8095	146.304	65.9053	40.9867	43.5023	64.633	27.3967	61.2226	47.5884	78.1928	94.5483	80.1316	43.5858	63.897	111.683	61.1551	55.7265
ENSG00000116688	81.5526	66.7174	93.4062	65.3765	86.2808	133.189	121.014	44.294	85.5699	57.8534	131.882	79.666	137.838	76.1656	84.1903	58.6464	58.0353	111.557	120.114	86.7466	86.0646	79.644	85.8243	77.335	127.461	51.4385	73.8542	62.423	127.556	65.8369	37.4846	71.0739	37.4632	133.773	77.6394	37.5451	71.6596	87.4972	23.5009	89.7294	86.2855	97.2245	149.141	54.9972	69.1652	70.7001	78.933	62.684	127.701
ENSG00000270914	0	0	0	0	0	0	0	0	0	0	0	0	0	0	0	0	0	0	0	0	0	0	0	0	0	0	0	0	0	0	0	0	0	0	0	0	0	0	0	0	0	0	0	0	0	0	0	0	0
ENSG00000116691	177.101	164.945	220.647	100.88	171.561	124.418	140.179	122.451	123.227	184.621	219.978	208.125	163.612	134.519	95.7726	157.046	144.25	206.54	186.229	106.133	139.297	154.47	127.507	120.633	103.839	171.072	139.518	161.439	126.75	145.49	142.993	230.08	193.493	186.013	121.223	140.481	171.774	182.275	177.576	189.407	193.486	143.988	233.655	150.06	168.622	149.753	175.648	226.83	133.475
ENSG00000202461	0	0	0	0	0	0	0	0	0	0	0	0	0	0	0	0	0	0	0	0	0	0.393304	0	0	0	0	0	0	0.447563	0	0	0	0	0	0	0	0	0	0	0	0	0	0	0	0	0	0	0	0
ENSG00000276869	0	0	0	0.114897	0	0	0	0	0	0	0	0	0	0	0	0	0	0	0	0	3.25911	0.393304	0	0	0	0	0	0	0	0	0	0	0	0	0	0	0	0	0	0	0	0	0	0	0	0	0	0	0
ENSG00000243539	0	0	0	0	0	0	0	0	0	0	0	0	0	0	0	0	0	0	0	0	0	0	0	0	0	0	0	0	0	0	0	0	0	0	0	0	0	0	0	0	0	0	0	0	0	0	0	0	0
ENSG00000120949	8.26746	15.0281	6.36203	16.8899	34.0319	16.3508	13.2229	4.01214	8.92495	8.04967	25.3956	14.1944	5.37903	17.9448	24.7218	13.776	22.4761	23.5105	43.442	20.2992	42.7305	30.6777	7.62336	16.357	19.341	7.32609	15.1531	17.4354	19.7823	17.7938	21.1018	16.1838	7.5195	0	12.1753	0.156438	16.6858	8.17493	16.2118	17.8885	14.9029	13.594	11.0475	11.4474	21.0356	16.7923	11.3858	47.3952	20.9478
ENSG00000201135	0	1.45433	0	0	0	0	0	0	0	0	0	0	0	0	0	0	0	0	0	0	0	0	0	0	0	0	0	0.861007	2.41684	0	0	0	0	0	0	0	0	0	0	0	0	0	0	0	0	0	0	0	0
ENSG00000227875	0	0	0	0	0	0.108284	0	0	0	0	0	0	0	0	0	0	0	0	0	0	0	0	0	0	0	0	0	0	0	0	0	0	0	0	0	0	0	0	0	0	0.0505185	0	0	0	0	0	0	0	0
ENSG00000285604	0	0	0	0	0	0	0	0	0	0	0	0	0	0	0	0	0	0	0	0	0	0	0	0	0	0	0	0	0	0	0	0	0	0	0	0	0	0	0	0	0	0	0	0	0	0	0	0	0
ENSG00000283789	0	0	0	0	0	0	0	0	0	0	0	0	0	0	0	0	0	0	0	0	0	0	0	0	0	0	0	0	0	0	0	0	0	0	0	0	0	0	0	0	0	0	0	0	0	0	0	0	0
ENSG00000028137	677.932	977.673	859.019	1260.19	2397.04	1376.28	1968.87	1338.13	1583.87	1066.9	1372.94	958.299	776.485	1099.95	1626.67	1001.84	1157.18	1177.88	1558.37	2182.27	1249.81	1503.8	1193.18	1749	1207.94	1243.88	1175.11	1042.03	1974.11	1080.08	1024.91	1435.91	1059.71	912.978	1053.69	749.181	1491	1388.33	944.558	1480.44	1436.34	1831.82	1426.05	1174.72	776.804	1799.88	1318.32	2859.28	1294.47
ENSG00000263676	0	0	0	0	0	0	0	0	0	0	0	0	0	0	0	0	0	0	0	0	0	0	0	0	0	0	0	0	0.0895127	0	0	0	0	0	0	0	0	0	0	0	0	0	0	0	0	0	0	0	0
ENSG00000225196	0.0590533	0.545374	0	0	0.333646	0	0	0	0	0	0	0.088715	0	0	0	0	0	0	0	0	0	0	0	0	0.158533	0.155874	0	1.07626	0.626589	0	0	0	0	0	0	0	0	0	0	0	0	0	0	0.124428	0	0	0	1.52888	0
ENSG00000252969	0	0	0	0	0	0	0	0	0	0	0	0	0	0	0	0	0	0	0	0	0	0.393304	0	0	0	0	0	0	0.447563	0.104669	0	0	0	0	0	0	0	0	0	0	0	0	0	0	0	0	0	0	0
ENSG00000048707	11.2201	30.2985	14.4592	20.107	13.8797	16.6757	29.7933	23.1099	10.6473	15.7519	4.81641	32.0261	9.86155	27.1166	27.8363	11.152	22.4761	10.2271	18.5191	18.7786	15.2092	27.5313	14.0171	17.8003	27.5055	9.82008	18.839	27.1217	32.8512	12.351	13.9788	14.2957	12.4877	15.2977	28.5854	0	27.4124	24.397	0.628365	14.349	6.31481	20.0104	19.8855	29.7383	18.8479	13.6922	37.2277	17.5126	16.1137
ENSG00000239149	0	0	0	0	0.266917	0	0	0	0	0	0	0	0	1.06339	0	0	0	0.235105	0	0	0	0	0	0	0	0	0	0	0.0895127	0	0	0	0	0	0	0	0	0	0	0	0	0	0	0	0	0	0	0	0
ENSG00000229484	0	0	0	0	0	0	0	0	0	1.0424	0	0	0	0	0	0	0	0	0	0	0	0	0	0	0	0	0	0	0.447563	0	0	0	0.805661	0	0	0	0	0	0	0	0.252592	0	0	0	0	0	0	0	0
ENSG00000162496	19.4285	15.9976	17.6402	20.4517	6.60618	7.68813	7.28095	45.5779	5.16708	12.8563	0.262713	8.33921	16.5853	26.7178	21.3152	12.8576	8.72207	2.70371	0.346151	15.3574	4.82831	17.4037	13.7712	12.6286	41.3771	2.88367	4.64148	13.9914	6.44491	10.1529	31.0739	16.049	13.1591	25.3876	23.8212	0.938627	15.494	21.2037	17.5942	6.21792	5.96118	5.98137	2.76188	22.0238	9.0874	11.7977	25.2023	11.3971	6.44548
ENSG00000221340	0	0	0	0	0	0	0	0	0	0	0	0	0	0	0	0	0	0	0	0	0	0	0	0	0	0	0	0	0	1.04669	0	0	0	0	0	0	0	0	0	0	0	0	0	0	0	0	0	0	0
ENSG00000276830	0	0	0	0	0	0	0	0	0	0	0	0	0	0	0	0	0	0	0	0	0	0	0	0	0	0	0	0	0	0	0	0	0	0	0	0	0	0	0	0	0	0	0	0	0	0	0	0	0
ENSG00000272482	0	0.908956	0	0	0	0	0	0	0	0	0	0	0	0	0	0	0	0	0	0	0	0	0	0	0	0	0	1.50676	0	0	0	0	0	0	0	0	0	0	0	0	0.353629	0	0	0	0	0	0	0	0.134281
ENSG00000204518	0	0	0	0	0	0	0	0	0	0	0	0	0	0	0	0	0	0	0	0	0	0	0	0	0	0	0	0	0	0	0	0	0	0	0	0	0	0	0	0	0	0	0	0	0	0	0	0	0
ENSG00000226166	0	0	0	0	0	0	0	0	0	0	0	0	0	0	0	0	0	0	0	0	0	0	0	0	0	0	0	0	0	0	0	0	0	0	0	0	0	0	0	0	0	0	0	0	0	0	0	0	0
ENSG00000188984	0	0	0	0	0	0	0	0	0	0	0	0	0	0	0	0	0	0	0	0	0	0	0	0	0	0	0	0	0	0	0	0	0	0	0	0	0	0	0	0	0	0	0	0	0	0	0	0	0
ENSG00000157330	0	0.545374	0	0	0.266917	0	0	0	0	0	0	0	0	0	0	0	0	0	0	0.0760268	0	0.196652	0	0	0	0	0	0	0.179025	0	0	0	0	0	0	0	0	0	0	0	0.101037	0.108752	0	0	0	0	0	0	0
ENSG00000116726	0	0	0	0	0	0	0	0	0	0	0	0	0	0	0	0	0	0	0	0	0	0	0	0	0	0	0	0	0	0	0	0	0	0	0	0	0	0	0	0	0	0	0	0	0	0	0	0	0
ENSG00000116721	0	1.51493	0	0	0	0	0	0	0	0	0	0	0	0	0	0	0	0	0	0	0	0	0	0	0	0	0	1.29151	0.0895127	0	0	0	0	0	0	0	0	0	0	0	0	0	0	0	0	0	0	0	0
ENSG00000228338	0	0	0	0	0	0	0	0	0	0	0	0	0	0	0	0	0	0	0	0	0	0	0	0	0	0	0	0	0	0	0	0	0	0	0	0	0	0	0	0	0	0	0	0	0	0	0	0	0
ENSG00000239810	0	0	0	0	0	0	0	0	0	0	0	0	0	0	0	0	0	0	0	0	0	0	0	0	0	0	0	0	0	0	0	0	0	0	0	0	0	0	0	0	0	0	0	0	0	0	0	0	0
ENSG00000231103	0	0	0	0	0	0	0	0	0	0	0	0	0	0	0	0	0	0	0	0	0	0	0	0	0	0	0	0	0.0895127	0	0.089037	0	0	0	0	0	0	0	0	0	0	0	0	0	0	0	0	0	0
ENSG00000179172	0	0	0	0	0	0	0	0	0	0	0	0.443575	0	0	0	0	0	0	0	0	0	0	0.122957	0	0	0	0	0	0.179025	0	0	0	0	0	0	0	0	0	0	0	0	0	0	0	0	0	0	0	0
ENSG00000120952	0	0	0	0	0	0	0	0	0	0	0	0	0	0	0	0	0	0	0	0	0	0	0	0	0	0	0	0	0	0	0	0	0	0	0	0	0	0	0	0	0	0	0	0	0	0	0	0	0
ENSG00000243073	0	0	0	0	0	0	0	0	0	0	0	0	0	0	0	0	0	0	0	0	0	0	0	0	0	0	0	0	0	0	0	0	0	0	0	0	0	0	0	0	0	0	0	0	0	0	0	0	0
ENSG00000187545	0	0	0	0	0	0	0	0	0	0	0	0	0	0	0	0	0	0	0	0	0	0	0	0	0	0	0	0	0.805614	0	0	0	0	0	0	0	0	0	0	0	0	0	0	0	0	0	0	0	0
ENSG00000204510	0	0	0	0	0	0	0	0	0	0	0	0	0	0	0	0	0	0	0	0	0	0	0	0	0	0	0	0	0	0	0	0	0	0	0	0	0	0	0	0	0	0	0	0	0	0	0	0	0
ENSG00000207434	0	0	0	0	0	0	0	0	0	0	0	0	0	0	0	0	0	0	0	0	0	0	0	0	0	0	0	0	0	0	0	0	0	0	0	0	0	0	0	0	0	0	0	0	0	0	0	0	0
ENSG00000234064	0	0	0	0	0	0	0	0	0	0	0	0	0	0	0	0	0	0	0	0	0	0	0	0	0	0	0	0	0	0	0	0	0	0	0	0	0	0	0	0	0	0	0	0	0	0	0	0	0
ENSG00000232423	0	0	0	0	0	0	0	0	0	0	0	0	0	0	0	0	0	0	0	0	0	0	0	0	0	0	0	0	0	0	0	0	0	0	0	0	0	0	0	0	0	0	0	0	0	0	0	0	0
ENSG00000274178	0	0	0	0	0	0	0	0	0	0	0	0	0	0	0	0	0	0	0	0	0	0	0	0	0	0	0	0	0	0	0	0	0	0	0	0	0	0	0	0	0	0	0	0	0	0	0	0	0
ENSG00000274764	0	0	0	0	0	0	0	0	0	0	0	0	0	0	0	0	0	0	0	0	0	0	0	0	0	0	0	0	0	0	0	0	0	0	0	0	0	0	0	0	0	0	0	0	0	0	0	0	0
ENSG00000277058	0	0.0605971	0	0	0	0	0	0	0	0	0	0	0	0	0	0	0	0	0	0	0	0	0	0	0	0	0	0	0	0	0	0	0	0	0	0	0	0	0	0	0	0	0	0	0	0	0	0	0
ENSG00000229571	0	0	0	0	0	0	0	0	0	0	0	0	0	0	0	0	0	0	0	0	0	0	0	0	0	0	0	0	0	0	0	0	0	0	0	0	0	0	0	0	0	0	0	0	0	0	0	0	0
ENSG00000277862	0	0	0	0	0	0	0	0	0	0	0	0	0	0	0	0	0	0	0	0	0	0	0	0	0	0	0	0	0	0	0	0	0	0	0	0	0	0	0	0	0	0	0	0	0	0	0	0	0
ENSG00000236179	0	0	0	0	0	0	0	0	0	0	0	0	0	0	0	0	0	0	0	0	0	0	0	0	0	0	0	0	0	0	0	0	0	0	0	0	0	0	0	0	0	0	0	0	0	0	0	0	0
ENSG00000275774	0	0.121194	0	0	0	0	0	0	0	0	0	0	0	0	0	0	0	0	0.173076	0.532187	0	0	0	0	0	0	0	0	0.268538	0	0	0	0	0.162741	0	0	0	0	0.125673	0	0	0	0	0	0	0	0	0	0
ENSG00000229978	0	0	0	0	0	0	0	0	0	0	0	0	0	0	0	0	0	0	0	0	0	0	0	0	0	0	0	0	0	0	0	0	0	0	0	0	0	0	0	0	0	0	0	0	0	0	0	0	0
ENSG00000233336	0	0	0	0	0	0	0	0	0	0	0	0	0	0	0	0	0	0	0	0	0	0	0	0	0	0	0	0	0	0	0	0	0	0	0	0	0	0	0	0	0	0	0	0	0	0	0	0	0
ENSG00000280267	0	0	0	0	0	0	0	0	0	0	0	0	0	0	0	0	0	0	0	0	0	0	0	0	0	0	0	0	0	0	0	0	0	0	0	0	0	0	0	0	0	0	0	0	0	0	0	0	0
ENSG00000179412	0	0	0	0	0	0	0	0	0	0	0	0	0	0	0	0	0	0	0	0	0	0	0	0	0	0	0	0	0	0	0	0	0	0	0	0	0	0	0	0	0	0	0	0	0	0	0	0	0
ENSG00000204505	0	0	0	0	0	0	0	0	0	0	0	0	0	0	0	0	0	0	0	0	0	0	0	0	0	0	0	0	0	0	0	0	0	0	0	0	0	0	0	0	0	0	0	0	0	0	0	0	0
ENSG00000279169	0	0	0	0	0	0	0	0	0	0	0	0	0	0	0	0	0	0	0	0	0	0	0	0	0	0	0	0	0	0	0	0	0	0	0	0	0	0	0	0	0	0	0	0	0	0	0	0	0
ENSG00000279804	0	0	0	0	0	0	0	0	0	0	0	0	0	0	0	0	0	0	0	0	0	0	0	0	0	0	0	0	0.0895127	0	0	0	0	0	0	0	0	0	0	0	0	0	0	0	0	0	0	0	0
ENSG00000250894	0	0	0	0	0	0	0	0	0	0	0	0	0	0	0	0	0	0	0	0	0	0	0	0	0	0	0	0	0	0	0	0	0	0	0	0	0	0	0	0	0	0	0	0	0	0	0	0	0
ENSG00000270601	0	0	0	0	0	0	0	0	0	0	0	0	0	0	0	0	0	0	0	0	0	0	0	0	0	0	0	0	0	0	0	0	0	0	0	0	0	0	0	0	0	0	0	0	0	0	0	0	0
ENSG00000231219	0	0	0	0	0	0	0	0	0	0	0	0	0	0	0	0	0	0	0	0	0	0	0	0	0	0	0	0	0	0	0	0	0	0	0	0	0	0	0	0	0	0	0	0	0	0	0	0	0
ENSG00000207511	0	0	0	0	0	0	0	0	0	0	0	0	0	0	0	0	0	0	0	0	0	0	0	0	0	0	0	0	0	0	0	0	0	0	0	0	0	0	0	0	0	0	0	0	0	0	0	0	0
ENSG00000182330	0	0	0	0	0	0	0	0	0	0	0	0	0	0	0	0	0	0	0	0	0	0	0	0	0	0	0	0	0	0	0	0	0	0	0	0	0	0	0	0	0	0	0	0	0	0	0	0	0
ENSG00000237700	0	0	0	0	0	0	0	0	0	0	0	0	0	0	0	0	0	0	0	0	0	0	0	0	0	0	0	0	0	0	0	0	0	0	0	0	0	0	0	0	0	0	0	0	0	0	0	0	0
ENSG00000204501	0	0	0	0	0	0	0	0	0	0	0	0	0	0	0	0	0	0	0	0	0	0	0	0	0	0	0	0	0	0	0	0	0	0	0	0	0	0	0	0	0	0	0	0	0	0	0	0	0
ENSG00000228229	0	0	0	0	0	0	0	0	0	0	0	0	0	0	0	0	0	0	0	0	0	0	0	0	0	0	0	0	0	0	0	0	0	0	0	0	0	0	0	0	0	0	0	0	0	0	0	0	0
ENSG00000204481	0	0	0	0	0	0	0	0	0	0	0	0	0	0	0	0	0	0	0	0	0	0	0	0	0	0	0	0	0	0	0	0	0	0	0	0	0	0	0	0	0	0	0	0	0	0	0	0	0
ENSG00000204480	0	0	0	0	0	0	0	0	0	0	0	0	0	0	0	0	0	0	0	0	0	0	0	0	0	0	0	0	0	0	0	0	0	0	0	0	0	0	0	0	0	0	0	0	0	0	0	0	0
ENSG00000204479	0	0	0	0	0	0	0	0	0	0	0	0	0	0	0	0	0	0	0	0	0	0	0	0	0	0	0	0	0.179025	0	0	0	0	0	0	0	0	0	0	0	0	0	0	0	0	0	0	0	0
ENSG00000204478	0	0	0	0	0	0	0	0	0	0	0	0	0	0	0	0	0	0	0	0	0	0	0	0	0	0	0	0	0	0	0	0	0	0	0	0	0	0	0	0	0	0	0	0	0	0	0	0	0
ENSG00000162494	0	0	0	0	0	0	0	0	0	0	0	0	0	0	0	0	0	0	0	0	0	0	0	0	0	0	0	0	0.0895127	0	0	0	0	0	0	0	0	0	0	0	0	0	0	0	0	0	0	0	0
ENSG00000259961	0	0	0	0	0	0	0	0	0	0	0	0	0	0	0	0	0	0	0	0	0	0	0	0	0	0	0	0	0	0	0	0	0	0	0	0	0	0	0	0	0	0	0	0	0	0	0	0	0
ENSG00000215909	0	0.908956	0	0	0	0	0	0	0	0	0	0	0	0	0	0	0	0	0	0	0	0	0	0	0	0	0	0.861007	0	0	0	0	0	0	0	0	0	0	0	0	0	0	0	0	0	0	0	0	0
ENSG00000162493	0	0.0605971	0	0	0.0667291	0	0	0	0	0	0	0	0.112063	0	0	0	0	0	0	0	0	0	0	0	0	0	0	0	0.716101	0	0	0	0	0	0	0	0	0	0	0	0	0	0	0	0	0	0.12793	0	0
ENSG00000222952	0	0	0	0	0	0	0	0	0	0	0	0	0	0	0	0	0	0	0	0	0	0	0	0	0	0	0	0	0	0	0	0	0	0	0	0	0	0	0	0	0	0	0	0	0	0	0	0	0
ENSG00000237445	0	0	0	0	0	0	0	0	0	0	0	0	0	0	0	0	0	0	0	0	0	0	0	0	0	0	0	0	0	0	0	0	0	0	0	0	0	0	0	0	0	0	0	0	0	0	0	0	0
ENSG00000253085	0	0	0	0	0	0	0	0	0	0	0	0	0	0	0	0	0	0	0	0	0	0	0	0	0	0	0	0	0	0	0	0	0	0	0	0	0	0	0	0	0.0505185	0	0	0	0	0	0	0	0
ENSG00000116731	51.1401	79.9275	51.9084	96.2838	102.429	86.8434	101.85	132.722	86.5877	67.8142	148.696	47.9061	115.761	126.81	157.285	80.4255	23.6502	42.0838	43.2689	117.765	78.3393	71.3846	37.7479	88.1595	115.65	71.5463	76.994	81.5804	146.801	67.3023	59.4767	114.635	61.4988	66.8866	89.0207	114.825	116.354	64.633	33.6804	84.8507	52.5392	112.015	54.9614	73.1637	68.8286	97.3956	94.5405	48.5071	81.2399
ENSG00000189337	21.9088	84.7147	9.83223	21.3709	43.5741	9.8538	26.1947	40.4424	11.9782	55.8844	26.9719	11.2668	9.4133	69.1206	9.441	9.97119	36.5656	25.8615	28.3844	41.2825	6.03539	0.393304	36.1495	18.4016	2.06093	16.6006	53.104	92.5583	60.242	28.47	65.5312	101.284	58.5447	163.229	42.3488	25.8122	21.1552	45.984	92.4953	62.0835	40.8694	101.575	45.571	23.5169	87.6765	58.4718	41.7053	33.6353	10.4739
ENSG00000252151	0	0	0	0	0	0	0	0	0	0	0	0	0	0	0	0	0	0	0	0	0	0	0	0	0	0	0	0	0	0	0	0	0	0	0	0	0	0	0	0	0	0	0	0	0	0	0	0	0
ENSG00000231606	0	0	0	0	0	0	0	0	0	0	0	0	0	0	0	0	0	0	0	0	0	0	0	0	0	0	0	0	0	0	0	0	0	0	0	0	0	0	0	0	0	0	0	0	0	0	0	0	0
ENSG00000234593	0	0	0	0	0	0	0	0	0	0	0	0	0	0	0	0	0	0	0	0	0	0	0	0	0	0	0	0	0	0	0	0	0	0	0	0	0	0	0	0	0	0	0	0	0	0	0	0	0
ENSG00000235829	0.0590533	0	0	0	0	0	0.083689	0	0	0	0	0	0	0	0	0	0	0	0	0	0	0	0	0	0	0	0	0	0	0	0	0	0	0	0	0	0	0	0	0	0	0	0	0	0	0	0	0	0
ENSG00000175147	0	0	0	0	0.400375	0	0	0	0	0	0	0	0	0	0	0	0	0	0	0	0	0	0	0	0.0792665	0	0	0	0	0	0.356148	0	0	0	0	0	0	0	0	0	0	0	0	0	1.178	0	0	0	0
ENSG00000171729	1.24012	1.03015	4.33775	2.64263	10.7434	1.9491	4.43552	0	1.4092	1.21614	6.12997	4.79061	0	4.25358	6.22911	0.1312	0	0.117552	0	4.48558	0	2.2615	0.122957	0.601361	0.317066	0.233811	0	1.07626	1.34269	0	6.94489	1.88811	1.47705	0	4.76424	0	0	3.0656	0.125673	3.44377	2.32385	3.37132	0	5.3504	0	0.430573	0	4.16967	2.95418
ENSG00000204464	0	0	0	0	0	0	0	0	0	0	0	0	0	0	0	0	0	0	0	0	0	0	0	0	0	0	0	0	0	0	0	0	0	0	0	0	0	0	0	0	0	0	0	0	0	0	0	0	0
ENSG00000215720	0	0.727165	0	0	0	0	0	0	0	0	0	0	0	0	0	0	0	0	0	0	0	0	0	0	0	0	0	0	0.0895127	0	0	0	0	0	0	0	0	0	0	0	0	0	0	0	0.168285	0	0	0	0
ENSG00000278480	0	0	0	0	0	0	0	0	0	0	0	0	0	0	0	0	0	0	0	0	0	0	0	0	0	0	0	0	0	0	0	0	0	0	0	0	0	0	0	0	0	0	0	0	0	0	0	0	0
ENSG00000142621	1.53539	0	0	1.49366	0.467104	0	0	0	0	0	0	0.088715	0	0	0	0	0	0.117552	0	0	0	0	0	0.120272	0	0	0	0	1.61123	0	0	0	0	0	0	0	0	0	0	0.0956603	0	0.217504	0	0	0.168285	1.29172	0	1.80686	0.268562
ENSG00000233485	0	0.908956	0	0	0	0	0	0	0	0	0	0	0	0	0	0	0	0	0	0	0.120708	0	0	0	0	0	0	0.645756	0.447563	0	0	0	0	0	0	0	0	0	0	0	0	0	0	0	1.85114	0	0	0	0
ENSG00000236045	0	0	0	0	0.200187	0	0	0	0	0	0	0	0	0	0	0	0	0	0	0	0	0	0	0	0	0	0	0	0	0	0	0	0	0	0	0	0	0	0	0	0	0	0	0	0	0	0	0	0
ENSG00000228140	4.48805	1.69672	3.90397	3.10222	2.73589	1.84082	0	7.70331	3.20985	0.752847	7.96896	5.05675	0	10.1022	6.91042	3.28	7.71568	0.94042	2.24998	2.35683	1.68991	1.27824	6.39378	6.61497	8.32298	2.02636	0.682571	1.07626	1.70074	2.40739	3.91763	9.17083	0.939938	3.90579	9.44025	0	0	6.64213	0	3.34811	1.11141	4.67634	10.6793	4.60384	6.7314	3.27235	2.81447	4.44765	0.939966
ENSG00000142634	1540.76	2648.58	2669.31	4215.8	4338.26	2462.58	5188.72	3573.53	4428.73	3371.66	3382.34	3034.94	1977.24	2876.88	3507.57	2983.62	2680.02	3270.54	3945.95	3302.6	3116.8	2958.63	4657.5	3671.31	2936.74	2834.81	3575.17	2811.62	3809.39	2933.67	4021.45	5228.05	3688.45	2751.14	2687.56	3221.52	3077.04	3938.4	2281.47	3522.59	3580.04	4279.94	4036.58	3582.28	2852.77	4273.69	3720.98	4143.82	2508.77
ENSG00000162438	0	2.42388	0	1.37877	0.934208	0.108284	7.19726	0	6.81115	0.752847	0	0	0	0	7.00775	0	0	0	0	0.836295	0.120708	1.08159	0	2.88653	0	0	0	2.36777	4.83368	2.61673	0.979407	0	0.268554	0.162741	0	13.4536	0	3.70426	0	0.765282	0.707258	4.67634	0	0	0.67314	2.58344	0.12793	0.833934	0.671404
ENSG00000142615	0	0	0	0	0	0	0	0	0	0	0	0	0	0	3.30922	0	0	0	0	0	0	0	0	0	0	0	0	0	0.179025	0	0.267111	0	0	0	0	0	0	0	0	0	0	0	0	0	0	0	0	0	0
ENSG00000215704	0	0	0	0	0	0	0	0	0.391445	0	0	0	0	0	0	0	0	0.117552	0	0	0	0	0	0	0	0	0	0	0	0	0	0	0	0	0	0	0	0	0	0	0	0.326257	0	0	0	0.775031	0	0	0
ENSG00000132906	8.79894	19.7546	9.39845	20.9113	14.2133	10.2869	4.26814	9.30817	14.8749	14.7095	25.921	6.91977	11.7666	28.4458	1.16796	3.1488	17.6119	11.9903	5.71149	16.4978	23.9001	14.7489	18.6895	24.0544	23.9385	8.72896	29.0775	20.2337	16.5598	10.8856	21.3689	6.87812	18.3959	5.20772	23.2036	12.2021	18.0266	7.40853	0	12.6272	10.4068	12.8328	24.0284	0.746568	21.0356	12.4866	19.0616	13.4819	14.0995
ENSG00000116138	7.55882	9.99852	10.266	9.65136	16.4154	12.0195	17.9931	7.22186	8.14206	8.6867	14.6244	13.7508	20.3955	28.9775	11.8742	10.6272	8.72207	41.9662	18.8652	20.8313	6.88034	11.5041	7.99223	13.8313	18.3106	14.8081	10.6481	8.61007	20.2299	13.293	10.9516	7.82218	9.53366	3.41757	38.3786	4.84957	11.1735	25.2912	24.5062	15.6883	11.013	15.1166	11.9681	27.2497	7.74112	14.1228	5.8848	16.8177	10.6082
ENSG00000251866	0	0	0	0	0	0	0	0	0	0	0	0	0	0	0	0	0	0	0	0	0	0	0	0	0	0	0	0	0	0	0	0	0	0	0	0	0	0	0	0	0	0	0	0	0	0	0	0	0
ENSG00000272510	0	0	0	0.114897	0	0.108284	0	0	0	0	0	0	0	0	0	0	0	0	0	0	0	0	0	0	0.317066	0	0	0	0	0	0	0	0	0	0	0	0	0	0	0	0	0.108752	0	0	0	0	0	0	0.402842
ENSG00000116771	2.6574	3.57523	6.65121	3.56181	3.93702	3.57336	6.02561	5.13554	4.38419	4.16962	4.55369	9.04893	9.4133	6.51329	6.91042	0.2624	5.87062	3.40902	0.346151	2.20478	0.120708	9.04598	5.16421	1.08245	11.8107	0	2.8668	3.22878	7.51907	1.98871	2.67111	2.02298	2.41698	0	5.20537	0	9.0878	17.6272	0	2.96547	2.12178	4.35009	0.644439	1.36871	4.37541	3.96127	2.04689	4.44765	3.4913
ENSG00000237301	2.42118	0	3.18101	0.459588	0.73402	0	0	0	0	1.33196	0	0	0	1.46217	0	3.936	0	0	0	0.912321	0	0	7.00857	1.08245	0	0	0	0	0.895127	0.523346	1.15748	0	2.81981	0	3.35261	0	0	0	0	1.05226	0	0	0	0.248856	0.504855	0	0	0.555956	0
ENSG00000235084	0.0590533	0	0	0	0.0667291	0	0	0	0	0	0.087571	0.53229	0	0	0	0	0	0	0.173076	0	0	0	0	0	0	0.0779371	0	0	0	0.104669	0	0	0	0	0.26468	0	0	0	0	0	0	0.108752	0	0	0.504855	0.172229	0	0.694945	0
ENSG00000252417	0	0	0	0	0	0	0	0	0	0	0	0	0	0	0	0	0	0	0	0	0	0	0	0	0	0	0	0	0	0	0	0	0	0	0	0	0	0	0	0	0	0	0	0	0	0	0	0	0
ENSG00000236500	0	0	0	0	0	0	0	0	0	0	0	0	0	0	0	0	0	0	0	0	0	0	0	0	0	0	0	0	0	0	0	0	0	0	0	0	0	0	0	0	0	0	0	0	0	0	0	0	0
ENSG00000197312	26.3378	10.3015	14.17	17.6942	8.80825	15.0514	12.8881	10.1106	5.32365	21.7167	20.4916	21.3803	10.646	22.4642	23.6512	18.8928	35.056	26.2142	20.7691	15.3574	4.46619	21.6317	0	9.38123	20.9264	6.23497	8.05434	14.2066	14.322	11.1996	10.4173	8.63137	14.6362	9.11351	25.7622	22.3706	13.4082	20.3096	6.0323	15.9753	11.9224	13.3765	7.08882	6.71911	11.78	9.98929	20.9806	17.2346	21.4849
ENSG00000215695	0	0	0	0	0	0	0	0	0	0	0	0	0	0	0	0	0	0	0	0	0	0	0	0	0	0	0	0	0	0	0	0	0	0	0	0	0	0	0	0	0	0	0	0	0	0	0	0	0
ENSG00000271742	0	0	0	0.229794	0.600562	0.108284	0	0	0	0	0	0	0	0	0	0	0	0	0	1.21643	0	0.294978	0	0	0	0	0	0	1.07415	0	0	0	0	0	0	0	0	0	0	0.573962	0.353629	0	0	0	0	0	0	0	0.537123
ENSG00000116786	56.1006	103.257	92.6832	140.519	105.766	78.6138	70.7172	120.685	76.0969	81.1917	83.9806	66.7136	76.0908	124.55	111.443	82.5247	133.682	87.2239	76.3263	68.7282	160.541	107.077	77.2172	132.059	89.3333	66.3245	91.055	110.424	108.937	69.605	108.625	40.8641	82.7146	80.5569	81.3449	107.003	114.119	56.5858	64.0932	91.3556	82.8503	63.8375	93.3515	146.701	70.1749	92.9176	91.3423	126.897	82.4484
ENSG00000237938	0.767693	0.424179	3.03642	4.0214	4.47085	0.757985	4.26814	14.9252	6.10654	1.21614	0	5.23418	6.72378	6.38037	0.0973299	2.624	4.6965	5.17231	1.90383	4.86571	5.19043	6.39118	0	4.57034	6.18279	0	2.04771	0.215252	2.86441	0.314008	9.79407	0	1.61132	3.41757	7.05813	0	0	9.32452	0	4.11339	0.858814	3.37132	7.18089	0.746568	0.67314	6.20025	0	5.14259	1.20853
ENSG00000162461	2.36213	1.93911	1.44592	2.98732	4.67104	1.08284	0.585823	2.08631	3.44472	2.77974	0	2.30659	2.68951	5.84867	9.53833	4.7232	2.51598	1.05797	0	1.52054	5.43185	1.86819	0	2.52571	0.475599	0.0779371	2.8668	2.15252	2.77489	0.314008	1.24652	1.07892	3.35692	2.27838	2.73503	0.156438	2.53267	7.79173	0.125673	5.73962	0.202074	5.32886	0	15.4291	4.37541	1.98064	7.80375	3.19675	0.939966
ENSG00000224459	0	0	0	0	0	0	0	0	0	0	0	0	0	0	0	0	0	0	0	0	0	0	0	0	0	0	0	0	0	0	0	0	0	0	0	0	0	0	0	0	0	0	0	0	0	0	0	0	0
ENSG00000162460	0	0	0	0	0	0	0	0	0	0	0	0	0	0	0	0	0	0	0	0	0	0	0	0	0	0	0	0	0	0	0	0	0	0	0	0	0	0.127733	0	0	0	0	0	0	0	0	0	0	0
ENSG00000162458	0	0	0	0	0	0	0	0	0	0	0	0.53229	0	0	0	0	0	0	0	0	0	0	0	0	0	0	0	0	0.626589	0	0	0	0	0	0	0	0	0.638666	0	0	0.151555	0.217504	0	0	0	0.172229	0	0	0
ENSG00000224321	0	0.545374	0	0	0	0	0	0	0	0	0	0	0	0	0	0	0	0	0	0	0.120708	0	0	0	0	0	0	1.29151	0.179025	0	0	0	0	0	0	0	0.14898	0	0	0	0	0	0	0	0.168285	0	0	0	0
ENSG00000233954	0.0590533	4.72657	1.44592	1.83835	1.33458	2.70709	0	0.160486	0.313156	2.66392	0.087571	11.8878	0.224126	1.32924	1.36262	3.0176	0.503196	0	0	2.88902	0	0.688281	0.49183	2.1649	0	0	1.77469	6.2423	4.65466	0.942023	2.93822	6.06893	3.08837	7.32336	0.176453	0.469313	0.14898	1.40507	0	0.573962	0.454666	2.17504	1.19681	0.248856	2.01942	2.32509	2.81447	1.11191	3.89414
ENSG00000178715	0.472426	1.21194	3.03642	2.41284	0.600562	2.27395	0	0.320971	0	0.115823	0.175142	0.35486	0.224126	0.265849	0.29199	0.1312	0	0.47021	0.519227	0.532187	0.362123	0.688281	0	1.68381	0.792665	2.41605	0.273028	1.29151	0.895127	0	5.43126	8.63137	0.134277	0.162741	0.441133	0.782189	0.297961	0.766399	0.377019	0.0956603	0.101037	0.326257	0.276188	0.746568	0.504855	0.344458	3.45412	3.61371	0.805685
ENSG00000179743	4.07468	12.3012	9.10927	6.08955	7.54039	3.57336	8.53628	4.01214	4.93221	9.09208	6.30511	2.66145	0.224126	12.0961	17.5194	12.464	15.0959	9.28664	1.21153	3.19312	5.31114	8.45603	10.5743	7.93796	11.3351	9.97595	4.778	15.7134	10.7415	3.55875	12.3761	8.76623	8.19089	6.99787	7.23458	16.8953	0.14898	24.908	0	6.69622	3.08163	4.13258	12.8888	6.96797	19.6894	6.80305	16.7589	10.2852	9.93678
ENSG00000065526	51.6716	69.8684	78.8024	111.68	101.562	116.405	153.904	140.425	121.974	99.897	77.4128	71.8591	93.7968	89.8568	104.24	68.4863	94.2654	82.7569	132.057	177.903	108.154	86.3302	45.1254	126.286	139.826	112.931	70.0318	75.3381	169.806	79.3393	140.144	119.356	86.6086	76.9766	82.139	80.7219	124.548	108.701	39.7127	105.609	71.2815	118.866	95.7451	131.52	65.2946	104.026	56.5452	83.8103	103.262
ENSG00000270620	0	0	0	0	0	0	0	0	0	0	0	0	0	0	0	0	0	0	0	0	0	0	0	0	0	0	0	0	0	0	0	0	0	0	0	0	0	0	0	0	0	0	0	0	0	0	0	0	0
ENSG00000116809	15.4129	37.6308	18.3631	44.1205	33.0309	25.0135	32.8898	49.911	33.7426	38.9164	33.4521	65.4716	34.5154	52.3722	87.0129	27.1584	14.5927	57.1305	11.5961	28.9662	36.6952	57.4223	29.0179	40.4114	49.2245	30.2396	33.5825	34.6555	47.7998	33.0755	50.1278	77.4126	40.8202	26.5268	28.7619	52.2502	56.6125	75.2349	20.4847	39.7947	15.4586	28.8193	78.2532	40.9368	33.8253	29.7095	59.6156	44.6154	20.4107
ENSG00000234607	0	0	0	0	0	0	0	0	0	0	0	0	0	0	0	0	0	0	0	0	0	0	0	0	0	0	0	0	0	0	0	0	0	0	0	0	0	0	0	0	0	0	0	0	0	0	0	0	0
ENSG00000231353	0	0	0	0	0	0	0	0	0	0	0	0	0	0	0	0	0	0	0	0	0	0	0	0	0	0	0	0	0	0	0	0	0	0	0	0	0	0	0	0	0	0	0	0	0	0	0	0	0
ENSG00000275503	0	0	0	0	0	0	0	0	0	0	0	0	0	0	0	0	0	0	0	0	0	0	0	0	0	0	0	0	0	0	0	0	0	0	0	0	0	0	0	0	0	0	0	0	0	0	0	0	0
ENSG00000224966	0	0	0	0	0	0	0	0	0	0	0	0	0	0	0	0	0	0	0	0	0	0	0	0	0	0	0	0	0	0	0	0	0	0	0	0	0	0	0	0	0	0	0	0	0	0	0	0	0
ENSG00000183888	0	0.242388	0.144592	0	0	0	0	0	0	0	0	0	0	0	0	0	0	0	0	0	0	0	0	0	0	0	0	0.861007	0.716101	0	0	0	0	0	0	0	0	0	0	0	0	0	0	0	0	0	0.12793	0	0
ENSG00000233078	0	0	0	0	0	0	0	0	0	0	0	0	0	0	0	0	0	0	0	0	0	0	0	0	0	0	0	0	0	0	0	0	0	0	0	0	0	0	0	0	0	0	0	0	0	0	0	0	0
ENSG00000173641	0	0	0	0	0	0	0	0	0	0.579113	0	17.8317	0	0	0	0	0	0	0	0	0	0	0	0	0	0	0	0	0.268538	0	0	0	0	0	0	0	0	9.83546	0	0	0	0	0	0	0	0	0	0	0.671404
ENSG00000186510	0	0	0	0	0	0	0	0	0	0	0.700568	0.088715	0	0	0	0	0	0	0	0	0	0.0983259	0	0	0	0	0	0	0	0	0	0	0	0	0	0	0	0	0	0	0	0	0	0	0	0	0	0	0
ENSG00000232456	0	0	0	0	0	0	0	0	0	0	0	0	0	0	0	0	0	0	0	0	0	0	0	0	0	0	0	0	0	0	0	0	0	0	0	0	0	0	0	0	0	0	0	0	0	0	0	0	0
ENSG00000184908	0	0	0	0	0	0	0	0	0	0	0	0	0	0	0	0	0	0	0	0	0	0	0	0	0	0	0	0	0	0	0	0	0	0	0	0	0	0	0	0	0	0	0	0	0	0	0	0	0
ENSG00000185519	0	0	0	0	0	0	0	0	0	0	0	0	0	0.132924	0	0	0	0	0	0.608214	0	0.589956	0	0	0	0	0	0	0	0	6.05452	0	0	0	0	0	0	0	0	0	0	0	0	0	0	0	0	0	0
ENSG00000142627	0	0.727165	0.144592	0.229794	0	0	0	0	0	0	0	0.53229	0	0	0.0973299	0	0	0	0	0.380134	0	1.57321	0	0	0	0	0	0.645756	0.179025	0	0.623259	0	0	0	0	0	0	0.127733	0	0	0	0	0	0	0	0	0	0	0
ENSG00000227959	0	0	0	0	0	0	0	0	0	0	0	0	0	0	0	0	0	0	0	0	0	0	0	0	0	0	0	0	0	0	0	0	0	0	0	0	0	0	0	0	0	0	0	0	0	0	0	0	0
ENSG00000224621	0	0	0	0	0	0	0	0	0	0	0	0	0	0	0	0	0	0	0	0	0	0	0	0	0	0	0	0	0.358051	0	0	0	0	0	0	0	0	0	0	0	0	0	0	0	0	0	0	0	0
ENSG00000234166	0	0	0	0	0	0	0	0	0	0	0	0	0	0	0	0	0	0	0	0	0	0	0	0	0	0	0	0	0	0	0	0	0	0	0	0	0	0	0	0	0	0	0	0	0	0	0	0	0
ENSG00000142632	5.31479	4.06	0.433775	9.76625	1.66823	2.92365	6.27668	7.06137	0.548023	0.926581	0	20.4932	10.5339	13.9571	9.92765	5.904	2.51598	1.29308	0	4.18147	0	5.89956	12.4187	8.1785	24.4933	0	3.8224	6.02705	2.86441	4.18677	17.8964	7.95704	1.34277	6.67239	11.1166	0	5.66125	11.3683	0.125673	1.81755	1.21244	2.5013	0	0.124428	6.89969	1.72229	18.422	1.66787	10.0711
ENSG00000237276	7.44071	2.60567	4.19316	0.919177	0.266917	2.92365	0	0	1.48749	0.0579113	0	20.3157	2.01714	0.265849	0	0	0	0.352657	0	0.760268	3.37982	0.589956	4.42647	0	0.237799	1.94843	0	0.430504	0.805614	1.77938	1.51363	0.134865	0.134277	3.25482	4.05842	0	0	0.510933	37.5762	0.956603	1.61659	0.217504	0	0	3.70227	3.27235	2.55861	0.555956	3.08846
ENSG00000132881	1.47633	0	0	2.52774	0.80075	0	0	9.46865	0.078289	0	4.72883	6.21005	0	4.3865	0	0	0	0.117552	0	0.532187	6.1561	0	4.79534	1.80408	0	0.155874	0	0	1.25318	3.24475	2.13689	0	0	0	3.52906	0	11.3225	4.47066	1.25673	0.765282	0.303111	0.217504	0	8.95882	0	0.775031	0	0	0
ENSG00000233929	0	0.0605971	0	0.229794	0.133458	0	0	0	0	0	0.087571	0	0	0	0	0.2624	0.167732	0.117552	0.346151	0.0760268	0	0.294978	0	0.360816	0	0	0	0	0.268538	0	0	0	0	0	0	0	0	2.93786	0	0.478301	0.0505185	0	2.57775	0	0.33657	0.0861146	0	0	0
ENSG00000037637	7.14545	24.9054	21.9779	33.0904	27.6926	11.2615	11.047	21.9865	26.7748	12.4509	22.6809	17.0333	22.4126	31.636	26.2791	15.744	29.1854	24.9211	23.8844	26.9135	27.0385	29.4978	12.4187	31.7518	7.21325	26.9662	20.2041	17.4354	30.6133	15.2817	15.4924	17.9371	11.5478	17.7388	61.141	36.9193	38.5859	23.6306	0	21.7149	14.4483	18.5966	23.0157	33.3467	18.5114	18.0841	45.6711	26.9639	10.6082
ENSG00000055070	180.644	197.365	201.561	176.367	221.674	174.77	231.986	254.691	214.903	233.962	163.32	288.057	177.62	136.779	364.792	278.406	195.072	238.867	218.594	270.959	187.942	177.675	143.983	200.854	273.707	244.8	152.077	198.247	201.762	209.757	306.287	193.936	238.61	129.379	152.809	191.48	181.607	213.953	164.883	403.973	244.762	188.794	308.318	279.216	162.227	231.045	202.898	333.99	150.26
ENSG00000226457	0	0.666568	0	0	0	0	0	0	0	0.752847	0	0.088715	0	0.93047	0	0	0	0	0.173076	0	0	0	0	0	0	0	0.136514	0.215252	0.537076	0	0	5.12488	1.61132	0	0.0882266	0	0	0	0	0	0	0	0.644439	0	0	0	0	0	0
ENSG00000187144	0	0.424179	0	0.229794	0	0	0	0	0.704601	0	0	0	0	0	0	0	0	0	0	0	0	0	6.14787	0	5.54865	0	0	0	0.895127	0	0.267111	0	0	0	0	0	0	0	0	0.478301	0	0	0	0	1.34628	0.688917	0	0	0
ENSG00000157191	51.6126	69.4442	84.5861	118.689	118.711	54.5749	74.0648	138.981	69.3641	79.2227	126.453	50.2127	94.9174	92.2495	142.88	67.1743	83.3629	64.3012	47.9419	84.0856	119.863	98.9159	71.6842	82.1459	113.272	51.2826	68.8032	75.9839	89.9602	70.4424	93.5779	94.4056	60.5589	38.0815	78.8746	102.623	111.288	85.709	53.788	80.9286	67.6947	53.1798	91.4182	88.966	58.0584	88.5258	130.617	104.103	61.7692
ENSG00000226029	0.236213	1.33314	0	2.87243	3.73683	1.73254	3.76601	10.1106	1.72236	0	4.02827	0	5.82728	4.65235	3.99052	0.2624	0	1.88084	0.173076	2.96504	0	3.63806	8.85293	1.44327	0.396332	4.75416	2.45726	0.861007	3.22246	1.88405	4.62993	2.42757	0	0	0	0	0	10.7296	0	4.40037	0.505185	1.52253	0	7.46568	2.01942	4.56407	0	3.61371	0.939966
ENSG00000080947	1.41728	8.3018	1.59051	11.3748	4.47085	1.2994	2.67805	3.20971	6.34141	1.38987	17.7769	18.0979	8.29267	7.57669	8.66236	15.3504	10.9026	17.868	0.692302	5.85406	0	9.73427	8.72998	5.77306	10.0668	0.857308	2.18423	5.59655	3.93856	0.418677	17.8964	11.3287	1.47705	7.4861	0.0882266	11.8893	0	2.81013	17.4685	5.07	2.07126	3.69757	6.35232	0.124428	3.53399	5.85579	0	10.4242	1.87993
ENSG00000206652	0	0	0	0	0	0	0	0	0	0	0	0	0	0	0	0	0	0	0	0	0	0	0	0	0	0	0	0	0	0	0	0	0	0	0	0	0	0	0	0	0	0	0	0	0	0	0	0	0
ENSG00000261135	0	0	0	0	0.0667291	0	0	0	0	0	0	0	0	0	0	0	0	0	0	0	0	0	0	0	0	0	0	0	0.268538	0	0	0	0	0	0	0	0	0	0	0	0	0	0	0	1.00971	0	0	0	0
ENSG00000285853	0	0	0	0	0	0	0	0	0	0	0	0	0	0	0	0	0	0	0	0	0	0	0	0	0	0	0	0	0	0	0	0	0	0	0	0	0	0	0	0	0	0	0	0	0	0	0	0	0
ENSG00000224174	0	0	0	0	0	0	0	0	0	0	0	0	0	0	0	0	0	0	0	0	0	0	0	0	0	0	0	0	0	0	0	0	0	0	0	0	0	0	0	0	0	0	0	0	0	0	0	0	0
ENSG00000233421	0	0	0	0	0	0.108284	0	0	0	0	0	0	0	0	0	0	0	0	0	0	0	0	0	0	0	0	0	0	0.268538	0	0	0	0	0	0	0	0	0	0	0	0	0.217504	0	0	0	0	0	1.2509	0
ENSG00000277344	0	0	0	0	0	0	0	0	0	0	0	0	0	0	0	0	0	0	0	0	0	0	0	0	0	0	0	0	0	0	0	0	0	0	0	0	0	0	0	0	0	0	0	0	0	0	0	0	0
ENSG00000225710	0	0	0	0	0	0	0	0	0	0	0	0.088715	0	0	0	0	0	0	0	0	0	0	0	0	0	0	0	0	0	0	0	0	0	0	0	0	0	0	0	0	0	0	0	0	0	0	0	0	0
ENSG00000219481	4.5471	5.39314	3.75938	1.26387	10.2096	1.40769	0	7.54283	1.64407	2.37436	10.9464	6.91977	2.1292	6.51329	16.9354	3.28	0.167732	2.2335	0	5.54996	0.362123	6.39118	0	2.28517	0.237799	4.28654	0	6.02705	6.08686	3.45408	1.15748	26.1638	3.62548	0.162741	7.9404	9.5427	7.89596	19.0322	0	4.87868	2.67748	4.24134	0	0	1.178	11.8838	3.96584	2.91877	1.47709
ENSG00000271732	0	0	0	0	0.200187	0	0	0	0	0	0	0	0	0	0	0	0	0	0	0	0	0	0	0	0	0	0	0	0	0	0	0	0	0	0	0	0	0	0	0	0	0	0	0	0	0	0	0	0
ENSG00000215908	12.224	21.0272	28.0508	18.6133	26.358	13.8603	20.6712	30.3318	17.6933	44.7655	28.0227	29.0985	39.3341	40.0102	50.5142	43.952	17.1087	30.6812	5.88457	20.3752	36.4537	48.573	12.4187	22.2503	87.748	22.9135	12.2863	21.9557	42.25	13.5023	31.163	41.8082	45.7884	5.69594	31.0558	70.5534	82.8331	32.061	10.3052	13.2011	9.80058	19.2491	22.1871	21.2772	29.1133	18.3424	20.213	27.1028	9.13109
ENSG00000283773	0	0	0	0	0	0	0	0	0	0	0	0	0	0	0	0	0	0	0	0	0	0	0	0	0	0	0	0	0	0	0	0	0	0	0	0	0	0	0	0	0	0	0	0	0	0	0	0	0
ENSG00000186301	0	0	1.87969	0.229794	0.200187	0.649701	1.92485	0	0.313156	0	0	0	0	0	0	0	0	0	0	0.532187	0	0.49163	0	3.0068	0.317066	0	0	0	0.0895127	1.46537	1.24652	0	0	0	0	0	0	0	0	0.478301	0.101037	0.761265	0	0	0	0.688917	0	0	0.537123
ENSG00000282143	0	0	0	0	0	0	0	0	0	0	0	0	0	0	0	0	0	0	0	0	0	0	0	0	0	0	0	0	0	0	0	0	0	0	0	0	0	0	0	0	0	0	0	0	0	0	0	0	0
ENSG00000207513	0	0	0	0	0	0	0	0	0	0	0	0	0	0	0	0	0	0	0	0	0	0	0	0	0	0	0	0	0	0	0	0	0	0	0	0	0	0	0	0	0	0	0	0	0	0	0	0	0
ENSG00000280114	0	0	0	0	0	0	0	0	0	0	0	0	0	0	0	0	0	0	0	0	0	0	0	0	0	0	0	0	0	0	0	0	0	0	0	0	0	0	0	0	0	0	0	0	0	0	0	0	0
ENSG00000236698	0	0.969553	0	0	0	0.324851	0	0	0	0	0	0.088715	0	0	0	0	0	0	0	0.0760268	0	0	0	0	0.0792665	0	0	3.01353	0	0.104669	0	0	0	0	0	0.312876	0.297961	0.127733	0	0	0.101037	0	0	0	0	0	0.12793	0	0.402842
ENSG00000268869	0	0	0	0	0	0	0	0	0	0	0	0	0	0	0	0	0	0	0	0	0	0	0	0	0	0	0	0	0	0	0	0	0	0	0	0	0	0	0	0.573962	0	0	0	0	0	0	0	0	0
ENSG00000279151	0	0.121194	0	0	0.0667291	0	0.083689	0	0.078289	0	0	0	0	0	0	0	0	0	0	0.0760268	0.241416	0	0	0	0	0	0	0.215252	0.716101	0	0	0	0	0	0	0	0	0	0	0	0	0	0	0	0	0	0	0	0
ENSG00000282740	0	0	0	0	0	0	0	0	0	0	0	0	0	0	0	0	0	0	0	0	0	0	0	0	0	0	0	0	0	0	0	0	0	0	0	0	0	0	0	0	0	0	0	0	0	0	0	0	0
ENSG00000058453	13.7004	12.6042	17.6402	26.771	13.8129	8.01298	35.5678	34.1834	12.1348	24.4965	0.788139	46.2205	11.8787	36.1554	56.2567	26.7648	36.9011	7.4058	24.4037	18.4745	33.6775	26.9413	4.30351	23.0922	58.0231	11.145	9.556	15.4981	28.6441	10.9903	29.0261	15.7792	24.8412	0.162741	22.2331	47.2442	25.4756	20.565	7.28903	6.60056	6.97155	5.87262	0	34.9643	5.88998	14.6395	29.8078	14.1769	8.86253
ENSG00000227684	0	0	0	0	0	0	0	0	0	0	0	0	0	0	0	0	0	0	0	0	0	0	0	0	0	0	0	0	0	0	0	0	0	0	0	0	0	0	0	0	0	0	0	0	0	0	0	0	0
ENSG00000207389	0	0	0	0	0	0	0	0	0	0	0	0	0	0	0	0	0	0	0	0	0	0	0	0	0	0	0	0	0	0	0	0	0	0	0	0	0	0	0	0	0	0	0	0	0	0	0	0	0
ENSG00000186715	0	0	0	0	0.133458	0	0	0	0	0	0	0	0	0	0	0	0	0	0	0.0760268	0	0	0	0	0	0	0	0	0	0	0	0	0	0	0	0	0	0	0	0	0	0	0	0	0	0	0	0.972922	0
ENSG00000223643	0	0	0	0	0	0	0	0	0	0	0	0	0	0	0	0	0	0	0	0	0	0	0	0	0	0	0	0	0	0	0	0	0	0	0	0	0	0	0	0.0956603	0	0	0	0	0	0	0	0	0
ENSG00000230239	0	0	0	0	0	0	0	0	0	0	0	0	0	0	0	0	0	0	0	0	0	0	0	0	0	0	0	0	0	0	0	0	0	0	0	0	0	0	0	0	0	0	0	0	0	0	0	0	0
ENSG00000263811	0	0	0	0	0	0	0	0	0	0	0	0	0	0	0	0	0	0	0	0	0	0	0	0	0	0	0	0	0	0	0	0	0	0	0	0	0	0	0	0	0	0	0	0	0	0	0	0	0
ENSG00000228549	0	0.424179	0	0	0	0	0	0	0	0	0	5.58904	0	0	0	0.1312	0	0	0	0.532187	0	0.786607	0	0	0	0	0	0.430504	0.895127	0	0	0	0	0	0	0	0	0	0	0	0.202074	0	0	0.124428	0	0	0	0	0
ENSG00000277234	0	0	0	0	0	0	0	0	0	0	0	0	0	0	0	0	0	0	0	0	0	0	0	0	0	0	0	0	0	0	0	0	0	0	0	0	0	0	0	0	0	0	0	0	0	0	0	0	0
ENSG00000238142	0	2.60567	1.01214	3.56181	1.20112	0	4.10076	0	0.626312	1.96899	4.37855	0.088715	0.560315	4.51943	4.37984	0	3.52237	15.5169	0.173076	0.684241	5.43185	4.03136	0	2.04463	0	0.54556	0	0.215252	0	2.19805	8.01333	5.39461	1.87988	0	6.26409	0	0	2.93786	0	1.81755	1.16192	0.108752	0	0	2.52428	2.84178	0	5.69855	0
ENSG00000235241	0	0	0	0	1.26785	0	0	2.88874	0	0	0	0	0	2.79141	0	0	0	0.822867	0	0	5.79397	0.196652	0	0.481088	0	0	2.32074	0	0.537076	0	1.51363	0	0	0	4.23488	0	6.8531	0	0	0	0	0.326257	0	13.1894	0	0	0	3.61371	0
ENSG00000207005	0	0	0	0	0	0	0	0	0	0	0	0	0	0	0	0	0	0	0	0	0	0	0	0	0	0	0	0	0	0	0	0	0	0	0	0	0	0	0	0	0	0	0	0	1.51457	0	0	0	0
ENSG00000272426	0	0	0	0.80428	0	0	0	0	0	0	0	0	0	1.46217	0	0	0	0	0	0	0	0	0	0	0	0	0	0	0	0	0	0	0	0	0	0	0	0	0	0	0.101037	0	0	0	1.00971	0.861146	0	0	0
ENSG00000117122	0	0	0	0.344691	0	0	0	0	0	0	0	0.088715	0	0	0	0	0	0	0	0	0	0	0	0	0	0	0	0	0	0	0	0	0	0	0	0	0	0	0	0	0	0	0	0	0	0	0	0	0
ENSG00000226526	0	0	0	0	0	0	0	0	0	0	0	0	0	0	0	0	0	0.235105	0	0	0	0	0	0	0	0	0	0	0	0	0	0	0	0	0	0	0	0	0	0	0	0	0	0	0	0	0	0.277978	0
ENSG00000159363	23.5032	39.7517	45.8355	52.508	59.3889	45.2625	64.6916	43.4916	21.138	24.844	43.2601	55.6243	82.8146	57.0245	75.9173	39.7536	34.7205	52.8986	12.4614	55.1194	35.9709	46.2132	56.8063	53.04	93.5345	34.6041	27.4394	46.4944	54.8713	28.0513	63.9286	44.1009	22.9613	26.0386	63.2585	58.1949	75.3841	65.1439	20.9874	55.8656	37.3837	30.3419	69.047	66.6934	14.9774	46.5019	34.6691	69.7724	50.3553
ENSG00000117118	56.0416	45.0842	44.5342	66.0658	54.5177	32.4851	39.836	47.5038	37.5004	64.7449	54.294	71.9478	42.3598	83.4765	73.4841	50.2496	67.596	102.153	21.1152	32.1593	70.2519	67.3533	37.9938	68.1943	70.7057	57.1279	76.1749	43.6961	45.2934	77.9786	109.694	64.6004	64.8557	59.4006	79.2275	101.997	59.8901	71.0197	70.3769	66.1013	39.8085	42.6309	46.0313	46.2872	93.5665	67.0833	61.6624	74.0811	33.7045
ENSG00000117115	140.783	319.468	235.251	183.261	250.301	295.722	165.788	240.889	540.194	283.418	263.676	92.8846	252.03	112.72	49.9302	61.5328	99.1297	202.308	113.364	178.435	210.635	114.943	407.112	427.327	51.3647	133.506	106.618	314.268	427.781	193.115	142.37	134.191	304.674	494.733	128.37	45.6798	183.693	279.097	279.874	384.459	175.905	376.718	144.354	131.52	290.124	180.668	249.464	141.352	291.524
ENSG00000204362	0	0	0	0	0	0	0	0	0	0	0	0	0	0	0	0	0	0	0	0	0	0	0	0	0	0	0	0	0.0895127	0	0	0	0	0	0	0	0	0	0	0	0	0	0	0	0	0	0	0	0
ENSG00000282843	0	0	0	0	0	0	0	0	0	0	0	0	0	0	0	0	0	0	0	0	0	0	0	0	0	0	0	0	0	0	0	0	0	0	0	0	0	0	0	0	0	0	0	0	0	0	0	0	0
ENSG00000142623	0	0	0	0	0	0	0	5.617	0	0	0	0.088715	0	0	0	0	0	0	0	0	0	0	0	0	0	0	0	0	0	0	0	0	0	0	0	0	0	0	0	0	0	0	0	0	0	0	0	0	0
ENSG00000142619	0	0	0	0.114897	0	0	0	0	0	0	0	0	0	0	0	0	0	0	0	0	0	0	0	0	0.554865	0	0	0	0.358051	0	0	0	0	0	0	0	0	0	0	0	0	0	0	0	0	0	0	0	0
ENSG00000266634	0	0	0	0	0	0	0	0	0	0	0	0	0	0	0	0	0	0	0	0	0	0	0	0	0	0	0	0	0	0	0	0	0	0	0	0	0	0	0	0	0	0	0	0	0	0	0	0	0
ENSG00000159339	56.514	210.999	289.039	176.597	202.79	121.602	112.729	278.443	323.49	163.773	364.471	79.2225	273.322	538.211	37.472	157.965	255.791	121.902	314.651	230.513	156.437	50.4412	350.306	264.599	313.34	39.4362	361.763	195.879	144.205	186.521	142.37	340.535	155.358	518.331	167.454	109.506	132.295	78.9391	215.906	212.844	293.411	79.0628	297.546	67.6888	246.706	124.436	285.541	66.9927	226.8
ENSG00000276747	0	0	0	1.14897	0.133458	0	0	0	2.1138	0	4.46612	0	1.12063	0	0	3.936	0	0.822867	0	1.82464	2.77628	0.884933	0	0	0.0792665	0	0	0	0.626589	0	0.623259	0	0	0	0	0	0	0	0	1.05226	0	0	0	7.21682	0	0	0	1.38989	0
ENSG00000227751	0	0	0	0	0	0	0	0	0	0	0	0	0	0	0	0	0	0	0	0	0	0	0	0	0	0	0	0	0	0	0	0	0	0	0	0	0	0	0	0	0	0	0	0	0	0	0	0	0
ENSG00000179051	19.0742	30.0561	49.1611	61.1253	57.1869	39.3069	34.4799	49.1086	16.2841	34.3414	64.5398	119.055	83.3749	60.0818	72.0241	42.5088	37.7397	35.5008	35.1343	54.2071	37.7815	70.6963	15.6156	66.9916	69.5167	9.50833	15.1531	24.3235	52.723	33.0755	34.5464	50.8442	27.3925	14.6467	77.1983	65.391	20.8573	38.0645	13.447	42.6645	20.9652	34.6919	37.5616	78.5141	24.4013	33.9291	46.1829	89.0919	28.8704
ENSG00000074964	7.02734	10.4227	8.82009	31.8265	15.6813	16.6757	23.684	20.0607	3.44472	1.21614	32.4013	40.0992	6.16347	16.0838	43.7984	5.3792	9.393	9.05154	3.28844	23.6443	19.9168	14.4539	5.04125	33.9167	9.27418	4.52035	11.0577	7.53381	17.1864	7.64085	16.6499	1.88811	1.47705	8.2998	33.4379	15.8002	25.6246	19.4154	0.125673	8.51377	7.9314	3.26257	18.7808	36.7063	7.57283	14.8978	13.4327	14.5938	14.7709
ENSG00000236648	0	0	0	0	0	0	0	0	0	0	0	0	0	0	0	0	0	0	0	0	0	0	0	0	0	0	0	0	0	0	0	0	0	0	0	0	0	0	0	0	0	0	0	0	0	0	0	0	0
ENSG00000117148	0	0	0	0	0	0	0	0	0	0	0	0	0	0	0	0	0	0	0	0	0	0	0	0	0	0	0	0	0	0	0	0	0	0	0	0	0	0	0	0	0	0	0	0	0	0	0	0	0
ENSG00000284653	0	0	0	0	0	0	0	0	0	0	0	0	0	0	0	0	0	0	0	0	0	0	0	0	0	0	0	0	0	0	0	0	0	0	0	0	0	0	0	0	0	0	0	0	0	0	0	0	0
ENSG00000261781	0	0	0	0	0	0	0	0	0	0	0	0	0	0	0	0	0	0	0	0	0	0	0	0	0	0	0	0	0	0	0	0	0	0	0	0	0	0	0	0	0	0	0	0	0	0	0	0	0
ENSG00000117154	0	0	0	0	0	0	0	0	0	0	0	0	0	0	0	0	0	0	0	0	0	0	0	0	0	0	0	0	0	0	0	0	0	0	0	0	0	0	0	0	0	0	0	0	0	0	0	0	0
ENSG00000280222	0	2.1209	0	0	0	0	0	0	0	0	0	0	0	0	0	0	0	0	0	0	0	0	0	0	0	0	0	1.93727	2.32733	0	0	0	0	0	0	0	0	0	0	0	0	0	0	0	0.168285	0	0	0	0
ENSG00000230035	0	0	0	0	0	0	0	0	0	0	0	0	0	0	0	0	0	0	0	0	0	0	0	0	0	0	0	0	0	0	0	0	0	0	0	0	0	0	0	0	0	0	0	0	0	0	0	0	0
ENSG00000225387	0	0	0	0	0	0	0	0	0	0	0	0	0	0	0	0	0	0	0	0	0	0	0	0	0	0	0	0	0	0	0	0	0	0	0	0	0	0	0	0	0	0	0	0	0	0	0	0	0
ENSG00000179023	0	0.727165	0	0	0	0	0	0	0	0.0579113	0	0	0	0	0	0	0	0	0	0	0	0	0	0	0	0	0.136514	0.861007	1.34269	0	0	0	0	0	0.176453	0	0	0.255466	0	0	0	0	0	0	0	0.0861146	0.12793	0	0
ENSG00000235282	0.0590533	0	0.144592	0	0	0	0	0	0	0	0	0	0	0	0	0	0	0	0	0	0	0	0	0	0.0792665	0	0	0	0	0	0	0	0	0	0	0.156438	0	0	0	0	0	0	0	0	0	0	0	0	0.134281
ENSG00000225478	0	0	0	0	0	0	0	0.160486	0	0	0	3.10502	0	0	0	0	0	0	0	0	0	0	0	0	0	0	0	0	0	0	0	0	0	0	0	0	0	1.916	0	0	0	0	0	0	0	0	0	0	0
ENSG00000009709	0	0	0	0	0	0	0	0	0	0	0	0	0	0	0	0	0	0	0	0	0	0	0	0	0	0	0	0	0.268538	0	0	0	0	0	0	0	0	0	0	0	0	0	0	0	0	0	0	0	0
ENSG00000179002	0	0.727165	0	0	0	0	0	0	0	0	0	0	0	0	0	0	0	0	0	0	0	0	0	0	0	0	0	0.430504	0.179025	0	0	0	0	0	0	0	0	0	0	0	0	0	0	0	0	0	0	0	0
ENSG00000255275	0	0	0	0	0	0	0	0	0	0	0	0	0	0	0	0	0	0	0	0	0	0	0	0	0	0	0	0	0	0	0	0	0	0	0	0	0	0	0	0	0	0.326257	0	0	0	0	0	0	0
ENSG00000159423	5.37385	1.33314	1.87969	7.69811	6.67291	3.46507	4.01707	1.44437	1.87894	6.1386	7.70625	12.3314	21.5161	5.05112	4.28251	2.8864	0	2.93881	0.173076	5.54996	5.79397	2.55647	0	0.841905	20.0544	2.33811	3.41286	3.22878	6.53443	4.29144	2.84918	2.96703	1.87988	4.06853	4.14665	0	5.36329	5.10933	8.54576	10.427	2.22281	2.2838	0.184125	0	6.89969	3.78904	6.90824	9.86821	3.35702
ENSG00000265606	0	0	0	0	0	0	0	0	0	0	0	0	0	0	0	0	0	0	0	0	0	0	0	0	0	0	0	0	0	0	0	0	0	0	0	0	0	0	0	0	0	0	0	0	0	0	0	0	0
ENSG00000221662	0	0	0	0	0	0	0	0	0	0	0	0	0	0	0	0	0	0	0	0	0	0	0	0	0	0	0	0	0	0	0	0	0	0	0	0	0	0	0	0	0	0	0	0	0	0	0	0	0
ENSG00000169991	4.84237	9.15016	13.7362	36.7671	13.4793	9.31238	19.2485	33.8625	3.28814	10.9452	3.24013	13.0411	30.4812	19.5399	27.5444	8.13439	22.1406	21.6297	21.8075	28.282	6.88034	19.5669	14.1401	16.5976	37.0967	7.87165	8.46388	10.7626	16.9179	8.58288	8.81467	6.47353	10.205	0	20.4686	15.018	26.2205	8.43039	0.125673	8.89641	7.27466	11.854	10.1269	23.8902	6.56312	17.5674	15.9913	14.3159	5.77407
ENSG00000272084	0	0	0	1.14897	0.600562	0	0	0	0.078289	0	0	8.51664	0	2.39264	0	0	0	0.352657	0	0	0	0.786607	0	2.52571	0	0	0	0	0.447563	0.732684	0	0	0	0	0	0	0	2.6824	0	0	0	0	0	7.46568	0	0	3.58205	0	0
ENSG00000127481	29.2314	61.9908	44.3896	51.2441	40.5046	41.1477	64.4405	21.6656	31.159	45.1129	48.2516	153.388	91.1073	58.3538	88.7648	46.9696	61.5577	59.8342	28.5575	47.7448	64.4579	71.188	35.7806	51.4765	46.3709	43.2551	45.7323	58.3332	68.4772	40.6117	49.5046	37.3576	28.8695	34.3384	80.5509	44.1155	32.0308	70.381	98.5276	53.3784	30.008	47.851	54.0408	103.897	61.4241	44.6935	41.5774	36.6931	35.1816
ENSG00000230424	0	0	0.722958	0	0.73402	0	0	0	0.469734	0	0	0	0	0	0	0	0	0	0	0.380134	0	0	0	0	0	0	0	0	0.895127	0.523346	0	0	0	0	0	0	0	0	0	0.478301	0	0	0	0	0	0	0	1.11191	0
ENSG00000127463	8.32651	3.93881	19.2307	24.3582	12.9455	13.3189	15.3988	35.6278	9.23811	9.7291	23.469	8.69407	31.8259	27.7812	15.6701	18.4992	10.2317	21.0419	3.11536	20.6793	6.75963	26.1547	4.30351	21.7693	25.1275	9.43039	12.1498	7.74907	18.6186	11.6183	24.4852	16.049	9.93649	5.85868	27.262	2.65944	59.5922	27.0794	0	15.5926	9.49747	13.594	10.5872	6.84354	4.71198	11.7977	11.8975	24.74	8.45969
ENSG00000053372	2.71645	10.7863	2.89183	24.4731	8.34114	4.22306	31.2997	17.0115	1.25262	9.32372	19.3532	19.5173	34.7395	18.4765	8.17571	11.152	15.4314	15.1643	5.01919	11.328	29.4527	20.5501	8.97589	13.4705	47.7977	7.09228	5.7336	12.2694	16.3808	11.6183	18.4307	17.3976	9.53366	2.60386	14.6456	7.35258	10.2796	17.7549	0	14.349	8.38606	8.48267	27.895	17.5443	21.0356	8.18088	19.5733	18.7635	12.3538
ENSG00000286064	0	0	0	0.919177	0	0	0	0	0	0	0	0	2.68951	0	4.67183	0	0	0	0	0	0	0	0	0	0	0	0	0	0	0	0	0	0	0	0	0	0	0	0	0	0.454666	0.435009	0	0	0	0	0	0	0
ENSG00000211454	0	0.969553	0	0.80428	0.467104	0	0.083689	0	0.078289	0	0	0.088715	0	0	0	0	0	0.47021	0	0	0	0	0.122957	0	0.0792665	0	0	0.645756	1.61123	0	0	0	0	0	0	0	0.14898	0	0	0.765282	0	0	0	0	0	0	0	0.277978	0
ENSG00000162482	0	0	0	0	0.0667291	0	0	0	0	0	0	0	0	0.132924	0	0	0	0	0	0.0760268	0	0.688281	0	0.120272	0	0	0	0	1.70074	0	0	0	0	0	0	0	0	0.127733	0	0	0	0.108752	0	0	0	0	0	0.694945	0
ENSG00000270728	0	0	0	0	0.133458	0	0	0	0	0	0	0	0	0	0	0	0	0	0	0.22808	0	0.196652	0	0	0	0	0	0	0.0895127	0	0	0	0	0	0	0	0	0	0	0	0	0	0	0	0	0	0	0	0
ENSG00000053371	18.0703	14.4221	17.6402	31.252	18.9511	12.8857	15.9846	12.9993	6.26312	32.0829	26.9719	15.4364	12.3269	35.8896	21.4126	36.3424	46.6295	37.4992	84.1147	15.7375	36.333	46.2132	4.42647	30.1883	24.7311	2.41605	18.7025	13.3456	19.4243	9.83891	27.1563	21.983	36.389	9.76447	12.7929	36.45	41.8635	39.4696	38.3303	16.5492	12.8317	13.8115	40.2314	49.2735	13.6311	12.8311	38.2512	35.9981	17.3222
ENSG00000200403	0	0	0	0	0	0	0	0	0	0	0	0	0	0	0	0	0	0	0	0	0	0	0	0	0	0	0	0	0	0	0	0	0	0	0	0	0	0	0	0	0	0	0	0	0	0	0	0	0
ENSG00000040487	5.61006	14.5433	15.0375	17.6942	12.0112	6.71358	8.61997	8.50574	6.4197	23.2804	11.2967	16.4123	22.5247	17.4131	40.1972	5.3792	16.6055	2.82126	26.3075	9.73143	16.7784	23.5982	4.42647	12.5083	20.1337	17.302	6.55268	7.53381	14.9486	12.979	22.0812	7.82218	16.6503	18.3898	22.2331	10.1685	36.2022	19.4154	5.15259	13.6794	8.94177	7.93891	21.5427	6.96797	14.136	7.75031	26.7374	18.7635	11.4139
ENSG00000077549	313.632	267.233	271.398	512.441	343.255	416.458	378.191	451.125	478.346	330.442	411.759	371.627	345.042	374.714	472.731	346.63	389.809	408.377	354.459	601.068	299.235	444.826	390.144	416.021	449.441	251.581	446.538	281.119	344.892	216.247	365.319	350.38	297.289	217.097	300.853	257.966	397.629	340.409	227.845	440.898	286.945	335.609	348.917	318.411	253.269	322.155	475.389	439.205	425.536
ENSG00000240490	0	0	0	0	0	0	0	0	0	0	0	0	0	0	0	0	0	0	0	0	0	0.49163	0	0	0	0	0	0	0	0	0	0	0	0	0	0	0	0	0	0.0956603	0	0	0	0	0	0	0	0.555956	0
ENSG00000173436	0.118107	3.99941	6.65121	10.9152	5.73871	1.08284	4.18445	10.2711	3.44472	4.63291	10.9464	2.92759	12.439	10.8998	10.5116	8.26559	2.34825	5.76007	0	4.78969	7.12176	7.47277	6.14787	0.962177	6.02425	0	3.41286	4.08978	5.6393	3.66342	9.43792	18.4765	5.2368	4.7195	3.70552	53.5017	14.898	2.93786	0	9.37471	3.53629	7.2864	0	24.8856	5.55341	5.51133	14.2003	10.5632	1.61137
ENSG00000201609	0	0	0	0	0	0	0	0	0	0	0	0	0	0	0	0	0	0	0	0	0	0	0	0	0	0	0	0	0	0	0	0	0	0	0	0	0	0	0	0	0	0	0	0	0	0	0.12793	0	0
ENSG00000235185	0	0	0	0	0	0	0	0	0	0	0	0	0	0	0	0	0	0	0	0	0	0	0	0	0	0	0	0	0	0	0	0	0	0	0	0	0	0	0	0	0	0	0	0	0	0	0	0	0
ENSG00000158747	8.79894	5.27194	12.2903	7.00872	4.13721	2.70709	9.37317	51.5159	6.65457	3.18512	0	26.6145	11.0942	1.06339	7.39707	8.92159	0	4.58455	24.4037	6.99446	0	10.6192	2.82802	5.89333	12.3656	6.85847	2.73028	4.52029	5.46027	8.47821	9.52696	14.2957	3.08837	7.4861	37.2316	0	10.2796	11.3683	16.4632	7.55716	4.14251	4.35009	26.0537	64.7026	0.67314	9.64483	8.05961	7.36641	2.41705
ENSG00000270136	0	0	0	0	0	0	0	0	0	0	0	0	0	0	0	0	0	0	0	0	0	0	0	0	0	0	0	0	0	0	0	0	0	0	0	0	0	0	0	0	0	0	0	0	0	0	0	0	0
ENSG00000226396	0.413373	1.63612	0.144592	1.60856	0.400375	0.541418	0.083689	3.53068	0.156578	2.08481	0.087571	0.975864	0.224126	1.72802	5.74246	0.2624	1.34186	5.28986	1.21153	0.760268	0.120708	0.688281	0.122957	1.92435	0.634132	0.935245	0.546057	0.645756	0.447563	0.732684	0.712296	0.404595	0.268554	0	0.26468	0.782189	0.297961	0.3832	0	0.191321	0.202074	0	0.460313	0.373284	1.51457	0.516687	1.02344	1.94584	0.671404
ENSG00000158748	0	0.787762	0	0.80428	0.133458	0.541418	0	0	0.939468	0	6.12997	0	0	3.32311	8.37037	2.0992	0	0	0	1.21643	0	0	0	0	0	0	0	0.861007	0.358051	0.628015	5.07511	0	0	0	5.20537	0	0	0	0	0	0.555703	0	0	8.58553	0	0	0	0.833934	0
ENSG00000162542	1.83065	6.36269	12.7241	13.5579	13.4793	5.63074	4.18445	11.8759	3.83616	7.00727	0	30.6067	2.91364	15.5521	7.59173	13.776	4.02557	6.70049	3.98074	10.1876	0.965662	19.5669	4.67238	15.2746	17.5972	3.50717	11.8767	6.45756	14.8591	4.91945	25.5536	0	5.37107	7.4861	18.2629	63.8266	5.06533	7.28079	0	10.9053	3.8394	6.85139	21.3585	41.8078	9.25568	13.0033	11.5137	13.4819	4.83411
ENSG00000178828	0	0	0	0	0	0	0	0	0	0	0	0	0	0	0	0	0	0	0	0	0	0	0	0	0	0	0	0	0.0895127	0	0	0	0	0	0	0	0	0	0	0	0	0	0	0	1.178	0	0	0	0
ENSG00000235434	0	0	0	0	0	0	0	0	0	0	0	0	0	0	0	0	0	0	0	0	0	0	0	0	0	0	0	0	0	0	0	0	0	0	0	0	0	0	0	0	0	0	0	0	0	0	0	0	0
ENSG00000169914	3.5432	5.99911	1.01214	12.9834	6.07235	5.73903	0.251067	7.54283	2.8184	8.86043	14.6244	8.33921	12.6631	28.3129	13.0422	9.31519	9.89619	4.81965	0.692302	5.32187	8.93237	12.684	4.9183	7.21633	32.2615	2.80574	6.41617	5.16604	6.71345	8.26887	13.3556	5.12488	8.728	14.3212	13.8516	12.0457	30.243	24.5248	0	11.6706	4.29407	6.30763	5.24757	30.1116	22.8868	4.82242	11.3858	12.509	5.10267
ENSG00000188784	0	0	0	0	0	0	0	0	0	0	0	0	0	0	0	0	0	0	0	0	0	0	0	0	0	0	0	0	0	0	0	0	0	0	0	0	0	0	0	0	0	0	0	0	0	0	0	0	0
ENSG00000242688	0	0	0	0	0	0	0	0	0	0	0	0	0	0	0	0	0	0	0	0	0	0	0	0	0	0	0	0	0	0	0	0	0	0	0	0	0	0	0	0	0	0	0	0	0	0	0	0	0
ENSG00000188257	0	0	0	0	0	0	0	0	0	0	0	0	0	0	0	0	0	0	0	0	0	0	0	0	0	0	0	0	0	0	0	0	0	0	0	0	0	0	0	0	0	0	0	0	0	0	0	0	0
ENSG00000127472	0	0	0	0	0	0	0	0	0	0	0	0	0	0	0	0	0	0	0	0	0	0	0	0	0	0	0	0	0.358051	0	0	0	0	0	0	0	0	0.127733	0	0	0	0	0	0	0	0	0	0	0
ENSG00000117215	0	0	0	0.229794	0.200187	0	0	0	0	0.0579113	7.18082	0.088715	0	0.93047	0	0	0	0	0.173076	0	0	0	0	0	0	0	0	0	0.805614	0	0	0	0	0	6.35232	0.156438	0	0	0	0	0	0.652513	0	0	0	0	0	0	0
ENSG00000158786	0	0	0	0	0	0	0	0	0	0	0	0	0	0	0	1.7056	0	0	0	0	0	0	0	0.601361	0	0	0	0	0	0	0	0	0	0	0	0	0	0	0	0	0	0	0	0	0	0	0	0	0
ENSG00000227066	0	0	0	0	0.200187	0	0	0	0	0	0	0	0	0	0	0	0	0	0	0	0	0	0	0	0	0	0	0	0	0	0	0	0	0	0	0	0	0	0	0	0.202074	0	0	0	0	0	0	0	0
ENSG00000187980	0.649586	1.09075	0	0.80428	0	0	0	0	0.861179	1.15823	0	0	0	3.32311	0	0	0	0	0	0	0	0	5.65604	0	0	0	0	0.645756	0	0.942023	2.84918	0	0.805661	0	0	0	0	0	0	0	0.0505185	0.108752	0	0	0	0	0	0	0
ENSG00000225986	0	0	0.578366	0	0.0667291	0	0	0	0	0	0	0	0	0	0	0	4.52877	0.705315	0	0	0	0.294978	0	0	0	0	0	0	0	0	0.534222	0	0	0	1.58808	0	0.14898	0	0	0	0	0.217504	0	0	0	0	0	0.972922	0
ENSG00000162543	1.06296	1.69672	5.2053	1.37877	1.33458	2.5988	0	0	1.25262	0	0	7.7182	0	0.664622	0	6.95359	0	2.4686	0	0.608214	0	1.57321	0	0	0.634132	0	1.36514	0.645756	0.358051	0.732684	0.445185	0	0	0	2.91148	0	0	0	0	0	1.06089	1.52253	0.0920626	4.23055	3.19742	0	0	0.416967	1.87993
ENSG00000228105	0	0	0	0	0	0	0	0	0	0	0	0	0	0	0	0	0	0	0	0	0	0	0	0	0	0	0	0	0	0	0	0	0	0	0	0	0	0	0	0	0	0	0	0	0	0	0	0	0
ENSG00000284710	0	0	0	0	0	0	0	0	0	0	0	0	0	0	0	0	0	0	0	0	0	0	0	0	0	0	0	0	0	0	0	0	0	0	0	0	0	0	0	0	0	0	0	0	0	0	0	0	0
ENSG00000158816	0.236213	0	0	0	0.0667291	0.541418	0	0	0	0	0	0	0	0	0	0	0	0	0	0	0	0	0	0	0	0	0	0	0.447563	0.104669	0	0	0	0	0	0	0	0	0	0	0	0	0	0	0	0	0	0	0
ENSG00000226664	0	0	0	0	0	0	0	0	0	0	0	0	0	0	0	0	0	0	0	0	0	0	0	0	0	0	0	0	0	0	0	0	0	0	0	0	0	0	0	0	0	0	0	0	0	0	0	0	0
ENSG00000236963	0	1.09075	0	0	0	0	0	0	0	0	0	0	0	0	0	0	0	0	0	0.0760268	0	0	0	0	0	0	0	0.430504	0.805614	0	0	0	0	0	0	0	0	0	0	0	0.0505185	0	0	0	0.67314	0	0	0	0
ENSG00000226487	0	0	0	0	0	0	0	0	0	0	0	0	0	0	0	0	0	0	0	0	0	0	0	0	0	0	0	0	0	0	0	0	0	0	0	0	0	0	0	0	0	0	0	0	0	0	0	0	0
ENSG00000284641	0	0	0	0	0	0	0	0	0	0	0	0	0	0	0	0	0	0	0	0	0	0	0	0	0	0	0	0	0	0	0	0	0	0	0	0	0	0	0	0	0	0	0	0	0	0	0	0	0
ENSG00000284743	0	0	0	0	0	0	0	0	0	0	0	0	0	0	0	0	0	0	0	0	0	0	0	0	0	0	0	0	0	0	0	0	0	0	0	0	0	0	0	0	0	0	0	0	0	0	0	0	0
ENSG00000162545	12.9917	16.3612	8.09713	26.6561	5.40506	6.71358	13.9761	3.85166	2.42696	4.63291	0.087571	13.6621	25.4383	17.2802	14.4048	6.0352	0	1.76329	0	21.9717	0	13.274	0	19.8449	14.8228	3.03955	1.36514	12.0541	13.8745	3.55875	40.779	0	5.37107	0	56.6415	22.8399	10.4286	24.2693	7.79173	5.73962	6.87051	7.17764	0	9.08324	9.92882	8.8698	13.1768	2.91877	5.50551
ENSG00000090432	30.7077	9.81672	24.5806	35.8479	28.4933	26.0963	28.8727	59.2192	23.565	28.1449	21.8052	40.3653	23.8694	37.0859	47.1077	15.6128	29.1854	29.153	23.8844	26.3053	27.28	31.1693	10.4514	24.4152	20.8471	22.9135	26.2107	8.17957	26.4062	12.665	19.7662	23.7363	19.2016	26.0386	43.231	63.3573	33.0736	35.2544	20.359	29.9417	25.4613	24.9043	47.1361	61.9651	9.25568	27.4705	39.6584	27.5198	19.8736
ENSG00000215520	0	0	0	0	0	0	0	0	0	0	0	0.088715	0	0	0	0	0	0	0	0	0	0	0	0	0	0	0	0	0	0	0	0	0	0	0	0	0	0	0	0	0	0	0	0	0	0	0	0	0.134281
ENSG00000183114	0	0	0	0	0	0	0	0	0	0	0	0	0	0	0	0	0	0	0	0	0	0	0	0	0	0.233811	0	0	0	0	0	0	0	0	0	0	0	0	0	0	0	0	0	0	0	0	0	0	0
ENSG00000158825	168.42	335.284	282.387	129.374	297.545	281.754	236.003	218.581	599.459	325.867	375.592	181.954	286.209	143.027	116.796	285.753	335.464	207.95	317.594	431.756	187.097	143.458	529.209	238.259	289.164	277.222	278.899	354.305	190.304	188.405	289.816	403.112	355.968	360.146	181.482	280.024	222.279	186.235	464.99	605.721	445.118	281.233	419.898	131.769	276.324	373.479	432.277	309.111	372.764
ENSG00000158828	267.807	242.812	143.724	43.3162	68.3974	196.751	44.8573	23.5914	76.645	104.414	93.7886	98.1187	77.9959	41.2065	29.7829	181.712	71.7893	40.9083	136.21	56.1838	91.2551	80.9222	78.6927	54.4833	72.0532	193.596	118.904	253.997	64.9862	272.559	54.3126	26.7033	112.927	153.14	80.2862	38.0144	60.3371	51.3487	236.642	48.4041	191.162	61.3362	41.7044	8.95882	151.288	64.0692	20.213	16.6787	162.077
ENSG00000284005	0	0	0	0	0	0	0	0	0	0	0	0	0	0	0	0	0	0	0	0	0	0	0	0	0	0	0	0	0	0	0	0	0	0	0	0	0	0	0	0	0	0	0	0	0	0	0	0	0
ENSG00000117242	0.295266	0.727165	1.30132	4.48099	4.47085	1.9491	13.3902	12.5179	1.87894	5.15411	6.48025	0	0.224126	7.70961	2.43325	0	0	0.47021	2.94228	2.58491	0	1.86819	0.122957	3.84871	0.0792665	0	3.54937	2.15252	3.93856	3.87276	1.86978	0	6.31101	0	0.0882266	14.8616	4.76737	3.95973	10.1795	4.11339	2.12178	1.95754	11.784	1.49314	3.53399	2.41121	0	5.28158	1.07425
ENSG00000244038	64.4862	71.2621	112.348	121.906	98.3587	59.6642	99.0041	135.129	40.8669	86.5195	118.746	113.999	218.523	174.928	157.188	130.413	82.6919	123.9	123.922	69.8686	101.998	124.087	26.5588	120.032	67.218	79.0282	85.5944	76.1992	90.7659	83.7354	120.734	115.31	72.241	65.422	155.102	114.356	96.5393	113.299	57.1812	143.395	51.1752	67.8614	100.624	146.949	74.7186	95.5011	124.092	148.718	50.221
ENSG00000117245	0	0	0	0	0.0667291	0.757985	0	0	0	0.405379	0	0	0	0	0	0	0	0.117552	0	0.684241	0	1.17991	0	0	0.0792665	0	0	0	0.358051	0.418677	0	0	0.671384	0	0	0	0.14898	0	0	0.669622	0.353629	0.543761	0	0	0	0	0	0	0.402842
ENSG00000235432	0	0.787762	0	0	0	0	0	0	0	0	0	0	0	0	0	0	0	0	0	0	0	0	0	0	0	0	0	1.07626	0.179025	0	0	0	0	0	0	0	0	0	0	0	0	0	0	0	0	0	0	0	0
ENSG00000189410	0	0	0	0	0	0	0	0	0	0	0	0	0	0	0	0	0	0	0	0	0	0	0	0	0	0	0	0	0.268538	0	0	0	0	0	0	0	0	0	0	0	0	0	0	0	0	0	0	0	0
ENSG00000233069	0	0.302985	0	0	0	0	0	0	0	0	0	0	0	0	0	0	0	0	0	0	0	0	0	0	0	0	0	0	0.179025	0	0	0	0	0	0	0	0	0	0	0	0	0	0	0	0	0	0	0	0
ENSG00000127483	141.669	72.5953	134.759	224.509	188.443	101.137	186.041	158.399	59.6562	115.012	149.309	143.807	146.803	292.965	98.4005	119.523	148.275	167.277	58.1534	163.001	175.992	136.28	111.399	208.071	114.619	103.578	119.313	69.0958	131.494	97.6564	165.876	145.654	105.944	148.42	230.713	104.188	148.98	145.36	64.8473	173.91	92.6003	130.938	131.742	190.375	79.5989	169.904	171.299	199.866	91.4452
ENSG00000075151	21.082	39.6911	16.4834	24.4731	36.0337	12.6692	17.7421	13.9623	24.5828	36.0788	35.9041	12.1539	39.6703	21.7996	11.8742	18.2368	18.2828	16.9276	23.7113	36.1887	15.9334	25.2698	0.245915	38.9682	22.1154	9.89801	29.214	44.7724	44.8459	14.6537	15.2253	34.3906	28.3324	21.8073	34.2319	26.438	12.0674	36.404	50.2692	34.4377	24.5015	36.2145	12.7046	51.2643	27.5988	25.1455	13.9444	16.6787	20.545
ENSG00000251914	0	0	0	0	0	0	0	0	0	0	0	0	0	0	0	0	0	0	0	0	0	0	0	0	0	0	0	0	0	0	0	0	0	0	0	0	0	0	0	0	0	0	0	0	0	0	0	0	0
ENSG00000221808	0	0	0	0	0	0	0	0	0	0	0	0	0	0	0	0	0	0	0	0	0	0	0	0	0	0	0	0	0	0	0	0	0	0	0	0	0	0	0	0	0	0	0	0	0	0	0	0	0
ENSG00000233072	0	0	0	0	0.200187	0	0	0	0	0	0	0	0	0	0	0	0	0	0	0	0	0	0	0	0	0	0	0	0	0	0	0	0	0	0	0	0	0	0	0	0.0505185	0.108752	0	0	0	1.46395	0	0	0
ENSG00000236073	0	0	0	0	0	0	0	0	0	0	0	0	0	0	0	0	0	0	0	0	0	0	0	0	0	0	0	0	0	0	0	0	0	0	0	0	0	0	0	0	0	0	0	0	0	0	0	0	0
ENSG00000235112	0	1.03015	0	0	0	0	0	0	0	0	0	0	0	0	0	0	0	0	0	0	0	0	0	0	0	0	0	0	0.0895127	0	0	0	0	0	0	0	0	0	0	0	0	0	0	0	0.33657	0	0	0	0
ENSG00000117298	114.091	246.994	235.54	209.687	239.624	226.313	254.247	216.656	388.314	237.61	271.295	160.84	171.456	248.17	203.419	242.195	273.068	300.229	282.632	261.228	344.138	276.984	313.295	306.814	159.246	239.111	257.875	269.28	451.233	200.86	156.883	382.478	248.815	448.678	167.013	142.358	220.938	247.036	189.892	266.318	217.33	435.661	307.857	169.098	316.544	219.937	236.671	189.859	243.317
ENSG00000236936	0.944852	1.63612	0.867549	0.574486	0.0667291	0.433134	0	0	0.469734	1.38987	0	0	0	0	0	0	7.71568	0.47021	0	0.456161	0	0	3.44281	0.601361	0.158533	0	2.04771	1.50676	0.179025	0.732684	0	5.66434	1.47705	0	0	0	0	0	8.04307	1.53056	0.858814	0.108752	0	0	2.01942	0	0	1.11191	0.134281
ENSG00000231105	0	0	1.44592	1.14897	1.33458	0.757985	0	3.3702	0.78289	0.810759	2.1017	0	0	3.19018	2.9199	0	0	0	0	0.836295	0.482831	0.294978	4.54942	0	0.396332	1.32493	0.9556	0	0.98464	0.418677	1.51363	3.91109	1.07421	0	6.52877	0	0	0	0	1.05226	0.505185	1.84879	0	0	0	1.11949	0	0.555956	0.671404
ENSG00000236216	0	0	0	0	0	0	0	0	0	0	0	0.088715	0	0	0	0	0	0	0	0.0760268	0.120708	0.196652	0	0.120272	0	0.0779371	0	0	0.179025	0.104669	0	10.2498	0	0	0	0	0	0	0	0	0.101037	0	1.01269	0	0	0	0	0	0
ENSG00000228823	0	0	0	0	0	0	0	0	0	0	0	0	0	0	0	0	0	0	0	0	0	0	0	0	0	0	0	0	0	0	0	0	0	0	0	0	0	0	0	0	0	0	0	0	0	0	0	0	0
ENSG00000236009	0	0	0	0	0	0	0	0	0	0	0	0	0	0	0	0	0	0	0	0	0	0	0	0	0	0	0	0	0	0	0	0	0	0	0	0	0	0	0	0	0	0	0	0	0	0	0	0	0
ENSG00000227001	0	0	0	0.229794	0	0	0	0	0	0.0579113	0	0	0	0	0	0	0	0.117552	0	0	0	0	0	0	0	0	0	0	0	0	0	0	0	0	0	0	0	0	0	0	0.353629	0	0	0	0	0	0	0	0
ENSG00000187952	0	0	0	0	0	0	0	0	0	0.0579113	0	0.266145	0	0	0	0	0	0	0	0	0	0	0	0	0	0	0	0	0.268538	0	0	0	0	0	0	0	0	0	0	0	0	0	0	0	0	0	0	0	0
ENSG00000186543	0	0	0	0	0	0	0	0	0	0	0	0	0	0	0	0	0	0	0	0	0	0	0	0	0	0	0	0	0	0	0	0	0	0	0	0	0	0	0	0	0	0	0	0	0	0	0	0	0
ENSG00000142794	2.53929	0	0.144592	0.689383	1.06767	1.62425	0.083689	2.56777	1.17434	0	1.31357	10.9119	0.112063	1.72802	6.22911	0	0.670928	7.28825	16.6153	2.2808	0	0	0	0	10.701	0	0	0	3.40148	0	2.67111	0	0	4.39401	4.14665	2.65944	5.21431	1.78826	0	5.45264	0.101037	0.543761	0.0920626	0	1.85114	1.72229	0	1.11191	1.20853
ENSG00000176378	0	0	0	0	0	0	0	0	0	0	0	0	0	0	0	0	0	0	0	0	0	0	0	0	0	0	0	0	0	0	0	0	0	0	0	0	0	0	0	0	0	0	0	0	0	0	0	0	0
ENSG00000162551	411.601	1179.4	665.7	651.582	1359.67	531.131	1059.42	407.634	1734.49	1190.6	1446.15	402.766	811.673	388.139	201.959	877.071	1040.78	929.957	783.513	1688.86	1112.68	399.892	2513.25	639.006	175.972	548.989	1253.06	1228.44	1023.22	823.851	546.954	1200.97	1311.62	1149.28	136.751	662.514	433.533	535.969	664.81	1152.13	2031.5	3212.54	1330.77	395.308	711.341	845.387	563.15	472.006	587.747
ENSG00000233431	0	0	0.722958	1.14897	0.600562	0.216567	3.8497	0	1.25262	1.33196	0	0	0	0.664622	0	1.4432	0	0.47021	0	0.760268	9.89804	0	1.22957	0.721633	0.0792665	0	2.73028	0	0.268538	0.523346	0	2.29271	0.537107	0	0	0	0	4.85386	0	1.05226	0	1.95754	0	1.74199	1.00971	3.61681	3.70998	0	0.134281
ENSG00000076864	429.317	358.977	6.36203	0.574486	268.318	674.281	40.9239	12.6784	62.6312	124.857	12.2599	195.35	48.2992	5.31697	0.29199	271.977	105.839	23.628	97.2685	37.4812	30.2976	194.685	18.5666	14.9137	201.892	16.9124	0.273028	401.445	5.37076	445.996	2.13689	4.45055	124.34	297.491	96.4317	0.312876	60.933	5.74799	283.141	69.9277	1037.6	180.094	92.7991	2.98627	93.7348	49.5159	73.8158	13.7599	596.744
ENSG00000090686	29.1723	33.9344	25.7373	32.401	27.092	13.5354	32.4713	36.1093	38.5965	33.936	32.3137	17.3881	58.8331	41.0736	17.6167	14.8256	25.9985	31.3865	60.4034	24.0245	25.4693	35.6923	29.0179	35.2397	29.8835	22.1341	22.6614	27.7675	38.1324	18.5265	11.1296	43.2917	17.456	33.1992	26.9973	27.533	50.3554	17.6272	36.5708	23.5324	15.7112	22.5117	30.3807	41.1857	49.8124	26.4372	8.18754	27.5198	11.951
ENSG00000231978	0	0	0	0	0	0	0	0	0	0	0.087571	0	0	0	0	0.1312	0	0	0	0	0	0	0	0	0	0	0.136514	0	0	0	0	0	0	0	0	0	0	0	0	0	0	0	0	0	0	0	0	0	0
ENSG00000187942	0	0	0	1.14897	0.0667291	0	0	0	0.313156	0	0	0	0	0	0	0	0	0	0	0.684241	0	0	0	0.841905	0	0	0	0	0.179025	0	1.06844	0	0	3.09208	0	0	0	0	0	0	0	0.108752	0	0	0	0	0	0	0
ENSG00000142798	4.01562	1.15134	0.144592	1.14897	0.73402	3.89821	2.34329	9.46865	0.626312	0.579113	0.350284	24.2192	3.58602	0	2.82257	2.7552	0	0.117552	0	0.0760268	3.1384	5.21127	0.49183	0.120272	0.237799	4.2086	0	1.07626	1.96928	1.15136	0	0	0	2.60386	0	20.6498	0	14.4339	0	1.62623	3.53629	0.761265	0.184125	26.6276	5.55341	0	0	0	3.35702
ENSG00000232037	0.0590533	1.03015	0	0.114897	0	0	0	0	0	0.0579113	0	0	0	0	0	0	0	0	0.173076	0	0	0.294978	0.122957	0	0.0792665	0	0	1.07626	0.447563	0.104669	0	0	0	0	0.0882266	0.156438	0.297961	0	0	0	0	0	0	0.124428	1.34628	0	0	0.416967	0
ENSG00000283234	0	0	0	0	0	0	0	0	0	0	0	0	0	0	5.45047	0	0	0	0	0.380134	0	0	0	0	0	0	0	0	0.179025	0.942023	0	0	0	0	0	12.8279	0	0	0	0	0	0.435009	0	0	0	0	0	0	0
ENSG00000219073	0	0	0	0	0	0	0	0	0	0	0	0	0	0	0	0	0	0	0	0	0	0	0	0	0	0	0	0	0	0	0	0	0	0	0	0	0	0	0	0	0	0	0	0	0	0	0	0	0
ENSG00000285959	0	0	0	0	0	0	0	0	0	0	0	0	0	0	0	0	0	0	0	0	0	0	0	0	0	0	0	0	0	0	0	0	0	0	0	0	0	0	0	0	0	0	0	0	0	0	0	0	0
ENSG00000273610	0	0	0	0	0	0	0	0	0	0	0	0	0	0	0	0	0	0	0	0	0	0	0	0	0	0	0	0	0	0	0	0	0	0	0	0	0	0	0	0	0	0	0	0	0	0	0	0	0
ENSG00000201919	0	0	0	0	0	0	0	0	0	0	0	0	0	0	0	0	0	0	0	0	0	0	0	0	0	0	0	0	0	0	0	0	0	0	0	0	0	0	0	0	0	0	0	0	0	0	0	0	0
ENSG00000142789	0	0	0	0	0	0	0	0	0	0	0	0	0	0	0	0	0	0	0	0	0	0	0	0	0	0	0	0	0	0	0	0	0	0	0	0	0	0	0	0	0	0	0	0	0	0	0	0	0
ENSG00000278124	0	0	0	0	0	0	0	0	0	0	0	0	0	0	0	0	0	0	0	0	0	0	0	0	0	0	0	0	0	0	0	0	0	0	0	0	0	0	0	0	0	0	0	0	0	0	0	0	0
ENSG00000201273	0	0	0	0	0	0	0	0	0	0	0	0	0	0	0	0	0	0	0	0	0	0	0	0	0	0	0	0	0	0	0	0	0	0	0	0	0	0	0	0	0	0	0	0	0	0	0	0	0
ENSG00000228397	0	0	0	0	0	0	0	0	0	0	0	0	0	0	0	0	0	0	0	0	0	0	0	0	0	0	0.9556	0	0.447563	0	0	0	0	0	0	0	0.14898	0	0	0	0	0	0	0	0	0	0	1.11191	0
ENSG00000218510	1.71254	2.96926	1.15673	3.33202	6.00562	2.16567	7.02988	4.4936	1.17434	1.33196	4.20341	5.9439	2.80158	7.04499	3.50388	1.968	0.167732	1.88084	6.57687	3.57326	0	2.35982	3.93464	2.04463	0.317066	2.41605	4.778	4.08978	3.04343	1.15136	7.30104	0.134865	1.87988	0	0	0	0	7.15306	0	4.59169	1.76815	2.93631	0	3.60841	12.4531	3.70293	0.12793	2.36281	1.87993
ENSG00000070831	283.692	205.969	344.417	447.984	507.008	260.638	380.032	350.019	298.125	455.53	240.733	256.12	224.462	434.397	346.105	267.385	345.36	495.601	395.824	361.735	279.921	392.615	391.127	386.675	201.654	262.103	390.567	180.812	271.492	252.043	357.84	334.196	494.676	270.476	243.858	216.666	294.385	295.958	317.701	429.515	296.442	466.438	342.749	282.078	231.729	402.5	285.541	520.236	240.9
ENSG00000285752	1.83065	1.15134	0.578366	0.80428	1.93514	1.08284	0	0	1.17434	1.10032	3.15256	9.31507	0	0.531697	0	0	9.89619	1.64573	0	0.836295	0.482831	0.0983259	0	0.721633	7.21325	0	3.95891	2.79827	0.895127	0.732684	0	0	0.805661	0	0	0.156438	0	0	0	1.24358	1.11141	1.08752	0	0	2.69256	0	0	0.694945	1.47709
ENSG00000285794	0	0	0	0	0	0	0	0	0	0	0	0	0	0	0	0	0	0	0	0	0	0	0	0	0	0	0	0	0	0	0	0	0	0	0	0	0	0	0	0	0	0	0	0	0	0	0	0	0
ENSG00000230068	0	0	0	0	0.200187	0	0	0	0.548023	0	0	0	0	1.86094	0	0	2.68371	0.235105	0	0	0	0.49163	0	0	0	0	0	0	1.4322	0.314008	0	0	0	0	2.82325	0	0	0	0	0	0	0.326257	0	0	1.00971	0	0	0	0
ENSG00000271428	0	0	0	0	0.133458	0	0	0	0	0	0	0	0	0	0	0	0	0	0	0	0	0	0	0	0	0	0	0	0	0	0	0	0	0	0	0	0	0	0	0	0	0	0	0	0	0	0	0	0
ENSG00000162552	1.7716	0.787762	2.60265	0.689383	0.600562	1.73254	0	0	0	0	0	7.54077	0	0	0	0	0	2.2335	0.173076	0	0	1.37656	5.779	0.962177	7.13398	0	0	0.861007	0.358051	0	0	0	0	0	6.79345	12.3586	0	0	0	0.669622	0	0.108752	0	0	1.68285	0	0.895513	2.36281	0
ENSG00000285873	0	0	0	0	0	0	0	0	0	0	0	0	0	0	0	0	0	0	0	0.836295	0	0	0	0	0	0	0	0	0	0	0	0	0	0	0	0	0	0	0	0	0	0	0	0	0.33657	0.861146	0	0.277978	0
ENSG00000266564	0	0	0	0	0	0	0	0	0	0	0	0	0	0	0	0	0	0	0	0	0	0	0	0	0	0	0	0	0	0	0	0	0	0	0	0	0	0	0	0	0	0	0	0	0	0	0	0	0
ENSG00000234397	0	0	0	0	0	0	0	0	0	0	0	0	0	0	0	0	0	0	0	0	0	0.49163	0	0	0.0792665	0	0	0	0	0	0	0	0	0	0.0882266	0	0	0	0	0.0956603	0	0	0	0	0	0	0	0	0
ENSG00000279625	0	0	0	0	0	0	0	0	0	0	0	0	0	0	0	0	0	0	0	0	0	0	0	0	0	0	0	0	0	0	0	0	0	0	0	0	0	0	0	0	0	0	0	0	0	0	0	0	0
ENSG00000184677	12.5193	27.8141	18.9415	42.5119	27.4257	21.2236	24.5209	54.7256	10.2559	14.7674	48.4268	14.3718	31.1535	65.5317	60.6365	14.5632	36.3979	7.1707	53.1342	32.3874	36.9366	35.7906	8.72998	35.9614	69.9131	11.7685	12.1498	25.8302	32.9407	18.2124	40.0667	34.5255	9.13083	7.97432	59.9941	42.3946	29.2002	20.0541	8.16875	23.5324	13.2358	16.4216	35.3521	19.5352	20.5308	35.0486	25.5861	28.3537	17.0537
ENSG00000237200	0	0.969553	0	0	0	0	0	0	0	0	0	0	0	0	0	0	0	0	0	0	0	0	0	0	0	0	0	1.07626	0	0	0	0	0	0	0	0	0	0	0	0	0	0.108752	0	0	0	0	0	0	0
ENSG00000070886	0	0	0	0	0	0	0	0	0	0	0	0	0	0	0	0	0	0	0	0	0	0.0983259	0	0	0	0	0	0	0	0	0	0	0	0	0	0	0	0	0	0	0	0	0	0	0	0	0	0	0
ENSG00000276835	0	0	0	0	0	0	0	0	0	0	0	0	0	0	0	0	0	0	0	0	0	0	0	0	0	0	0	0	0	0	0	0	0	0	0	0	0	0	0	0	0	0	0	0	0	0	0	0	0
ENSG00000173372	1.18107	7.39284	2.45806	10.9152	92.2197	11.8029	36.9905	7.06137	9.62955	7.23892	20.8419	45.1559	3.92221	12.362	17.6167	9.57759	27.0049	39.145	14.7114	12.6204	0.241416	20.0585	15.8615	6.61497	20.8471	0.0779371	4.23194	11.6236	16.6494	14.863	16.0267	17.9371	0.939938	2.7666	12.6164	35.5114	7.15106	22.3533	18.0969	37.9771	5.05185	18.5966	66.193	41.8078	36.3496	6.20025	5.50101	209.873	12.7567
ENSG00000159189	4.72426	10.6651	0	3.9065	103.764	12.8857	38.497	3.53068	8.84666	0.579113	29.5114	7.54077	4.70665	10.1022	0.0973299	4.3296	3.35464	14.9292	12.8076	5.62598	0.120708	19.6652	7.37744	2.1649	13.8716	2.33811	3.8224	8.61007	10.9205	10.6763	5.34222	26.8382	1.07421	7.81158	0	23.3092	0	7.02533	0	46.4909	6.51688	11.3102	77.0564	47.5315	25.5793	2.06675	10.3624	90.2038	10.0711
ENSG00000173369	2.6574	9.45314	0	4.71078	73.8691	9.52895	28.8727	7.22186	8.14206	9.43955	12.0848	35.8408	3.92221	9.3047	29.8803	6.0352	13.0831	22.5701	8.13455	7.07049	0.362123	22.2217	10.0825	1.80408	23.2251	0	9.00994	7.96432	9.93591	14.3397	8.72563	26.973	1.20849	30.9208	4.05842	41.9253	8.49188	9.83546	8.92278	40.3686	2.87955	20.1192	43.7298	37.204	23.7282	3.5307	27.633	151.776	11.1453
ENSG00000133216	0	5.45374	1.59051	6.54914	2.93608	3.46507	6.69512	0	2.34867	0.173734	10.5085	11.7991	0.112063	3.05726	3.89319	8.39679	0	0.352657	0	6.31022	0	11.1108	11.8039	2.1649	0.237799	4.91004	0	6.02705	8.50371	4.29144	3.38341	18.4765	0	0	0	9.85558	0	2.55466	8.79711	6.21792	1.26296	3.58882	0.0920626	10.8252	1.00971	4.47796	6.65238	9.31226	1.74565
ENSG00000265422	0	0	0	0	0	0	0	0	0	0	0	0	0	0	0	0	0	0	0	0	0	0	0	0	0	0	0	0	0	0	0	0	0	0	0	0	0	0	0	0	0	0	0	0	0	0	0	0	0
ENSG00000225952	0	0	0	0	0	0	0	0	0	0	0	0	0	0	0	0	0	0	0	0	0	0	0	0	0	0	0	0	0	0	0	0	0	0	0	0	0	0	0	0	0	0	0	0	0	0	0	0	0
ENSG00000264014	0	0	0	0	0	0	0	0	0	0	0	0	0	0	0	0	0	0	0	0	0	0	0	0	0	0	0	0	0	0	0	0	0	0	0	0	0	0	0	0	0	0	0	0	0	0	0	0	0
ENSG00000215906	0	0	0	0	0	0	0	0	0	0	0	0	0	0	0	0	0	0	0	0	0	0	0	0	0	0	0	0	0	0	0	0	0	0	0	0	0	0	0	0	0	0	0	0	0	0	0	0	0
ENSG00000227868	0	0	0	0	0	0	0	0	0	0	0	0	0	0	0	0	0	0	0	0	0	0	0	0	0	0	0	0	0	0	0	0	0	0	0	0	0	0	0	0	0	0	0	0	0	0	0	0	0
ENSG00000004487	3.12982	8.66538	10.266	31.0222	15.7481	14.51	19.4995	15.0857	5.7151	16.4468	10.2458	10.5571	36.9808	23.9264	33.0922	8.00319	24.1534	17.2802	1.3846	14.6732	15.692	27.0396	4.79534	23.3328	33.3712	11.3009	8.32737	10.7626	20.8565	7.01284	11.6638	9.44056	7.65378	4.88224	34.1437	22.3706	18.4736	22.992	0.879711	19.0364	7.9314	10.549	7.73326	14.8069	6.22655	13.6922	23.5392	13.8989	11.2796
ENSG00000240553	0	0.484777	0	0	0	0	0	0	0	0	0	0	0	0	0	0	0	0	0	0	0	0	0	0	0	0	0	0.645756	0.895127	0	0	0	0	0	0	0	0	0	0	0	0	0	0	0	0.33657	0	0	0	0
ENSG00000263793	0	0	0	0	0	0	0	0	0	0	0	0	0	0	0	0	0	0	0	0	0	0	0	0	0	0	0	0	0	0	0	0	0	0	0	0	0	0	0	0	0	0	0	0	0	0	0	0	0
ENSG00000266802	0	0.484777	0	0	0	0.108284	0	0	0	0	0	0	0	0	0	0	0	0	0	0	0	0	0	0	0	0	0	0.430504	0.447563	0	0	0	0	0	0	0	0	0	0	0	0	0	0	0	0	0	0	0	0
ENSG00000169641	4.48805	4.30239	6.7958	6.89383	6.60618	2.38224	18.3279	15.0857	3.99274	4.34335	4.64126	1.7743	0.224126	12.362	19.466	9.18399	7.04475	3.29147	2.94228	10.1876	4.94902	6.68616	1.35253	8.1785	6.02425	5.53353	2.04771	3.01353	7.60858	2.61673	4.89704	16.049	4.29686	3.41757	22.2331	10.3249	0	7.79173	0	5.26132	4.29407	3.80633	11.3237	13.0649	0.168285	11.281	11.7696	7.36641	6.84832
ENSG00000229010	0	0	0	0.114897	0	0	0	0	0	0	0	0	0	0	0	0	0	0	0	0	0	0	0	0	0	0	0	0	0	0	0	0	0	0	0	0	0	0	0	0	0	0	0	0	0	0	0	0	0
ENSG00000206935	0	0	0.144592	0	0	0	0	0	0	0	0	0	0	0	0	0	0	0.235105	0	0	0	0	0	0	0	0	0	0	0	0	0	0	0	0	0	0	0	0	0	0.669622	0	0	0	0	0	0	0	0	0
ENSG00000252578	0	0	0	0	0	0	0	0	0	0	0	0	0	0	0	0	0	0	0	0	0	0	0	0	0	0	0	0	0	0	0	0	0	0	0	0	0	0	0	0	0	0	0	0	0	0	0	0	0
ENSG00000179546	0	2.0603	0.144592	0	0	0	0	0	0	0	0	0	0	0	0	0	0	0	0	0	0	0	0	0	0	0	0	2.15252	1.79025	0	0	0	0	0	0	0	0	0	0	0	0	0	0	0	4.71198	0	0	0	0
ENSG00000215381	0	0	0	0.344691	0	0	0	0	0	0	0	0	0	0	0	0.1312	0	0	0.346151	0	0	0	0	0	0	0	1.22863	0	0	0.942023	0	0.134865	0	0	0	0	0	0	0	0	0	0	0	0	0.168285	0	0.12793	0.277978	0
ENSG00000261326	1.18107	0.787762	0	3.33202	1.33458	1.08284	0	0	0.861179	1.15823	0	0	0	2.25971	8.66236	2.624	0	0.117552	1.03845	1.52054	0	3.73639	0	2.88653	0.396332	0	0	1.29151	1.79025	0.314008	0.089037	0	2.55126	0	0	0	5.66125	0	0	1.62623	1.26296	0.870018	7.91739	0	0	1.98064	0	0.694945	0.939966
ENSG00000284726	0	0	0	0	0	0	0	0	0	0	0	0	1.34476	0	0	0	0	0.117552	0	0	0	0	0	0	0	0	0	0	0	0	0	0	0	0	0	0	0	4.47066	0	0	0	0	0	0	0	0	0	0	0
ENSG00000125944	22.4993	15.4523	19.6645	43.3162	26.8918	13.8603	26.111	17.8139	12.6828	12.6826	27.4097	29.5421	29.3605	48.5174	59.9552	15.744	15.2636	43.2593	9.69223	27.2936	18.2269	26.253	11.3121	28.0234	34.1639	7.40403	16.9278	17.0049	37.6848	9.42023	11.4858	8.76623	13.1591	19.8544	21.2626	9.5427	30.8389	13.0288	0.628365	18.3668	10.1542	22.9467	16.203	18.2909	13.4628	19.0313	42.8567	34.1913	10.2053
ENSG00000125945	2.12592	3.81761	3.4702	3.21712	5.20487	3.89821	0	0.160486	0.626312	7.23892	3.50284	6.47619	9.30123	5.98159	5.06115	6.0352	0	0.117552	0	5.62598	3.86265	3.44141	10.3284	3.24735	6.81692	4.8321	0	3.22878	5.81832	5.02412	0.979407	11.5984	3.75975	6.67239	1.76453	12.6715	15.047	0.3832	9.04846	2.29585	2.82903	2.93631	0	20.4062	4.03884	6.37248	9.21099	8.06136	3.4913
ENSG00000249087	2.6574	0.0605971	2.31347	1.60856	2.33552	0.757985	0	3.69117	0.469734	5.15411	7.70625	7.27463	0	3.58896	0	4.7232	0	1.41063	0	3.57326	0	3.34308	0	5.41225	13.7924	0.389686	0	0	0.805614	0.837354	1.06844	0.134865	6.44529	0	3.52906	0	1.78776	10.2187	0	2.67849	1.16192	1.84879	0	0.497712	2.18771	3.10012	3.07033	4.44765	0.805685
ENSG00000201405	0	0	0	0	0	0	0	0	0	0	0	0	0	0	0	0	0	0	0	0	0	0	0	0	0	0	0	0	0	0	0	0	0	0	0	0	0	0	0	0	0	0	0	0	0	0	0	0	0
ENSG00000271420	0	1.51493	0	0	0	0.433134	0	0	0	0	0	0	0	0.93047	0.19466	0	0	0.352657	0	0	0	0.589956	0	0	0.0792665	0	0	1.50676	0.895127	0	0.356148	0	0	0	0	0	0	0	0	0	0	0.543761	0	0	0.168285	0	0	0	0.402842
ENSG00000204219	2.7755	3.93881	8.24172	5.28527	1.00094	2.27395	10.3774	8.50574	2.66183	7.52847	0	2.3953	0.112063	6.51329	24.1378	1.0496	0	3.05636	0.519227	6.84241	6.51822	5.7029	3.93464	1.32299	6.89619	0.311748	1.9112	0	3.04343	2.93074	1.24652	13.2168	3.35692	0	7.14636	0.312876	18.3246	14.8171	0.125673	1.72189	0.303111	2.06629	5.79995	10.3275	2.01942	1.89452	3.70998	5.97652	1.61137
ENSG00000232482	0	0	0	0	0	0	0	0	0	0	0	0.17743	0	0	0	0	0	0	0	0	0	0	0	0	0	0	0	0	0	0	0	0	0	0	0	0	0	0	0	0	0	0	0	0	0	0	0	0	0
ENSG00000088280	1.29917	0	1.15673	1.03407	0.667291	0.757985	0	0	0.391445	0	0	7.00848	0	0.93047	0	0	0	0.352657	0	2.05272	7.7253	1.37656	0	0	0.554865	0	0.546057	0	0.98464	0.732684	1.33556	0	0	0	6.52877	0	0	0.127733	0	1.05226	2.4754	0.217504	0	0	0.67314	0	0	6.53248	1.34281
ENSG00000007968	68.9152	39.2669	72.8742	10.9152	45.6427	82.9452	13.725	35.3068	36.6393	22.4696	43.1725	104.684	194.317	28.047	37.3747	71.2415	33.0432	33.0322	45.3458	33.6038	30.9012	48.278	0.368872	31.391	30.9932	28.9926	26.6203	35.9471	30.4343	56.8354	23.4167	17.1279	26.3183	64.12	29.8206	6.57039	37.0961	27.2072	61.4541	79.685	67.6947	34.6919	63.247	29.2406	48.4661	26.5233	20.213	46.7003	69.1546
ENSG00000235052	0	0	0	0	0	0	0	0	0	0	0	0	0	0	0	0	0	0	0	0	0	0	0	0	0	0	0	0	0	0	0	0	0	0	0	0	0	0	0	0	0	0	0	0	0	0	0	0	0
ENSG00000117318	27.1645	12.1194	35.7141	32.1712	10.6099	17.3254	18.83	43.0102	3.99274	24.4386	17.6018	18.8076	21.7402	16.6155	55.77	12.7264	4.86423	9.75685	51.5765	33.7559	46.8346	21.0417	8.72998	17.8003	57.5475	10.6774	6.00663	7.31856	11.4576	16.1191	35.5258	27.3776	26.4525	6.50965	27.7032	24.7172	31.5838	65.7826	0.377019	18.2711	10.5584	8.48267	11.0475	48.7758	8.24597	20.4953	48.7415	30.9945	20.545
ENSG00000285802	0	1.21194	0	0	0	0.324851	0	0	0	0	0	0	0	0	0	0	0	0	0	0	0	0	0	0	0	0	0	1.07626	1.52172	0	0	0	0	0	0	0	0	0	0	0	0	0	0	0	2.01942	0.775031	0	0	0.268562
ENSG00000197880	1.8897	8.36239	0	3.10222	0.133458	1.73254	0	14.2832	0	0	0	4.1696	3.47395	3.85481	7.68906	4.592	5.36743	1.17552	0	4.86571	0	4.52299	0	0.601361	0.0792665	0	1.09211	1.50676	2.86441	4.71011	2.58207	0.809191	0	0.162741	0	0	5.51227	0	0	2.48717	0.505185	0.108752	0	5.22598	5.38512	1.37783	6.65238	1.94584	0.537123
ENSG00000229239	0	0	0	0	0	0	0	0	0	0	0	0.17743	0	0	0	0	0	0	0	0	0	0	0	0	0	0	0	0	0.0895127	0	0	0	0	0	0	0	0	0	0	0	0	0	0	0	0	0	0	0	0
ENSG00000142676	736.69	826.726	673.652	935.837	397.305	289.009	953.888	1482.89	201.594	852.571	587.339	1344.03	537.23	1255.07	1657.72	852.143	1127.83	1289.79	1208.59	354.513	1174	975.59	430.72	619.041	1141.36	624.042	445.992	615.62	484.532	561.76	1473.74	926.524	720.933	389.928	1439.06	2621.9	1407.57	1688.63	639.55	667.9	223.797	289.825	898.716	1902.13	1021.15	485.858	1190.26	1214.62	476.563
ENSG00000011007	26.2197	12.4224	34.2682	22.29	30.4952	14.6183	32.4713	13.3203	11.1953	11.0611	12.7854	20.5819	21.5161	42.9346	36.2067	16.1376	11.4058	17.9855	24.0575	16.0417	18.589	29.9894	16.1074	24.4152	7.92665	12.6258	21.7058	9.47108	24.8845	13.3977	25.9098	16.4535	10.7421	7.16061	10.2343	23.3092	18.4736	13.2843	0.879711	23.9151	15.1555	14.3553	5.89201	47.6559	10.4337	17.309	26.8654	22.3772	13.4281
ENSG00000236810	0	0	0	0.80428	0	0	0	0	0	0	0	0	0	0	0	0	0	0	0	0	0	0.393304	0	0	0.158533	0	1.09211	0	0.268538	0.209338	1.33556	3.50649	0	0	0	0	0	0	0	0	0.555703	0.108752	0	0	0	0.258344	0	0.833934	0
ENSG00000057757	502.484	81.9272	208.212	60.2061	56.3194	170.438	41.9282	88.5881	58.9516	100.418	14.1865	150.727	157.561	69.7853	69.7855	165.181	70.112	110.97	180.691	76.9391	62.8887	238.539	37.1331	45.4629	102.571	89.8615	55.6978	78.9974	45.2934	116.601	83.6948	44.2358	96.5451	76.1629	80.5509	73.9951	59.8901	98.9932	187.881	41.0383	127.357	63.2938	77.7929	54.1262	97.9419	80.431	59.6156	92.5666	140.995
ENSG00000011009	53.5023	44.66	90.8035	115.586	82.1436	47.2116	90.4678	95.9704	53.08	80.6126	79.3393	122.959	51.8852	101.421	103.462	56.416	85.8788	66.8873	137.076	58.0845	121.191	120.351	96.7675	108.967	108.991	59.466	69.0762	37.6691	56.393	50.9739	94.6464	70.2647	61.3645	43.1264	54.2594	128.435	102.201	109.595	31.0412	92.0252	47.6894	60.0312	70.7041	114.349	46.4467	68.8917	96.8433	120.92	45.2526
ENSG00000117308	3.30698	1.33314	4.91611	7.9279	4.33739	2.49052	8.53628	2.2468	4.14932	6.6598	11.6469	6.74234	10.3098	6.64622	6.81309	12.3328	0	11.0499	2.42306	9.73143	9.53591	16.8137	16.7222	9.98259	0.237799	5.92322	6.41617	1.72201	10.2044	4.0821	1.06844	11.1938	3.75975	6.99787	19.2334	0.156438	5.51227	9.70772	8.04307	8.89641	2.07126	6.41638	11.8761	12.1939	0.33657	6.63082	20.9806	15.2888	2.95418
ENSG00000117305	6.25965	21.9361	10.4106	19.7623	19.4182	13.4272	22.4287	24.8753	14.5618	25.8285	12.3475	16.3236	11.9907	19.9386	25.5004	21.648	37.9075	14.5765	4.32689	11.6321	24.1416	27.138	5.04125	21.649	10.3046	21.8224	18.839	19.8032	18.7977	10.3623	17.5403	6.74326	23.3642	19.5289	35.2906	26.7509	28.0083	38.5754	26.2657	17.6972	9.0428	9.7877	13.3491	60.2232	11.2751	14.7256	31.3429	29.3267	10.8767
ENSG00000179163	25.8063	6.96866	21.5441	28.4945	15.8815	13.9686	28.538	27.9245	7.59404	10.5978	13.8362	14.3718	5.93934	33.364	39.1266	7.87199	8.8898	34.2078	22.6729	18.3225	18.589	31.2676	19.6732	15.3948	27.664	12.5479	12.2863	7.31856	18.5291	6.8035	5.16415	8.76623	12.4877	16.4369	12.087	26.438	25.4756	23.2474	8.16875	11.5749	14.7514	8.48267	30.1965	43.5498	11.78	19.6341	22.004	18.2075	17.3222
ENSG00000188822	2.89361	6.30209	16.0497	5.85975	4.33739	6.49701	13.8087	23.7519	3.6013	8.10759	7.09325	21.3803	5.71522	10.3681	8.27304	21.648	11.0703	0.822867	25.4421	7.14652	0	12.684	5.53308	1.68381	7.76812	7.32609	11.6037	5.8118	4.56515	5.54747	11.5748	7.28272	4.16258	0	19.9392	12.9843	7.30004	8.43039	0	5.5483	1.51555	6.41638	0.552376	8.4611	12.1165	4.90853	7.1641	5.0036	5.37123
ENSG00000229106	0	0.787762	0	0	0.400375	0.974552	0	3.53068	0.078289	0	0	0	0	0	0	3.6736	0	0	0	0.380134	0	0	0	0	0.0792665	0	0	0.645756	0.179025	0	0	0	0	0	0	0	5.36329	3.832	0	2.20019	0	0.543761	0	0	0	1.03337	0	1.11191	0.805685
ENSG00000232557	0	0	0	1.60856	0.333646	0	0	0	0	0	0	0	0	0	0	0	0	0	0	0.152054	0	0.786607	0	0.721633	0	0	0	0	0.268538	0	0	0	0	0	0	0	0	0	0	0.0956603	0	0.326257	0	0	0	0	0	0	0
ENSG00000264926	0	0	0	0	0	0	0	0	0	0	0	0	0	0	0	0	0	0	0	0	0	0	0	0	0	0	0	0	0	0	0	0	0	0	0	0	0	0	0	0	0	0	0	0	0	0	0	0	0
ENSG00000230228	0.0590533	1.93911	0.578366	0	0.0667291	0.216567	0	0.160486	0	0.984493	0	0.088715	0	0	0	0	0	0.235105	0.173076	0.304107	0.120708	0	0	0	0.0792665	0.0779371	0.546057	2.15252	0.0895127	0	0	0	0.805661	0	0	0	0	0	0	0	0	0	0	0.124428	0	0.0861146	0	0.416967	0.268562
ENSG00000189266	19.3695	25.6932	20.6766	50.0951	28.6935	11.4781	30.6302	33.06	18.1631	27.1025	32.8391	57.2211	20.7317	74.4376	35.9147	16.0064	33.5464	51.8406	4.49996	26.5333	19.1925	43.9517	22.3782	37.5249	28.853	17.1462	21.1597	13.5609	24.8845	20.8292	28.0467	38.7063	22.4242	31.4091	39.0844	58.1949	24.4328	42.7906	23.7522	29.9417	11.8213	22.2942	26.422	38.4483	42.5761	26.5233	38.635	58.3753	13.6966
ENSG00000188529	19.901	20.8454	18.6523	27.2306	40.3711	10.9366	10.7959	27.764	15.8144	17.4313	24.4323	51.0998	20.8437	87.9959	70.3695	17.1872	27.0049	22.8052	40.1535	33.3758	28.487	27.0396	22.8701	27.5423	13.9509	10.7553	15.4261	21.5252	44.2193	20.0965	31.6081	37.7622	22.0214	28.6425	38.6433	46.9313	16.3878	48.4109	18.3483	35.203	8.4871	16.5303	15.1903	70.6751	25.7476	19.2897	32.8781	28.3537	9.93678
ENSG00000215905	0	0	0	0	0	0	0	0	0	0	0	0	0	0	0	0	0	0	0	0	0	0	0	0	0	0	0	0	0.626589	0	0	0	0	0	0	0	0	0	0	0	0	0	0	0	0.841426	0	0	0	0
ENSG00000225315	0	0.121194	0	0	0	0	0	0	0	0	0	0	0	0	0	0	0	0	0	0	0	0	0	0	0	0	0	0	1.16366	0	0	0	0	0	0	0	0	0	0	0	0	0	0	0	1.51457	0	0	0	0
ENSG00000142661	0	0	0	0	0	0	0.083689	0	0	0	0	0	0	0	0	0	0	0	0	0	0	0	0	0	0	0	0	0	0	0	0	0	0	0	0	0	0	0	0	0	0	0	0	0	0	0	0	0	0
ENSG00000230703	0	0	0	0	0	0	0	0	0	0	0	0	0	0	0	0	0	0	0	0	0	0	0	0	0	0	0	0	0	0	0	0	0	0	0	0	0	0	0	0	0	0	0	0	0	0	0	0	0
ENSG00000142677	0	0	0	0	0	0	0	0	0	0	0.087571	0	0	0	0	0	0	0	0	0	0	0	0	0	0	0	0	0	0	0	0	0	0	0	0	0	0	2.6824	0	0	0	0	0	0	0	0	0	0	0
ENSG00000185436	1.41728	1.75731	0	2.18305	3.00281	0	2.84543	0	0.313156	1.91107	0	7.89563	6.16347	7.04499	0	0.1312	0	2.58615	0	2.88902	8.20813	2.6548	11.1891	5.29197	21.7983	0	1.9112	3.44403	2.59587	4.18677	5.43126	7.14785	2.01415	0.976447	0.26468	17.8339	0.14898	0	2.89048	7.27018	1.16192	5.43761	0.0920626	27.7474	0	0.775031	0	5.55956	0.134281
ENSG00000230023	0	0	0	0	0	0	0	0	0	0	0	0	0	0	0	0	0	0	0	0	0	0	0	0	0	0	0	0	0	0	0	0	0	0	0	0	0	0	0	0	0	0	0	0	0	0	0	0	0
ENSG00000232298	0	0	0	0	0	0	0	0	0	0	0	0	0	0	0	0	0	0	0	0	0	0	0	0	0	0	0	0	0	0	0	0	0	0	0	0	0	0	0	0	0.454666	0	0	0	0	0	0	0	0
ENSG00000158055	1.59444	3.63582	0	0	0	0	0	0	0	0	0	0.088715	0	0	0	3.4112	0	0.352657	0	0.760268	0	0.884933	0	0	0	0	0	0	0.447563	0	0	0	0	0	0.0882266	0	0	0	0	0	0	0	0	0	0	0	0	0	0
ENSG00000001460	2.06686	2.18149	4.48234	4.1363	1.33458	0.649701	0	0.160486	1.01776	2.37436	5.51697	7.18591	4.2584	0.265849	0	3.1488	13.5863	1.17552	0.173076	2.35683	0	1.86819	0.368872	1.44327	0.158533	0.311748	0	2.58302	3.40148	1.67471	1.95881	7.14785	2.01415	0	0	14.5487	6.1082	6.13119	0	1.05226	1.01037	1.63128	0.0920626	0.497712	0.168285	1.63618	6.52445	1.52888	0.268562
ENSG00000001461	24.5071	26.9657	16.628	34.0095	15.5479	8.87925	12.8044	26.4801	11.9782	19.5161	17.3391	36.2844	25.3263	38.0164	42.7278	7.60959	10.0639	15.3994	44.4804	30.8669	6.2768	24.1882	1.10662	30.7897	23.5422	2.49399	7.6448	26.6912	29.2706	19.1545	25.1084	24.4106	17.3217	10.09	16.5866	35.8243	50.9513	27.4626	13.6984	17.9841	8.84073	17.2916	7.91739	47.4071	17.3334	22.562	19.4454	16.5397	11.1453
ENSG00000286061	0	0	0.144592	0.459588	0.467104	0.649701	0	0	0	0	0	1.06458	0	2.39264	9.05168	0	0	0.705315	0	0.608214	0	1.86819	0	0	0.396332	1.24699	1.22863	0.215252	0.358051	0.523346	1.95881	0	0	0	0	8.60408	0	0	0	0	0	0	0	0	1.178	0	4.73342	0	0.134281
ENSG00000117602	36.9083	10.1197	33.6898	55.2655	26.4915	26.4212	13.4739	59.8612	11.5868	37.1212	4.29098	4.43575	41.9116	42.4029	121.37	18.368	21.302	15.8696	76.4994	58.9208	36.8159	33.0375	1.22957	45.3426	51.8403	23.2253	14.334	16.3591	43.7717	22.0852	17.3622	21.3087	29.6752	8.46254	64.6701	0.156438	40.3737	30.4005	15.7091	17.4102	12.276	16.7478	6.1682	41.4345	10.0971	28.59	31.8547	27.5198	20.9478
ENSG00000264443	0	0	0	0	0	0	0	0	0	0	0	0	0	0	0	0	0	0	0	0	0	0	0	0	0	0	0	0	0	0	0	0	0	0	0	0	0	0	0	0	0	0	0	0	0	0	0	0	0
ENSG00000184454	1.06296	1.21194	0	0	0	0.108284	0	0	0	0.463291	0	0	0	0.132924	0	0	0	0.352657	0	0	0	0	0	0	0	0	0	0.215252	1.79025	0.209338	0	0	0.402831	0	0	0	0	0	0	0	0	0	0	0	1.34628	1.11949	0	0	0
ENSG00000227312	0	0	0	0	0	0	0	0	0	0	0	0	0	0	0	0	0	0	0	0	0	0	0	0	0	0	0	0.645756	0.268538	0	0	0	0	0	0	0	0	0	0	0	0	0	0	0	0	0	0	0	0
ENSG00000239106	0	0.363582	0	0	0	0	0	0	0	0	0	0	0	0	0	0	0	0	0	0	0	0	0	0	0	0	0	0.861007	0	0	0	0	0	0	0	0	0	0	0	0	0	0	0	0	0	0	0	0	0
ENSG00000133226	56.6321	62.415	51.1854	93.2965	81.6765	72.3334	67.537	129.03	71.3213	54.4946	50.8788	84.4566	88.9781	87.73	146.481	55.6288	35.3915	76.8793	55.3842	166.423	69.2863	96.2611	41.8055	98.3826	110.735	67.4156	40.8178	56.8265	101.686	50.7646	75.4144	36.8182	47.1312	47.3577	60.1706	67.1118	148.533	66.549	52.1543	75.476	61.1779	85.0442	70.1517	91.8279	51.6635	79.3115	53.7308	100.906	71.7059
ENSG00000284699	0	0.242388	0	0.114897	0	0	0	0	0.078289	0	0	0	0	0	0	0	0	0.117552	0	0	0	0	0	0	0	0	0	0	0.626589	0	0.089037	0	0	0	0	0.156438	0	0	0	0	0	0.108752	0.0920626	0	0.504855	0	0	0	0
ENSG00000169504	16.4759	8.78657	5.49448	12.0642	27.2255	4.76447	8.28521	7.06137	4.14932	3.47468	10.2458	4.34703	21.6282	12.0961	6.91042	11.9392	3.69011	8.11112	1.3846	11.7081	0	14.8472	0.983659	16.2367	6.73765	6.9364	11.4672	9.47108	16.9179	15.2817	11.6638	14.4306	4.02831	3.25482	23.6447	0	0.446941	6.64213	0	16.3579	18.1361	19.6841	5.70788	13.6871	2.86085	12.745	4.60549	12.648	4.69983
ENSG00000238482	0	0	0	0	0	0	0	0	0	0	0	0	0	0	0	0	0	0	0	0	0	0	0	0	0	0	0	0	0	0	0	0	0	0	0	0	0	0	0	0	0	0	0	0	0	0	0	0	0
ENSG00000020633	251.567	358.795	228.599	479.581	277.727	210.07	552.097	589.945	257.101	241.085	270.682	815.024	344.594	433.732	464.75	300.317	280.951	343.841	518.188	616.957	165.128	428.504	210.749	483.494	752.873	321.257	253.37	349.354	424.111	223.887	628.512	313.427	157.641	230.93	584.942	531.106	523.517	587.828	235.386	242.212	168.125	218.048	313.749	490.993	183.936	354.792	553.939	599.32	216.998
ENSG00000278034	0	0	0	0	0	0	0	0	0	0	0	0	0	0	0	0	0	0	0	0.0760268	0	0	0	0	0	0	0	0	0	0	0.712296	0	0	0	0	0	0	0	0	0	0	0	0	0	0	0	0	0	0
ENSG00000229162	0	0	0	0	0.266917	0	0	0	0.548023	0	0	0	3.13777	0	0	0	0	0	0	0.456161	0	0	0	0	0	0	0	0	0.358051	0	0.89037	0	0	0	0	0	0	0	0	0	0	0	0	0	0	0	0	0.694945	0
ENSG00000261025	0	0.0605971	0	0	0	0	0	0	0	0	0	0	0	0	0	0	0	0	0	0	0	0	0	0	0	0	0	0	0	0	0	0	0	0	0	0	0	0	0	0	0	0	0	0	0	0	0	0	0
ENSG00000264371	0	0	0	0	0	0	0	0	0	0	0	0	0	0	0	0	0	0	0	0	0	0	0	0	0	0	0	0	0	0	0	0	0	0	0	0	0	0	0	0	0	0	0	0	0	0	0	0	0
ENSG00000285823	0	0	0	0	0	0.541418	0	0	0	0	0	0	0	0	0	0	0	0	0	0.380134	0	0	0	0	0.158533	0	0	0	0	0	0	0	0	0	0	0	0	0	0	0	0	0	0	0	0	0	0	0	0.268562
ENSG00000233755	0	1.63612	0	1.26387	0	0	0	0	0.469734	0	0	0	3.58602	0	0	0	6.20609	0.587762	0	0.22808	0	1.86819	0	0.240544	0.0792665	0	0	2.36777	0.179025	0	0	0	0	0	0	0	0	0	0	0	0	0	0	0	0	0	0	0	0.134281
ENSG00000233419	0.0590533	0.0605971	0	0	0.0667291	0	0.083689	0.160486	0.078289	0.115823	0	0	0.224126	0	0	0.1312	0.167732	0	0	0	0	0.0983259	0	0	0	0.155874	0	0	0.0895127	0	0	0.134865	0.134277	0	0.176453	0	0.14898	0	0	0	0	0	0	0.248856	0	0.0861146	0	0.138989	0
ENSG00000231953	0	0.908956	0	0	0	0	0	0	0	0	0	0	0	0	0	0	0	0.117552	0	0	0	0	0	0	0	0	0	1.29151	1.16366	0	0	0	0	0	0	0	0	0	0	0	0	0	0	0	0	0	0	0	0
ENSG00000117614	39.861	57.9914	43.2329	75.2576	47.7781	25.988	69.5456	53.4417	67.4069	62.1968	83.8055	49.7691	16.5853	83.6094	66.963	53.5296	51.4938	112.027	98.9992	44.3996	66.8721	72.5645	69.8398	54.9644	21.7983	62.3497	50.6468	63.7145	70.894	31.0868	49.5046	44.7752	58.5447	69.0023	55.1416	35.5114	41.5655	78.6837	75.0268	52.5175	22.5312	44.5884	42.7171	80.7538	94.7445	48.4825	72.9203	79.9186	35.5844
ENSG00000284602	2.83456	3.33284	5.49448	4.1363	3.203	0.433134	0.167378	10.913	1.09605	0.173734	0	0	0	7.17791	0	0	2.01279	1.05797	1.03845	1.21643	0.362123	4.62132	4.05759	2.1649	0	4.13067	1.63817	2.58302	3.93856	0.523346	6.32163	0	0	0	4.41133	0.156438	6.1082	0	0	3.92207	1.21244	3.69757	4.05076	7.59011	5.38512	0.94726	9.21099	7.08844	0.134281
ENSG00000284657	0	0	0	0.80428	0.533833	0.108284	0	0	0.078289	0	0	0	0	0	0	0	0	0	0	0	0	0.196652	0	0	0	0	0	0	0.537076	0.314008	0.623259	0	0	0	0	0	0	0	0	0.573962	0.252592	0.761265	0	0	0	0.775031	0	0.416967	0.134281
ENSG00000117616	115.39	282.079	243.781	395.935	377.353	119.87	341.702	433.793	254.518	339.939	440.657	149.662	178.965	605.071	258.313	179.744	246.231	275.19	260.652	191.664	335.447	144.539	294.114	271.815	253.019	145.509	291.594	284.778	419.367	216.456	335.135	495.629	335.558	521.26	323.439	481.046	374.984	316.651	158.222	327.637	147.312	301.679	220.306	316.047	487.859	258.602	187.674	247.956	132.401
ENSG00000272432	0.885799	1.03015	2.74724	2.41284	1.20112	0.433134	0	0	0.156578	1.0424	0	0	7.62029	2.25971	0	0	0	0.47021	0	1.52054	1.5692	2.85145	1.84436	3.12708	0.475599	1.32493	1.50166	1.50676	3.40148	3.87276	0	0	2.01415	0	0	0	0	0	9.80249	2.58283	0.757777	1.08752	0	0	3.70227	1.37783	0	3.47472	0.134281
ENSG00000261349	0	3.02985	1.87969	1.03407	0.934208	0.216567	0	0.160486	0	2.0269	4.64126	0	0	2.39264	4.37984	0	0	0	0.865378	0.760268	0	0.393304	5.28717	0	0	0	0	2.15252	0.358051	0	0	0	3.08837	0	0	0	5.51227	0	0	0	0	3.04506	6.53645	0	1.00971	0	0	0.138989	0.134281
ENSG00000187010	20.8458	12.2406	13.1578	4.1363	8.20768	12.6692	0.167378	10.913	4.93221	15.0569	5.25426	0	0	4.65235	3.21189	0	12.9154	8.81643	0	5.77804	0.241416	19.2719	0	0	2.45726	8.49515	5.7336	14.4219	7.25053	12.7696	8.72563	1.61838	17.8588	0	1.3234	10.7942	4.02247	6.25893	0	5.5483	22.8343	7.83016	2.85394	1.24428	23.2233	0	0	5.83753	10.4739
ENSG00000224183	0	0	0	0.919177	0.266917	0.216567	0	0	0.234867	0	0	0	0	0	0	0	2.34825	0	0	0.456161	0	0	0	0.721633	0	0	0	0	0.268538	0	0	0	0	0	0	0	0	0	0	0	0.252592	0.543761	0	0	3.02913	0	0	0	0.268562
ENSG00000259984	0	0	0	0	0.0667291	0.757985	0	0	0	0	0	0	0	0	0	0	0	0	0	0	0	0	0	0	0.0792665	0	0	0	0	0	0	11.4635	0	0	0	0	0	0	0	0	0	0	0	0	0	0.0861146	4.47756	0	0.402842
ENSG00000183726	132.693	126.951	162.232	247.373	204.458	131.24	103.523	118.92	161.041	266.624	166.91	92.7071	99.6241	213.742	128.767	128.97	251.263	233.694	124.095	152.966	150.764	215.039	238.783	172.35	151.24	231.785	197.263	116.451	153.335	117.962	186.176	156.174	297.289	82.6725	161.19	190.698	150.768	171.801	195.296	163.675	161.861	230.011	190.017	201.822	156.505	165.512	155.052	210.707	121.524
ENSG00000188672	13.2279	1.15134	10.4106	0.459588	3.73683	3.57336	0	0.160486	1.64407	2.31645	13.3984	0	21.0679	0	0	10.6272	2.34825	3.52657	0	2.2808	0	13.3723	0.122957	0	0.792665	2.64986	2.8668	1.93727	0.626589	10.1529	0	0	0.671384	1.62741	9.26379	10.3249	0	4.72613	0	5.35698	14.4988	2.7188	0	0	5.88998	1.11949	0	0.972922	4.02842
ENSG00000238084	0	0	0	0	0	0	0	0	0	0	0	0	0	0	0	0.1312	0	0	0	0	0	0	0	0	0	0	0	0	0	0	0	0	0	0	0	0	0	0	0	0.669622	0	0	0	0	0	0	0	0	0
ENSG00000204178	66.2578	22.2997	55.8124	22.29	24.1559	46.1288	38.497	19.7397	30.9242	16.5047	17.4266	21.2029	56.7039	25.6544	50.8062	27.1584	34.5528	31.3865	24.9229	30.4107	8.08742	33.0375	1.84436	16.5976	44.9441	26.4207	10.6481	20.8794	28.9126	46.9965	26.9782	8.9011	16.9189	39.8716	39.702	4.84957	37.2451	17.8826	28.7791	21.6192	32.4834	28.7106	8.3777	15.1802	11.1068	23.7676	28.4005	27.9368	41.0899
ENSG00000157978	103.402	96.1069	168.738	128.685	54.5844	96.8055	109.465	193.064	44.6247	97.9281	31.6131	161.816	96.1501	212.546	469.325	101.68	82.021	57.9534	164.595	144.679	100.791	127.234	61.8476	109.808	169.472	61.96	79.5878	77.0602	66.687	111.054	77.9074	77.5475	75.8664	27.5033	101.549	92.924	203.358	105.891	119.389	100.922	90.1754	63.7288	84.4214	247.238	25.9159	84.2201	131.129	66.9927	82.4484
ENSG00000225643	0	0	0	0.574486	0	0	0	0	0	0	0	0	0	0	0	0	0	0	0	0	0	0	0	0	0	0	0	0	0.179025	0	0	0	0	0	0	0	0	0	0	0.286981	0	0	0	0	0	0	0	0	0
ENSG00000117643	4.36994	7.57463	17.4956	23.8986	12.6118	10.0704	3.8497	28.085	2.1138	13.4354	5.07912	33.5343	9.4133	14.4888	31.7295	0.918399	21.302	5.76007	2.94228	21.2115	4.10406	17.8953	0.614787	13.8313	47.1636	1.63668	4.778	9.04058	11.1891	7.32684	6.32163	11.4635	14.2333	0	8.38153	0	14.4511	14.1784	9.80249	7.27018	5.35496	6.09012	13.257	17.1711	3.70227	12.8311	24.0509	23.9061	9.13109
ENSG00000233478	0	0.181791	0	0	0.0667291	0	0	0	0	0	0	0	0	0	0	0	0	0	0	0	0	0	0	0	0	0	0	0	0.805614	0	0	0	0	0	0	0	0	0	0	0.0956603	0	0	0	0	0	0	0	0	0
ENSG00000162430	42.8727	75.3221	54.0773	117.31	118.244	80.1298	75.4038	75.7492	55.5852	97.986	92.0371	90.0457	75.0823	91.9836	112.513	80.5567	66.0864	58.1885	47.2496	115.029	81.2363	93.7046	26.5588	99.1042	132.137	78.093	96.2425	71.2484	86.0217	62.2782	91.7081	31.2887	92.1139	20.0172	113.107	7.0397	101.903	66.8045	56.6785	96.2343	118.264	52.2011	44.2821	111.239	24.7379	101.701	89.1675	118.141	81.5084
ENSG00000255054	0	0	0	0	0	0	0	0	0	0	0	0	0	0	0	0	0	0	0	0	0	0	0	0	0	0	0	0	0	0	0	0	0	0	0	0	0	0	0	0	0	0	0	0	0	0	0	0	0
ENSG00000228172	0	0.363582	0	1.37877	1.20112	0.974552	0	0	1.4092	0	0	0	0	0	4.28251	1.8368	0	0	0	1.52054	0	0.393304	0	0.360816	0.158533	0	0.409543	0.430504	0.358051	0.209338	0	0	0	3.58031	0	8.91695	7.30004	0	0	1.4349	0	0.217504	0	0	0	1.72229	0	2.5018	0.134281
ENSG00000117640	40.2153	28.4806	48.2936	54.0016	32.4971	22.0898	73.2279	36.5907	20.042	57.3901	37.1301	87.2068	30.257	56.3599	32.3135	30.3072	61.3899	28.3301	54.5188	26.5333	68.6827	72.4662	50.0437	47.2669	37.7309	43.6448	37.951	20.0184	25.2426	27.3187	71.6748	31.6933	48.7425	65.5847	66.3464	1.40794	63.6146	59.5237	47.6301	30.9939	23.4406	21.7504	45.2948	61.5919	27.0939	44.7796	34.5412	72.5522	20.4107
ENSG00000272478	0	0	0	0	0	0	0	0	0	0	0	0	0	0	0	0	0	0	0	0	0	0	0	0	0	0	0	0	0	0	0	0	0	0	0	0	0	0	0	0	0	0	0	0	0	0	0	0	0
ENSG00000127423	0.0590533	0.484777	2.16887	0.114897	1.33458	0.216567	0	0	0	0	0.087571	0	2.01714	0	0	0	4.86423	2.4686	1.03845	0.684241	3.86265	0.983259	0	0.240544	0.158533	2.02636	5.18754	0.215252	0.98464	1.25603	0.979407	0	0	1.30193	5.47005	0	0	0.255466	0	0.191321	1.21244	2.2838	5.06345	0	4.03884	0.775031	0	1.66787	0.134281
ENSG00000236528	0	0.121194	0	0.80428	0.467104	0	0	0	0	1.21614	0	0	0	1.59509	0	0	0	0.705315	0	0	0	0.294978	0	1.20272	0	1.71462	0	0.215252	0.179025	0	0	0	1.20849	0	13.8516	0	0	0	0	1.91321	0.151555	0.108752	0	0	1.68285	0	0	0.833934	0
ENSG00000182749	5.90533	2.90866	11.2781	13.3281	8.4746	4.65619	2.2596	12.9993	2.97498	9.09208	11.3842	20.1383	23.4212	10.501	22.0939	9.18399	3.35464	4.9372	0.692302	9.73143	19.7961	15.5355	6.76266	7.09605	7.21325	4.91004	8.05434	4.73554	8.95127	6.48949	11.0406	16.049	7.38523	5.20772	4.23488	0.156438	26.2205	17.244	1.00538	11.0009	3.23318	4.02383	1.93332	6.2214	2.01942	3.27235	8.18754	30.0216	3.08846
ENSG00000207302	0	0.787762	0	0	0	0	0	0	0	0	0	0	0	0	0	0	0	0	0	0	0	0	0	0	0	0	0	0.430504	0.447563	0	0	0	0	0	0	0	0	0	0	0	0	0	0	0	2.18771	0	0	0	0
ENSG00000117632	4.48805	3.69642	32.2439	15.3962	24.6898	9.2041	30.5465	46.7013	12.5262	15.5202	21.4549	72.5688	95.0295	54.2331	24.9164	21.648	25.8307	52.4284	61.788	11.9362	17.0198	42.7718	0.614787	14.0718	16.8045	17.5358	26.4838	4.52029	9.30932	23.0272	30.8958	45.5844	11.8164	14.9722	19.0569	1.87725	27.4124	27.2072	0.125673	63.9967	12.5791	21.3154	40.8758	40.1902	12.6214	16.3618	52.7073	50.036	4.96839
ENSG00000229786	0	0	0	0	0	0	0	0	0	0.0579113	0	0.17743	0	0	0	0	0	0	0	0	0	0	0	0	0	0	0	0	1.52172	0	0	0	0	0	0	0	0	0	0	0	0	0	0	0	0	0	0	0	0
ENSG00000223624	0	0	0	0	0	0	0	0	0	0	0	0	0	0	0	0	0	0	0	0	0	0.0983259	0	0	0	0	0	0	0	0	0	0	0	0	0	0	0	0	0	0	0	0	0	0	0	0.0861146	0	0	0
ENSG00000283938	0	0	0	0	0	0	0	0	0	0	0	0	0	0	0	0	0	0	0	0	0	0	0	0	0	0	0	0	0	0	0	0	0	0	0	0	0	0	0	0	0	0	0	0	0	0	0	0	0
ENSG00000158006	9.62568	13.5131	9.83223	16.775	7.80731	4.87276	10.4611	12.9993	7.43746	14.4778	12.6978	29.7195	2.24126	21.7996	11.4849	5.248	24.9921	6.34783	0.865378	11.0999	23.6587	13.274	5.16421	12.8691	15.457	6.78053	18.0199	12.0541	14.8591	3.87276	34.2793	25.2198	11.0107	0	24.2623	28.941	10.7266	26.9517	8.92278	10.5226	3.53629	6.09012	6.72057	30.4849	12.6214	11.5394	17.2706	10.5632	10.0711
ENSG00000207237	0	0	0	0	0	0	0	0	0	0	0	0	0	0	0	0	0	0	0	0	0	0	0	0	0	0	0	0	0.626589	0	0	0	0	0	0	0	0	0	0	0	0	0	0	0	0	0	0	0	0
ENSG00000252190	0	0	0	0	0	0	0	0	0	0	0	0	0	0	0	0	0	0	0	0	0	0	0	0	0	0	0	0	0	0	0	0	0	0	0	0	0	0	0	0	0	0	0	0	0	0	0	0	0
ENSG00000252691	0	0	0	0	0	0	0	0	0	0	0	0	0	0	0	0	0	0	0	0	0	0	0	0	0	0	0	0	0	0	0	0	0	0	0	0	0	0	0	0	0	0	0	0	0	0	0	0	0
ENSG00000158008	0	0	0.867549	0	0	1.08284	0	0	0	0	0	0.443575	0	0	0	0	0	0	0	0	0	0	0	0	0.0792665	0.155874	0	0	0.0895127	0	0	0	0	0	0	0	0	0.3832	0	0	0	0	0	0	0	0	0	0	0.268562
ENSG00000158014	0	0.242388	0	0	0	0	0	0	0	0	0	0	0	0	0	0	0	0	0	0	0	0	0.49183	0	0	0	0	0.215252	0	0.209338	0	0	0	0	0	0	0	0	0	0.0956603	0	0.108752	0	0	0.168285	0	0	0	0
ENSG00000284309	0	0.242388	0	0	0	0	0	0	0	0	0	0	0	0	0	0	0	0	0	0	0	0	0	0	0	0	0	0.215252	0.0895127	0	0	0	0	0	0	0	0	0	0	0	0	0	0	0	1.00971	0	0	0	0
ENSG00000158022	0	0	0	0	0	0	0	0.481457	0	0.173734	0	6.47619	0	0	0	0	0	0	0	0	0	0	0	0	0	0	0	0	0	0	0	0	0	0	0	0	0	2.55466	0	0	0	0	0	0	0	0	0	0	0.537123
ENSG00000175087	3.12982	1.51493	3.03642	6.89383	6.67291	0.866268	0	11.3945	1.25262	1.38987	0	0.35486	1.79301	15.6851	7.10508	0	1.17412	1.99839	1.21153	4.2575	3.86265	2.16317	0	3.48789	0	1.32493	2.45726	3.01353	7.51907	4.29144	0	0	1.87988	4.88224	9.35202	17.521	0	4.08746	9.2998	8.32245	1.61659	1.52253	5.89201	0	0.67314	4.1335	0	2.5018	0.402842
ENSG00000197245	0	1.21194	0	0	0.0667291	0	0	0	0.078289	0.0579113	0	0.266145	0.224126	0	0.29199	0	0	0	0	0	0	0	0	0	0	0	0	1.29151	0.268538	0	0.089037	0.26973	0	0	0.0882266	0	0	0	0	0	0.0505185	0.108752	0.0920626	0	0.168285	0	0	0	0.134281
ENSG00000282872	0	0	0	0	0	0	0	0	0	0	0	0	0	0	0	0	0	0	0	0	0	0	0	0	0	0	0	0	0	0	0	0	0	0	0	0	0	0	0	0	0	0	0	0	0	0	0	0	0
ENSG00000236782	0.0590533	0	0	0	0.266917	0	0	0	0	1.79525	0	0	0	0.93047	0	0	0	0	0	0	0	0	0	0	0	0	0	0	0.0895127	0	0.445185	0	0.939938	0	0	0	0	0	0	0	0.101037	0	0	0	0	0	0	0.555956	0
ENSG00000142684	0	0	0	0	0	0	0	0	0	0	0	0	0	0	0	0	0	0	0	0	0	0	0	0	0	0	0	0	0	0	0	0	0	0	0	0	0	0	0	0	0	0	0	0	0	0	0	0	0
ENSG00000142675	5.96438	5.02956	7.80795	6.54914	3.46991	4.87276	0	5.29603	1.72236	1.21614	4.81641	8.07306	58.3849	3.05726	3.89319	14.8256	9.22527	5.76007	0.692302	7.75473	0	2.85145	0	7.93796	13.3168	2.57192	1.09211	4.08978	6.26589	13.921	2.93822	28.5914	1.61132	1.46467	4.05842	7.82189	5.95922	5.23706	0	16.1666	8.63866	8.04766	8.19358	8.33668	2.52428	8.18088	3.45412	6.39349	4.83411
ENSG00000188782	0	0	0	0	0	0	0	0	0	0	0	0	0	0	0	0	0	0	0	0.0760268	0	0	0	0	0	0	0	0	0	0	0	0	0	0	0	0	0	0	0	0	0	0	0	0	0	0	0	0	0
ENSG00000236155	0	1.03015	0	0	0	0	0	0	0	0	0	0	0	0	0	0	0	0	0	0	0	0	0	0	0	0	0	1.93727	0.537076	0	0	0	0	0	0	0	0	0	0	0	0.101037	0	0	0	0	0	0	0	0
ENSG00000278572	0	0	0	0	0	0	0	0	0	0	0	0	0	0	0	0	0	0	0	0	0	0	0	0	0	0	0	0	0	0	0	0	0	0	0	0.156438	0	0	0	0	0	0	0	0	1.34628	0	0	0	0
ENSG00000130695	4.84237	1.03015	7.22958	17.4644	11.8111	5.84731	4.18445	24.5543	6.73286	2.66392	7.70625	0.88715	11.8787	28.047	15.7674	5.5104	19.6247	5.64252	24.7498	9.35129	18.589	22.4183	21.0257	10.8245	8.40225	3.19542	11.8767	2.15252	14.322	8.05953	13.3556	2.6973	2.55126	5.37046	20.8215	39.5788	12.8123	23.7584	6.535	18.1755	5.55703	9.89645	0.0920626	9.58096	8.07769	10.7643	3.07033	27.6588	7.25116
ENSG00000270733	0	0	0	0	0	0	0	0	0	0	0	0.088715	0	0	0	0	0	0	0	0	0	0	0	0	0	0	0	0	0.179025	0	0	0	0	0	0	0	0	0	0	0	0	0	0	0	2.35599	0	0	0	0
ENSG00000142669	2108.85	1967.04	2730.76	1828.47	2663.23	2319.32	2602.48	2063.04	2807.29	2737.18	1434.85	2620.55	1273.37	857.229	2033.42	2945.57	1833.98	1987.58	2011.83	2758.1	1383.67	2034.27	2749.2	1760.66	2747.38	3431.1	2025.87	1942.86	1505.07	2254.05	2775.37	2050.76	2867.08	874.083	1616.75	1215.83	2298.47	2600.01	3725.83	2917.54	4240.92	1731.23	2040.84	1472.61	1098.4	3210.27	2349.57	3345.19	2332.05
ENSG00000158062	103.284	91.441	136.494	265.183	224.277	92.9072	236.17	187.126	42.2761	130.3	295.377	231.901	83.9352	279.673	358.563	128.051	178.635	297.878	328.67	149.925	358.864	247.388	225.258	213.242	423.838	157.433	147.572	89.5448	245.802	100.587	234.434	175.325	124.475	92.7625	225.507	236.065	225.854	290.465	83.3212	185.103	82.5472	62.5325	198.211	438.858	174.512	202.886	217.098	363.178	108.096
ENSG00000169442	1016.19	396.79	556.388	548.059	543.175	317.054	590.51	1314.54	126.28	572.859	795.933	1076.73	556.953	901.493	1213.9	471.926	780.122	311.279	682.61	1017.47	1056.56	729.48	216.405	455.591	1115.83	755.678	370.909	259.163	287.783	461.068	1147.51	633.327	531.334	100.411	1251.14	3152.53	751.904	971.028	792.117	994.006	214.653	208.043	744.05	1848.13	477.761	537.01	861.867	953.464	423.924
ENSG00000176092	1.71254	0.181791	3.75938	1.72346	1.1344	1.51597	2.42698	5.77748	6.10654	2.72183	1.48871	4.70189	4.37046	3.85481	4.28251	2.0992	0	0.352657	24.5767	2.88902	0	1.96652	0	1.08245	1.03046	2.88367	1.77469	0	1.87977	0.418677	1.60267	7.28272	3.75975	5.20772	1.23517	0.782189	0	11.496	0	4.01773	1.41452	0.870018	0	5.72369	1.51457	2.58344	0	1.66787	7.65401
ENSG00000225854	0	0	0	0.574486	0	0	0	0	0	0	0	0	0	0	0	0	0	0	0	0	0	0	0	0	0	0	0	0	0	0	0	0	0	0	0	0	0	0	0	0	0	0	0	0.124428	0	0	0	0	0
ENSG00000176083	4.19278	14.7251	3.18101	72.7299	2.93608	2.92365	46.9495	0	11.9782	14.4199	8.1441	41.6073	3.69808	46.5235	4.37984	6.1664	3.01918	26.2142	8.4807	30.8669	0.241416	21.1401	0.122957	15.5151	55.328	12.8596	8.32737	15.0676	6.62394	9.42023	187.245	9.71029	0.268554	0	90.1676	121.083	15.047	94.1394	8.42009	5.64396	5.50651	17.6179	49.2535	21.8993	3.02913	14.4672	12.2813	20.0144	3.75986
ENSG00000131914	0	0	0.289183	0	0.200187	0.433134	0	0	0	0	0	0	0	0	0	0	0	0	0	0.988348	0	0	0	0	0	0	0	0	0.805614	0	0	0	0	3.58031	0	0	0	0	0	0	0	0	0.0920626	0	0	0	0	0.555956	0
ENSG00000117682	12.4602	24.966	17.6402	27.4604	20.4191	12.5609	16.152	20.5422	10.6473	16.6206	26.1837	21.3803	33.1707	35.4908	46.4263	12.0704	19.7924	13.7536	20.0768	21.0594	43.8169	31.8576	17.46	26.8207	19.4996	17.38	18.5659	22.3862	27.3014	15.3864	26.8892	9.71029	16.6503	24.7367	40.2313	37.0758	27.4124	26.313	11.1849	15.8796	12.6296	18.1616	25.8696	51.762	16.3237	12.6588	17.2706	37.666	12.2196
ENSG00000223583	0.118107	0.848359	0	0	0	0	0.083689	0.320971	0.078289	0.0579113	0	0	0	1.99386	0.29199	0	0	0.117552	0	0.0760268	0.362123	0.196652	0	0	0.0792665	0	0	1.29151	1.4322	0.628015	0.089037	0	0	0	0.0882266	0.156438	0.446941	0	0	0.0956603	0.0505185	0.108752	0	0.124428	1.68285	0	0.895513	0.972922	0.134281
ENSG00000225891	0	0	0	0	1.46804	0	0	0	0.939468	0	0	0	0	0	0	2.624	0.838661	0	0	1.06437	0	1.67154	0	0	0	0	0	0	0.626589	0.209338	4.89704	0	0	0	0	0	6.40616	0	1.00538	0	0	0.326257	0.0920626	0	0	0	5.8848	0.277978	0
ENSG00000198830	91.9459	51.8711	106.275	180.618	173.095	69.1932	98.6694	168.991	76.645	99.955	171.639	246.184	249.564	189.816	101.612	96.5631	215.033	105.915	131.537	71.1611	114.431	154.372	99.3496	145.289	125.083	55.8809	107.983	51.4452	61.7638	90.1202	122.782	205.669	97.8878	115.384	164.013	202.587	85.2168	105.635	123.537	246.804	66.2802	120.824	145.735	155.659	135.974	123.316	106.95	169.15	68.2146
ENSG00000224129	0	0.484777	0	0	0.200187	0	0	0	0	0.694936	0	0	0	0	0	0	0	0	0	0	0	0	0	0	0	0	0	0.645756	0	0.104669	0	0	0.537107	0	0	0	0	0	0	0	0	0	0	0	0	0	0	0	0
ENSG00000117676	172.672	335.587	315.643	370.084	368.879	260.855	404.72	318.725	326.465	325.404	438.731	331.35	245.642	327.393	354.475	273.289	469.818	431.417	338.017	313.23	485.245	351.712	495.764	404.716	283.457	258.517	355.893	366.143	425.185	302.389	382.77	417.408	316.893	592.866	286.384	359.494	275.018	401.338	297.217	343.994	262.696	428.701	361.622	365.694	317.891	357.634	339.911	340.662	314.888
ENSG00000238705	0	0	0	0	0	0	0	0	0	0	0	0	0	0	0	0	0	0	0	0	0	0	0	0	0	0	0	0	0	0	0	0	0	0	0	0	0	0	0	0	0	0	0	0	0	0	0	0	0
ENSG00000243905	0	0.969553	0	0	0	0	0	0	0	0	0	0	0	0	0	0	0	0	0	0	0	0	0	0	0	0	0	1.72201	0.268538	0	0	0	0	0	0	0	0	0	0	0	0	0.108752	0	0	0	0	0	0	0
ENSG00000252802	0	0	0	0	0	0	0	0	0	0	0	0	0	0	0	0	0.167732	0	0	0	0	0	0	0	0	0	0	0	0	0	0	0	0	0	0	0	0	0	0	0	0	0	0	0	0	0	0	0	0
ENSG00000252429	0	0	0	0	0	0	0	0	0	0	0	0	0	0	0	0	0	0	0	0	0	0	0	0	0	0	0	0	0	0	0	0	0	0	0	0	0	0	0	0	0	0	0	0	0	0	0	0	0
ENSG00000229247	0	0	0	0	0	0	0	0	0	0	0	0	0	0	0	0	0	0	0	0	0	0	0	0	0	0	0	0	0	0	0	0	0	0	0	0	0	0	0	0	0	0	0	0	0	0	0	0	0
ENSG00000238316	0	0	0	0	0	0	0	0	0	0	0	0	0	0	0	0	0	0	0	0	0	0	0	0	0	0	0	0	0	0	0	0	0	0	0	0	0	0	0	0	0	0	0	0	0	0	0	0	0
ENSG00000235069	0	0	0	0	0	0	0	0	0	0	0	0	0	0	0	0	0	0	0	0	0	0	0	0	0	0	0	0	0	0	0	0	0	0	0	0	0	0	0	0	0	0	0	0	0	0	0	0	0
ENSG00000260063	0	0	0	0.689383	1.40131	0	0	0	0.704601	0.0579113	0	0.088715	0	0	0	0	0	0	0	0	0	0.884933	0	0	0	0	0	0	1.70074	0.104669	0.89037	0	0	2.27838	0	10.6378	0	0	0	0.669622	0	0.108752	0	0	0.67314	1.03337	0	0	0
ENSG00000117713	114.8	139.919	212.839	261.965	205.392	193.827	161.687	227.569	221.48	107.715	142.39	194.907	166.19	202.975	210.038	117.162	106.678	151.172	129.98	386.9	96.8076	199.995	156.894	181.01	212.276	141.066	178.015	132.595	251.62	145.072	159.643	150.105	104.736	126.775	198.951	99.9637	216.766	141.017	72.5133	163.962	133.167	274.164	112.224	141.599	97.6054	170.507	162.983	188.191	212.298
ENSG00000060642	10.2753	10.4227	14.3146	14.9366	10.7434	7.57985	11.4654	20.3817	10.4124	10.482	13.7486	5.67776	18.9387	16.7485	12.5556	16.9248	5.53516	10.5797	5.71149	8.81911	14.6056	6.68616	12.2957	10.7042	1.82313	0	6.27966	9.68633	10.1149	3.66342	18.1636	0	6.57957	21.9701	12.7046	13.1408	34.4145	5.49253	14.7037	10.6183	4.69822	7.93891	23.6601	21.7749	7.74112	15.2423	22.3878	13.4819	6.57976
ENSG00000241188	0	0	0	0	0	0	0	0	0	0	0	0	0	0	0	0	0	0	0	0	0	0	0	0	0	0	0	0	0	0	0	0	0	0	0	0	0	0	0	0	0	0	0	0	0	0	0	0	0
ENSG00000204160	390.224	786.974	541.062	673.067	516.55	622.738	750.523	847.846	973.837	1109.7	728.766	479.682	322.854	597.096	357.103	607.98	1077.85	618.326	735.052	631.555	964.696	571.274	1177.81	839.86	475.837	949.508	944.815	787.606	755.219	525.544	693.064	1135.43	1213.73	1084.34	528.654	738.23	782.743	700.617	524.308	657.856	636.785	855.988	890.89	342.053	1105.13	755.311	756.708	425.584	618.497
ENSG00000175793	2.36213	2.1209	3.03642	0.80428	0.867479	5.84731	0.083689	0	3.75787	0.984493	0	0.35486	0	0.531697	5.64513	2.0992	0	12.4606	0	3.57326	0	2.16317	0	1.32299	0.951198	2.7278	1.36514	0.430504	5.37076	0.523346	0	0	1.20849	0	0	0.156438	5.66125	0	0	0.382641	0.858814	1.41378	0	1.99085	0	2.41121	0	1.94584	8.59397
ENSG00000142751	17.5388	8.54419	17.9294	29.069	18.3505	10.9366	31.1323	27.764	14.64	21.6588	26.2713	14.9928	29.0243	49.3149	12.9449	17.4496	63.0673	13.0483	42.0574	18.2464	10.8637	29.4978	7.00857	28.8653	24.2555	15.9771	10.1021	7.96432	22.4677	15.3864	30.6287	9.71029	17.456	11.3919	31.8498	26.2815	8.64086	33.7216	0.251346	19.419	12.6296	16.3128	4.87932	69.0575	19.0162	16.6201	31.7267	26.1299	11.951
ENSG00000226698	0	0	0	0	0	0	0	0	0	0	0	0	0	0	0	0	0	0	0	0	0	0	0	0	0	0	0	0	0	0	0	0	0	0	0	0	0	0	0	0	0	0	0	0	0	0	0	0	0
ENSG00000198746	6.49586	9.27135	6.9404	17.4644	10.2763	7.57985	25.6925	13.4808	6.49799	7.47056	19.5283	16.3236	15.3526	17.0143	29.0043	14.1696	27.5081	12.6957	0.519227	10.1116	4.34548	14.0606	11.435	3.36762	8.79858	9.11864	10.3751	8.61007	14.5011	6.17548	7.83526	4.45055	7.78806	0	4.76424	11.2635	0	11.2405	0.125673	13.6794	5.80962	8.80893	2.57775	21.1528	9.92882	12.2283	24.8185	21.2653	6.71404
ENSG00000090273	9.38947	12.1194	16.0497	32.2861	15.3477	11.6946	11.6328	24.5543	12.3697	12.5668	13.7486	27.9452	11.2063	32.8323	19.5633	22.1728	19.1215	31.269	74.5956	17.7903	35.126	27.3346	10.0825	31.8721	40.9808	9.35245	20.2041	17.4354	20.7669	13.293	10.8625	19.96	8.32517	7.64884	36.7905	66.6425	23.3899	31.1669	23.1238	20.4713	8.23451	19.7929	24.2125	32.4757	7.06798	16.9646	12.2813	26.1299	10.2053
ENSG00000131910	0	0	0	0	0	0	0	0	0	0	0	0	0	0	0	0	0	0	0	0	0	0	0	0	0	0	0	0	0	0	0	0	0	0	0	0	0	0	0	0	0	0	0	0	0	0	0	0	0
ENSG00000175707	2.6574	1.63612	2.60265	1.83835	1.26785	1.40769	0	9.62914	0.391445	4.51708	0	0	0	1.86094	9.34367	5.248	6.87702	0.94042	37.2112	3.87737	0	2.2615	0.122957	4.08925	0.475599	6.07909	0	1.50676	1.79025	0.314008	2.13689	6.2038	4.56541	0	0	0	20.4103	0	0	0.286981	0.303111	0.435009	0	0	1.178	1.11949	9.46685	0.833934	0.939966
ENSG00000172746	0	0	0.433775	0.229794	0.200187	0	0	0	0	0	0	0.088715	0.112063	0	0.0973299	0	0	0	0	0.152054	0.120708	0.196652	0	0.120272	0	1.01318	0	0	0	0	0	0.26973	0.134277	0	0.176453	0	0	0.766399	0	0	0	0	0	0.248856	0.168285	0	0	0.277978	0
ENSG00000224064	0	0	0	0	0	0	0	0	0	0	0	0	0	0	0	0	0	0	0	0	0	0	0	0	0	0	0	0	0	0	0	0	0	0	0	0	0	0	0	0	0	0	0	0	0	0	0	0	0
ENSG00000225294	0	0	0	0	0	0	0	0	0	0	0	0	0	0	0	0	0	0	0	0	0	0	0	0	0	0	0	0	0	0	0	0	0	0	0	0	0	0.255466	0	0	0	0	0	0	0	0	0	0.138989	0
ENSG00000253368	3.24793	0.424179	1.15673	1.26387	8.4746	1.73254	12.8881	0	0.548023	1.62152	2.1017	0.17743	0	0	5.06115	3.0176	1.67732	11.6377	6.23072	1.29246	2.89699	22.1233	0	1.80408	0.317066	10.7553	1.09211	0.861007	1.4322	1.04669	0	9.84516	1.07421	0	0.0882266	12.2021	11.0245	9.96319	0	1.14792	0.959851	0.97877	0	24.0146	0	1.29172	0.895513	11.8141	2.28277
ENSG00000158246	0.708639	0	0	0	0	0	0	0	0.156578	0	0	0.53229	0	0	0	0	0	0	0	0	0	1.08159	0	0	0	0	0	0	0	0	0	0	0	0	0	0	0	1.1496	0	0	0	0	0	0	0	0	0	0	0
ENSG00000090020	64.4862	64.8389	82.128	76.9811	120.446	79.047	85.5302	93.5631	298.751	51.4253	97.0287	56.7776	136.381	79.6217	52.5581	66.2559	44.9522	80.9936	103.672	172.049	54.8013	82.2005	71.5612	104.516	77.2056	67.4156	62.387	67.5891	161.212	98.1797	46.0321	85.9091	47.9368	65.2592	74.7279	42.5511	97.5822	58.7573	39.587	85.4246	136.349	160.844	69.047	34.0933	40.0519	84.5645	98.7622	81.4475	92.2509
ENSG00000229985	0	0	0	0.114897	0	0	0	0	0	0	0	0	0	0	0	0.1312	0	0.117552	0.173076	0.0760268	0	0	0	0	0.0792665	0.0779371	0	0	0.537076	0	0.089037	0.134865	0	0	0	0	0	0	0	0.0956603	0	0	0	0	0	0	0	0	0
ENSG00000214973	0	0	0	0	0	0	0	0	0	0	0	1.15329	0	0	0	0	0	0	0	0	0	0	0	0	0	0	0	0	0	0	0	0	0	0	0.26468	0	0	0.638666	0	0	0	0	0	0	0	0	0	0	0
ENSG00000225159	0	0.969553	0	0	0	0	0	0	0	0	0	0	0	0.132924	0	0	0	0	0	0	0	0	0	0	0	0	4.50497	1.29151	0	0	0	0	0	0	0	0	0	0	0	0	0.0505185	0	0	0.124428	0	0	0	0	0
ENSG00000225990	0	0	0	0	0	0	0	0	0	0	0	0	0	0	0	0	0	0	0	0	0	0	0	0	0	0	0	0	0.0895127	0	0	0	0	0	0	0	0	0	0	0	0	0	0	0	0	0	0	0	0
ENSG00000224311	0	0	0	0	0	0	0	0	0	0	0	0	0	0	0	0	0	0	0	0	0	0	0	0	0	0	0	0	1.16366	0	0	0	0	0	0	0	0	0	0	0	0	0	0	0	2.35599	0	0	0	0
ENSG00000142784	711.474	493.502	525.301	356.181	509.877	1264.21	431.835	422.238	737.326	409.433	293.363	409.952	476.156	220.787	396.619	497.641	393.164	282.126	384.401	720.278	250.831	325.852	633.722	487.343	775.226	553.743	453.773	500.245	337.821	626.341	386.421	387.063	403.368	452.421	361.376	234.657	371.11	426.501	481.705	502.695	1007.54	546.371	416.952	259.557	281.204	508.334	365.625	390.837	1124.6
ENSG00000252098	0	0	0	0	0	0	0	0	0	0	0	0	0	0	0	0	0	0	0	0	0	0	0	0	0	0	0	0	0	0	0	0	0	0	0	0	0	0	0	0	0	0	0	0	0	0	0	0	0
ENSG00000243659	0	0	1.30132	0.80428	0	0	0	0	1.33091	1.96899	0	0	0	0.531697	0	0	0	0.705315	0	0.608214	0	0	0	0	0	0	0	0	0.0895127	0	0	0	0	0	0	0	0	0	0	0	0	0.108752	0	0	0.841426	0	0	0	0
ENSG00000186501	35.9044	63.2633	45.2572	70.2021	44.9087	50.1353	91.1373	102.069	57.3859	73.4895	58.1472	77.182	47.5147	88.9264	80.3945	62.4512	119.928	88.517	55.5572	54.2831	47.5589	77.2842	75.8647	72.1633	96.2295	61.4924	85.5944	65.4366	59.884	58.4054	78.5307	93.4615	83.1174	56.1457	50.2892	79.9397	107.266	86.8586	32.4236	63.5184	37.7373	52.7448	78.8056	159.89	62.4338	61.2275	94.6685	77.9728	37.5986
ENSG00000206888	0	0	0	0	0	0	0	0	0	0	0	0	0	0	0	0	0	0	0	0	0	0	0	0	0	0	0	0	0	0	0	0	0	0	0	0	0	0	0	0	0	0	0	0	0	0	0	0	0
ENSG00000241547	0	1.9997	0	0	0.200187	0	0	0	0	0.0579113	0	0	0.112063	0	0.0973299	0	0	0.352657	0.173076	0.152054	0	0.196652	0	0.120272	0.0792665	0.311748	0.136514	1.50676	0.805614	0	0	0	0	0	0.176453	0.156438	0	0	0	0	0.303111	0	0.0920626	0.248856	0	0	0	0.277978	0
ENSG00000142765	205.033	296.38	560.148	453.729	233.285	269.734	526.404	610.006	440.689	307.22	537.949	397.798	388.186	478.528	637.413	380.48	499.674	428.831	625.149	444.072	408.717	435.387	447.565	541.465	705.313	350.561	319.58	285.424	573.239	290.98	601.089	549.845	301.989	483.667	568.973	745.582	675.626	609.16	298.599	395.077	236.932	353.771	418.609	620.274	303.082	469.841	473.726	579.862	487.171
ENSG00000142733	4.48805	11.0893	5.92825	27.6902	20.8862	7.03843	12.5534	12.8389	10.6473	4.28544	11.2091	33.5343	2.80158	20.3374	8.07838	8.52799	10.2317	21.3945	1.3846	20.4512	10.3809	12.8807	7.86927	33.6762	45.1819	6.46878	4.50497	13.7761	31.2399	9.31556	20.3004	6.06893	5.90818	7.81158	18.6158	44.4283	18.4736	37.809	0	17.3145	12.5791	11.7452	5.89201	20.655	3.3657	22.6481	16.2472	20.1534	14.368
ENSG00000142748	0	0	0	0	0	0	0	0	0	0	0	0	0	0	0	0	0	0	0	0	0	1.86819	0	0	0	0	0	0	0	0	0	0	0	0	0	0	0	0	0	0	0	0	0	0	0	0	0	0	0
ENSG00000174950	0	0	0	0	0	0	0	0	0.234867	0	0	0	0	0.265849	0	0	0	0.352657	0	0.608214	0	0	0	0	0	0	0	0	0	0	0	0	0	3.09208	0	0	0	0	0	0.765282	0	0.217504	0	0	0.168285	0	0	0	0
ENSG00000231207	0	0	0	0	0	0	0	0	0	0	0	0	0	0	0	0	0	0	0	0	0	0	0	0	0	0	0	0	0	0	0	0	0	0	0	0	0	0	0	0	0	0	0	0	0	0	0	0	0
ENSG00000181773	0	0	0	1.83835	1.33458	0.433134	0	0	2.27038	0.752847	0	0	0	0.664622	0	0	0	0	0	1.44451	0	1.17991	0	2.88653	0	0	0	0.215252	1.16366	0.104669	0	0	1.20849	6.02143	0	0	4.46941	0	0	1.05226	0.252592	0	0	3.23513	0	1.37783	0	0.694945	0.268562
ENSG00000158195	836.431	586.095	477.297	373.186	614.108	1293.45	392.25	422.719	553.738	387.253	541.714	345.19	710.368	272.894	441.488	512.598	242.205	355.126	342.343	686.294	326.635	365.281	308.992	402.551	552.488	525.998	432.477	608.517	547.191	552.339	290.884	406.349	350.194	448.027	418.194	202.43	379.602	249.974	379.03	489.111	739.338	484.165	396.33	302.111	319.069	409.647	279.784	340.384	1136.96
ENSG00000241169	0	0	0	0	0	0	0	0	0	0	0	0	0	0	0	0	0	0	0	0	0	0	0	0	0	0	0	0	0	0	0	0	0	0	0	0	0	0	0	0	0	0	0	0	0	0	0	0	0
ENSG00000237429	0.472426	0.605971	1.15673	0.574486	0.333646	0	0	0	0	0	0	0	0	5.05112	0	0	0	0	0	0.22808	0	1.57321	0	0.841905	3.88406	0	0	0.861007	1.25318	0	2.84918	0	0	0	4.58778	0	6.1082	6.00346	0	0	0	0.652513	0	7.0924	0	0.430573	0	2.36281	0.134281
ENSG00000126705	9.50758	11.877	12.1457	13.9026	14.9473	11.5863	31.216	51.0344	11.0388	12.9142	2.88984	18.1866	33.2827	20.2045	26.2791	23.4848	6.37382	8.34622	0	36.797	12.6743	18.7803	7.74632	18.4016	63.0169	4.2086	16.2452	15.0676	28.6441	11.3043	9.97215	33.7163	6.71384	10.4154	19.0569	23.935	14.4511	29.1232	0.125673	13.8707	8.63866	13.2678	0.276188	16.5489	17.6699	16.7062	23.1554	19.4584	10.6082
ENSG00000000938	402.98	873.931	530.796	716.498	1147.74	613.643	1230.31	732.778	861.023	782.961	1579.17	638.925	681.231	1013.15	887.746	834.563	1062.58	1019.41	882.512	860.851	1263.93	971.165	1240.39	1095.32	783.153	640.799	850.484	899.968	1409.74	625.922	638.841	1070.56	755.442	1941.99	725.487	1019.82	960.477	757.33	799.657	1088.33	686.344	949.08	838.046	850.465	897.128	813.094	928.519	889.112	676.104
ENSG00000235912	1.41728	2.54508	1.87969	2.29794	0.266917	0	0	0	0.156578	0.810759	0	0.70972	4.37046	0.531697	0	1.4432	0	0	0	0	0	0.49163	7.13153	0.721633	0.0792665	1.55874	0	1.72201	0.447563	0	1.60267	0	0.671384	0	0.0882266	0.156438	4.76737	0.894132	7.54038	1.24358	0.252592	0.761265	0	0	10.0971	2.06675	0.12793	0.138989	0.134281
ENSG00000233975	0	0	0	0	0	0.216567	0	0	0	0	0	0	0	0	0	0	0	0	0	0	0	0	0	0	0	0	0	0	0	0	0	0	0	0	0	0	0	0	0	0	0	0	0	0	0	0	0	0	0.268562
ENSG00000126709	248.732	33.995	87.1887	56.0698	59.856	57.1737	191.564	118.117	658.019	64.687	125.402	229.151	20.9558	158.712	848.522	380.349	133.179	218.06	177.576	69.5645	92.945	491.236	32.9526	59.7752	75.541	160.473	63.6156	22.6014	73.4004	43.5424	125.542	107.622	71.9724	95.2036	214.832	343.694	50.9513	571.478	130.951	56.8222	16.3175	117.452	137.265	117.211	292.816	221.142	118.08	142.047	216.998
ENSG00000225886	3.24793	1.57552	0	0	0.533833	0.324851	0	0	16.5973	0.752847	0	0	0	2.25971	0	2.3616	0	0.117552	0	0.22808	0	1.86819	0	0	0.0792665	0	1.50166	3.01353	1.52172	0.418677	0.623259	0	1.07421	0	0.0882266	0	0	7.28079	0	1.53056	0.0505185	2.17504	0	0	4.03884	1.37783	0	0	0.268562
ENSG00000206767	0	0.302985	0	0	0	0	0	0	0	0	0	0	0	0	0	0	0	0	0	0	0	0	0	0	0	0	0	0.861007	0	0	0	0	0	0	0	0	0	0	0	0	0	0	0	0	0	0	0	0	0
ENSG00000226662	0	0	0	0	0	0	0	0	0	0	0	0	0	0	0	0	0	0	0	0	0	0	0	0	0	0	0	0	0	0	0	0	0	0	0	0	0	0.127733	0	0	0	0	0	0	0	0	0	0	0
ENSG00000207095	0	0	0	0	0	0	0	0	0	0	0	0	0	0	0	0	0	0	0	0	0	0	0	0	0	0	0	0	0	0	0	0	0	0	0	0	0	0	0	0	0	0	0	0	0	0	0	0	0
ENSG00000009780	6.37775	7.33224	9.83223	23.2092	15.4812	9.8538	9.03841	14.4437	4.22761	14.0725	7.18082	22.6223	15.6888	34.2945	17.714	11.6768	4.52877	19.5137	4.49996	14.3691	1.08637	18.1903	7.13153	11.7867	9.59125	14.8081	13.3784	9.68633	17.0969	8.05953	22.4373	11.1938	10.3393	6.83513	20.645	10.9506	22.3471	4.72613	8.79711	12.4358	4.59718	9.24394	2.02538	18.6642	15.8188	9.90318	24.0509	21.9602	7.65401
ENSG00000231344	0	0	0.144592	0	0	0	0	0	0	0	0	0.35486	3.13777	0	0.0973299	0	0	0	0	0	0	0	0	0	0	0	0.9556	0	0	0	0	0	0	0	0	0	0	0	0	0	0	0	0	0	0.168285	0	0	1.11191	0
ENSG00000230833	0	0	0	0	0	0	0	0	0	0	0	0	0	0	0	0	0	0	0	0	0	0	0	0	0	0	0	0	0	0	0	0	0	0	0	0	0	0	0	0	0	0	0	0	0	0	0	0	0
ENSG00000117758	9.15326	18.2397	24.436	35.8479	46.9773	17.3254	15.9846	21.8261	18.0848	21.0797	26.0086	34.244	18.0422	36.6871	30.6589	17.056	27.1726	32.0918	5.71149	26.0772	41.7649	28.7112	24.3456	22.6112	28.1396	26.1089	20.4771	19.5879	34.9099	13.1883	30.1836	5.12488	19.4701	19.3662	24.527	25.3429	43.3533	27.9736	35.9425	25.063	19.9043	28.2756	42.7171	57.859	18.5114	21.4425	27.2492	51.0089	13.4281
ENSG00000269971	0	0	0	0	0	0	0	0	0	0	0	0	0	0	0	0	0	0	0	0	0	0	0	0	0	0	0	0	0	0	0	0	0	0	0	0	0	0	0	0	0	0	0	0	0	0	0	0	0
ENSG00000270031	0	0	0	0	0	0	0	0	0	0.521202	0	5.85519	0	0	0	0	0	0	0	0	0	0	0	0	0	0	0	0	0	0	0	0	0	0	0	0	0	0	0	0	0	0	0	0	0	0	0	0	0
ENSG00000223062	0	0	0	0	0	0	0	0	0	0	0	0	0	0	0	0	0	0	0	0	0	0	0	0	0	0	0	0	0	0	0	0	0	0	0	0	0	0	0	0	0	0	0	0	0	0	0	0	0
ENSG00000117751	13.2279	17.9367	28.7737	29.8732	20.4191	10.6118	25.4415	27.2826	12.9177	20.7323	24.6075	28.8324	9.97361	45.1943	23.3592	21.7792	5.36743	12.9308	7.96147	16.954	24.7451	21.73	17.7059	26.5801	27.1884	2.02636	16.9278	16.1439	17.3655	20.3058	15.3144	19.5554	22.5585	10.5782	18.2629	27.0637	43.3533	22.992	8.67144	30.3243	12.6801	12.6153	5.52376	32.6001	19.6894	19.548	28.4005	27.2418	13.5624
ENSG00000252947	0	0	0	0	0	0	0	0	0	0	0	0	0	0	0	0	0	0	0	0	0	0	0	0	0	0	0	0	0	0	0	0	0	0	0	0	0	0	0	0	0	0	0	0	0	0	0	0	0
ENSG00000130775	322.136	652.812	583.282	428.796	985.856	655.981	722.571	763.751	784.378	868.554	972.739	453.6	425.616	478.528	742.919	651.801	700.617	645.716	868.32	825.043	475.951	411.789	997.062	594.024	574.841	737.285	475.07	625.307	834.527	468.499	775.512	917.083	860.446	662.031	563.415	611.985	538.713	720.288	510.358	842.576	662.196	998.454	793.396	616.292	597.412	769.52	567.115	836.713	664.556
ENSG00000117748	18.1884	34.9039	55.234	79.7386	35.7001	24.1472	35.9026	51.9974	29.6715	47.1398	28.1979	45.9543	36.5326	91.1861	55.77	19.68	80.3437	40.2029	70.0956	39.3058	35.9709	68.4348	27.2965	58.4522	45.5782	29.3044	38.497	33.1488	30.8819	27.4233	59.8329	43.022	48.3397	39.0579	64.9348	41.6124	43.6513	62.8447	2.76481	34.916	20.4095	32.4082	68.4946	39.6925	37.6959	36.7709	73.0482	44.1985	23.0963
ENSG00000130768	0	1.93911	0.722958	1.14897	0.80075	0.541418	0	0	0.78289	0	0	0	3.24983	0	5.15848	2.4928	0	0	0	0.0760268	0	0.884933	0	0	0.158533	2.96161	0.682571	2.15252	0.895127	0.523346	0	0	0	0	0	0	0.14898	0.127733	0	0	0.707258	0.326257	0	0	0	1.55006	0	0.833934	0.805685
ENSG00000227050	0	0	0	0	0	0	0	0	0	0	0	0	0	0	0	0	0	0	0	0	0	0	0	0	0	0	0	0	0	0	0	0	0	0	0	0	0	0	0	0	0	0	0	0	0	0	0	0	0
ENSG00000158156	107.005	119.982	177.848	141.323	104.298	106.118	118.169	161.288	110.153	226.549	100.707	61.1246	54.0144	103.814	88.8622	167.017	141.063	138.594	166.326	142.93	180.337	80.7256	222.553	146.491	91.1565	162.733	167.366	125.492	111.533	102.262	224.195	150.914	252.575	154.441	120.518	172.707	258.034	149.576	111.346	148.273	102.35	124.195	116.735	89.2149	120.66	184.544	163.111	143.298	116.959
ENSG00000158161	45.471	14.9675	17.7848	31.7116	25.4905	18.6248	23.2655	21.0236	20.59	24.4386	48.4268	14.9928	9.30123	43.0675	36.888	25.0592	24.4889	13.6361	23.5383	21.6676	24.0208	21.5334	7.99223	15.2746	16.963	12.5479	14.4705	19.5879	29.4497	15.7004	19.4101	28.1868	25.9154	19.6917	38.2904	0.625751	15.494	23.2474	10.5565	22.3845	12.9327	27.7318	29.0918	17.4199	22.0454	17.5674	20.213	18.3465	15.0394
ENSG00000238231	0	1.39373	1.15673	1.03407	0.467104	0.324851	0	0	0.234867	0.405379	0	0	0	0	0	0	0	0.352657	0	0.532187	0	1.47489	0	0.240544	0.158533	0	1.09211	1.07626	0.895127	0	0	0	0.134277	3.74305	0	0	0	3.95973	0	0	0.353629	1.08752	0	0	1.178	1.46395	0	0.416967	0.537123
ENSG00000240750	0	0.181791	0	0.114897	0	0.216567	0	0	0.626312	0.115823	0	0.621005	0	0	0	0	0	0.117552	0	0.152054	0	0.294978	0	0	0.0792665	1.63668	0	0	0	0	0	0	0.268554	0	0.26468	0	0	0	0	0	0	0	0	0	0.168285	0	0	0	0.134281
ENSG00000228589	0	0.848359	0	0	0	0	0	0	0.469734	0.0579113	0	0	0.112063	0.265849	0	0	0	0	0	0.760268	0	0.786607	0	0	0	0	0.136514	0.645756	0	0	0	0	0	0	0	0	0	0	0	0	0	0.217504	0	0	0	0	0	0	0
ENSG00000228943	0	0	0	0	0	0	0	0	0	0	0	0	0	0	0	0	0	0	0	0.304107	0	0	0	0	0	0	0	0	0.0895127	0	0	0	0	0	0	0	0	0	0	0	0	0	0	0	0	0	0	0	0
ENSG00000214812	0	0	0	0.114897	0.0667291	0	0	0	0.469734	0	0	0	0	0.398773	0	0	0	0	0	0.152054	0	0	0	0	0	0	0	0	0.0895127	0	0	0	0	0	0	0	0	0	0	0	0.0505185	0.326257	0	0	0	0	0	0.138989	0
ENSG00000253005	0	0	0	1.49366	1.66823	0.866268	0	0	1.95723	0.984493	0	0	0	0.265849	0	1.5744	0	0.822867	0	1.06437	3.98336	0	0.122957	1.44327	0.158533	0	0	0	2.95392	0.837354	0	0	1.34277	2.11564	0	0	0	0	0	0.0956603	0.353629	1.95754	0	0.124428	1.178	0.688917	0	1.2509	1.47709
ENSG00000169403	159.503	230.026	232.214	321.137	293.141	258.473	331.576	202.212	570.57	267.261	350.547	105.748	152.406	202.975	199.916	235.766	385.281	231.108	271.729	258.643	421.632	284.064	343.174	332.913	104.315	318.607	378.008	241.082	401.643	159.725	244.318	219.83	243.981	293.911	154.485	231.841	285.297	228.515	180.215	151.335	192.021	323.538	390.069	256.322	270.602	219.334	269.805	180.269	256.208
ENSG00000126698	11.102	17.3308	37.0154	55.3804	36.701	19.9242	13.3066	31.7762	20.042	32.7778	37.568	53.3177	26.671	58.7525	33.1895	12.9888	66.5896	60.5395	5.71149	41.8908	9.05308	54.4726	34.674	33.1951	42.8832	15.6654	39.9987	18.0812	37.9534	22.0852	48.7923	11.4635	32.495	21.9701	82.139	43.6461	43.2043	49.9437	41.0951	25.637	22.026	19.3579	34.1552	42.8032	28.6085	34.1014	56.4173	42.8086	22.962
ENSG00000130770	29.8219	39.0851	62.0298	85.8281	66.3288	47.1033	65.8633	105.279	32.9597	63.1233	42.2968	70.6171	55.6953	122.955	78.5452	76.7519	34.2173	85.2255	79.9609	48.8092	64.3372	56.6357	56.9293	56.1671	89.4919	66.87	46.5514	34.4403	57.1091	59.7661	138.364	79.1658	73.9866	72.7453	107.813	127.497	119.333	74.213	97.6479	110.679	39.4549	39.1508	95.469	100.413	92.8934	56.5773	64.221	76.5829	52.5038
ENSG00000270605	1.35823	7.08986	5.92825	10.5705	4.00375	3.68164	16.5704	7.38234	1.33091	2.08481	0	0	7.39616	14.6217	0	3.6736	0	2.93881	18.1729	3.26915	12.6743	3.53973	6.39378	10.3434	0.951198	6.00116	6.14314	2.58302	4.47563	3.14008	9.08178	7.55245	1.7456	9.43899	5.20537	0	8.19392	7.53626	0	4.59169	2.98059	5.22011	0	16.6734	4.71198	4.82242	7.67582	10.1462	11.5481
ENSG00000271398	0.295266	0	0	0.574486	0.867479	0.216567	0	2.2468	0.469734	0	0	0	0	1.99386	5.93712	0	0	0	0	1.1404	0	0.589956	0	2.1649	15.1399	0.0779371	3.54937	0	0.537076	0.104669	0	0	0	0	4.94069	0	0	2.42693	0	1.14792	0.555703	0.97877	0	6.96797	0	1.63618	6.39652	0.972922	0.805685
ENSG00000130766	11.5744	17.2702	9.25386	23.439	12.4116	10.9366	10.3774	22.468	21.9209	14.4199	15.5001	8.96021	23.9815	32.1677	11.1929	1.968	11.4058	16.4573	3.46151	10.6437	9.05308	15.3388	20.9028	13.4705	1.6646	10.0539	10.5116	12.6999	21.7516	9.42023	17.1841	24.9501	15.4418	38.0815	10.499	9.85558	9.0878	5.74799	12.9443	15.1143	10.3563	9.7877	20.8982	17.0466	11.9482	9.30037	31.7267	13.6209	14.9052
ENSG00000130772	13.1098	16.7854	21.255	29.9881	21.8204	11.2615	13.8924	22.789	16.3624	20.7323	32.4888	30.9615	17.2577	37.2188	22.9698	6.56	20.631	13.6361	32.8844	15.5855	24.6244	31.366	19.5502	25.7382	20.0544	20.2636	26.3472	18.7269	15.4857	16.5377	39.4434	8.4965	19.873	8.46254	10.0578	8.13476	9.38576	33.3384	26.894	18.4624	11.2151	18.0529	18.9649	31.107	27.5988	13.4339	25.0744	36.2761	13.2938
ENSG00000204138	17.3026	18.2397	20.0982	38.4905	25.8909	17.8668	17.9931	50.232	14.4835	12.7984	27.3222	44.8898	23.5332	32.1677	27.739	22.8288	12.5799	14.8116	3.46151	47.6688	16.6577	21.2384	13.6483	24.295	19.341	11.6126	16.7913	23.2472	41.3549	17.0611	26.8001	30.3447	10.6079	11.5546	8.46976	0.156438	33.2226	18.649	13.9497	14.923	16.5195	16.9653	24.8569	27.1253	6.39483	27.2122	28.1447	24.0451	15.4423
ENSG00000206779	0	0	0	0	0	0	0	0	0	0	0	0	0	0	0	0	0	0	0	0	0	0	0	0	0	0	0	0	0	0	0	0	0	0	0	0	0	0	0	0	0	0	0	0	0	0	0	0	0
ENSG00000229820	0	0	0	0	0	0	0	0	0	0	0	0.088715	0	0	0	0	0	0	0	0	0	0	0	0	0	0	0	0	0	0.837354	0	0	0	0	0	0	0	0	0	0	0.151555	0.108752	0	0	0	0	0	0	0
ENSG00000221216	0	0	0	0	0	0	0	0	0	0	0	0	0	0	0	0	0	0	0	0.22808	0	0	0	0	0	0	0	0	0.537076	0	0	0	0	0	0	0	0	0	0	0	0	0	0	0	0	0	0	0	0
ENSG00000180198	8.9761	7.02926	10.5552	15.9707	10.4765	5.08932	0.083689	11.7155	2.50525	6.1386	11.7345	16.8558	18.6025	27.2495	28.5177	14.5632	0.335464	26.0966	56.7688	8.28692	5.79397	17.8953	11.435	13.3502	11.89	7.79371	18.4294	9.68633	12.7108	12.7696	16.1157	35.3347	1.7456	7.64884	24.7917	17.521	31.2859	13.2843	8.79711	24.776	9.54799	10.3315	20.1617	14.9314	17.6699	11.3671	23.2833	16.6787	5.23695
ENSG00000242125	39.6838	34.2373	51.33	61.8146	59.2555	19.1662	43.4346	72.0581	18.3979	39.6693	50.7036	52.0757	26.671	140.501	20.5366	55.6288	64.9123	55.2497	41.5381	28.9662	56.8534	77.8741	12.1728	51.3562	55.8829	34.5261	22.5249	24.9692	35.5365	33.9128	76.6609	47.4725	35.7176	76.9766	82.6683	66.9554	52.7391	102.187	35.6911	57.0135	15.4081	46.2197	73.466	127.165	24.2331	45.813	37.2277	107.438	29.2732
ENSG00000274266	0	0	0	0	0	0	0	0	0	0	0	0	0	0	0	0	0	0	0	0	0	0	0	0	0	0	0	0	0	0	0	0	0	0	0	0	0	0	0	0	0	0	0	0	0	0	0	0	0
ENSG00000200087	0	0	0.144592	0	0.133458	0	3.43125	0	0.234867	0	0.087571	0.266145	0.224126	0.265849	0	0	1.00639	0	0	0	0	0	0	0	0	0	0	0.215252	0	0.628015	0.89037	0	0	0	22.9389	0	0	4.34293	0	0	0	0	0.0920626	0	0	0.94726	0	1.38989	0
ENSG00000231468	0	0	0	0	0	0	0	0	0	0	0.087571	0.17743	0	0	0	0	0	0	0	0	0	0	0	0	0	0	0	0	0.0895127	0	0	0	0	0	5.02892	0	0	0.255466	0	0	0	0	0	0.124428	0.168285	0	0	0	0
ENSG00000279443	0	0.0605971	0	0	0.333646	0	0	0	0	0	0	0	0	0	0	0	0	0.117552	0	0	0	0	0.122957	0	0	0	0	0	0.626589	0	0	0	0	0	0	0	0	0	0	0.860943	0	0	0.0920626	0	0.168285	0	0	1.38989	0
ENSG00000180098	1.83065	9.63493	11.4227	17.1197	13.6127	7.47156	0.251067	11.0735	9.39468	15.2307	46.0624	44.0913	18.9387	15.2863	21.4126	16.5312	27.1726	27.6248	2.07691	11.7081	10.8637	23.4016	8.11519	17.1989	43.3588	11.6126	15.1531	9.04058	14.7696	14.1303	24.4852	15.5095	14.7705	20.0172	15.3514	0.312876	33.6696	21.3314	29.9102	23.4368	4.79925	8.80893	16.3872	18.5398	19.8576	8.69757	20.4689	25.296	13.0252
ENSG00000197989	13.1689	20.9666	27.7616	38.1458	17.0827	9.8538	21.257	38.5166	6.4197	19.1686	16.9012	75.5851	8.06854	68.1902	21.0233	25.3216	40.7589	10.5797	7.7884	14.065	17.1405	33.7258	3.93464	25.2571	35.9077	25.9531	2.18423	23.893	18.9767	11.4089	50.573	20.2298	15.9789	13.5075	23.0271	77.906	47.2268	31.5501	22.7468	21.3322	6.36533	11.3102	10.6793	56.2415	12.4531	22.562	28.9123	48.3681	13.9652
ENSG00000221539	0	0	0	1.26387	0.200187	0.324851	0	0	0	0	0	0.088715	0	0	0	2.0992	0	0.587762	0	0	0	0	0	0	0	0	0	0	0.0895127	0	0	0	0	2.92934	0	0	0	2.55466	0	0.669622	0	0	0	0	0	0	0	0	0.402842
ENSG00000278274	0	0	0	0	0	0	0	0	0	0	0	0	0	0	0	0	0	0	0	0	0	0	0	0	0	0	0	0	0	0	0	0	0	0	0	0	0	0	0	0	0	0	0	0	0	0	0	0	0
ENSG00000273544	0	0	0	0	0	0	0	0	0	0	0	0	0	0	0	0	0	0	0	0	0	0	0	0	0	0	0	0	0	0	0	0	0	0	0	0	0	0	0	0	0	0	0	0	0	0	0	0	0
ENSG00000280498	0	0	0	0	0	0	0	0	0	0	0	0	0	0	0	0	0	0	0	0	0	0	0	0	0	0	0	0	0	0	0	0	0	0	0	0	0	0	0	0	0	0	0	0	0	0	0	0	0
ENSG00000274582	0	0	0	0	0	0	0	0	0	0	0	0	0	0	0	0	0	0	0	0	0	0	0	0	0	0	0	0	0	0	0	0	0	0	0	0	0	0	0	0	0	0	0	0	0	0	0	0	0
ENSG00000120656	24.6252	15.0281	39.9073	60.6657	40.9717	25.7715	40.2544	26.8011	34.2906	46.9082	22.7685	16.5897	13.2234	54.6319	8.75969	33.3248	41.2621	48.9018	67.6725	22.8841	39.4714	45.8199	33.5674	44.1399	19.6581	30.3175	39.9987	14.8524	29.6287	27.9467	29.1151	21.4436	53.0394	72.7453	34.8495	14.7052	49.7594	17.1162	28.1508	33.3854	24.3499	37.1932	35.3521	44.5452	27.2622	37.3737	33.134	38.9169	31.6903
ENSG00000188060	0	3.69642	0	1.26387	0.73402	1.40769	6.52774	0	2.74012	3.24303	0	0	0	0	0	0	0	0	0	0	0	0.294978	0	0.120272	0.237799	0	0.136514	5.16604	0.895127	0.732684	1.06844	0	3.35692	0	0	0	6.40616	8.04719	0	0.860943	1.06089	2.06629	0	0	0.841426	0.258344	0	0	0.939966
ENSG00000229388	0	0.908956	0	0	0.0667291	0	0	4.33311	0	0	0	0	0	1.72802	0	0	0	0.117552	0	1.36848	0	0	0	0	0	0	0	0.430504	0.537076	0	0	0	0	0	0	0	0.14898	0	0	0	0	0.108752	0	0	1.00971	0	0	0	0
ENSG00000270103	0	0	0	0	0	0	0	0	0	0	0	0	0	0	0	0	0	0	0	0	0	0	0	0	0	0	0	0	0	0	0	0	0	0	0	0	0	0	0	0	0	0	0	0	0	0	0	0	0
ENSG00000274978	0	0	0	0	0	0	0	0	0	0	0	0	0	0	0	0	0	0	0	0	0	0	0	0	0	0	0	0	0	0	0	0	0	0	0	0	0	0	0	0	0	0	0	0	0	0	0	0	0
ENSG00000162419	14.8224	19.0881	12.8687	36.7671	18.6842	13.752	29.6259	22.468	18.5545	14.362	2.45199	17.6543	1.34476	35.2249	23.4565	10.496	20.9665	15.3994	3.63459	16.2697	21.2446	27.8262	14.6319	38.006	13.2375	13.2493	19.9311	14.4219	19.5138	14.4444	17.8074	19.96	17.8588	6.83513	15.7043	29.8796	15.196	16.0944	6.15798	17.1232	11.0635	14.464	22.2792	28.6184	12.2848	18.6007	14.9679	30.8555	9.93678
ENSG00000252777	0	0	0	0	0	0	0	0	0	0	0	0	0	0	0	0	0	0	0	0	0	0	0	0	0	0	0	0	0	0	0	0	0	0	0	0	0	0	0	0	0	0	0	0	0	0	0	0	0
ENSG00000198492	21.9678	11.8164	10.989	29.069	22.8881	13.4272	43.1835	26.6406	10.0993	11.1769	35.0284	12.2427	44.2649	37.2188	25.6951	21.648	19.7924	33.62	0	20.2992	15.4506	25.5647	18.0747	18.2814	50.3342	20.4975	19.385	13.7761	23.0943	13.293	16.2938	14.4306	7.25095	3.25482	21.3508	21.5884	30.094	30.145	8.79711	18.5581	11.0635	18.2704	0.276188	38.1994	10.602	19.0313	24.4347	24.74	12.2196
ENSG00000116329	3.18888	3.75702	0	0.689383	0.0667291	0.324851	0	0	1.33091	0.0579113	0.087571	0	0	0	0	0	0	0	0	0	0	0	0	1.32299	0.158533	0	0.819085	2.36777	1.87977	0.314008	0.178074	0	0	0	4.94069	0	0	0	0	0	0.202074	0.326257	0	0.124428	1.85114	0.0861146	0	0	0.134281
ENSG00000233427	0	0	0	0	0	0	0	0	0	0	0	0	0	0	0	0	0	0	0	0	0	0	0	0	0	0	0	0	0	0	0	0	0	0	0	0	0	0	0	0	0	0	0	0	0	0	0	0	0
ENSG00000199756	0	0	0	0	0	0	0	0	0	0	0	0	0	0	0	0	0	0	0	0	0	0	0	0	0	0	0	0	0	0	0	0	0	0	0	0	0	0	0	0	0	0	0	0	0	0	0	0	0
ENSG00000159023	752.457	169.126	334.007	216.236	264.181	694.747	138.003	158.399	226.725	166.958	124.701	259.757	525.128	164.826	129.059	239.702	203.459	217.707	189.518	245.11	160.179	406.676	51.888	190.752	262.689	155.095	176.513	167.466	173.028	420.247	111.741	75.1199	152.404	246.878	208.391	93.2369	175.499	113.044	241.921	148.178	397.176	318.861	74.2025	135.378	106.861	190.313	147.632	98.8211	617.826
ENSG00000225616	0.35432	0.0605971	0	0.229794	0.333646	0	0.083689	0	0.078289	0	0.262713	1.06458	0.112063	0.531697	0.0973299	0	2.18052	0	0.173076	0	0	0.0983259	0	0	0.237799	0.0779371	0	0	0.179025	0	0.089037	0	0	0	0	0	0	0.894132	0	0.191321	0	0	0	0	0	0	0.511721	0.416967	0.134281
ENSG00000206704	0	0	0	0	0	0	0	0	0	0	0	0	0	0	0	0	0	0	0	0	0	0	0	0	0	0	0	0	0	0	0	0	0	0	0	0	0	0	0	0	0	0	0	0	0	0	0	0	0
ENSG00000277958	0	0	0	0	0	0.757985	0	0	0	0.289557	0	0	0	0	0	0	0	0	0	0	0	0	0	0	0	0	0	0	0.0895127	0	0	0	0.402831	0	0	0	0	0	0	0	0	0	0	0	0	0	0	0	0.134281
ENSG00000253304	0	0	0	0	0	0.324851	0	0	0	0	0	0	0	0	0	0	0	0	0	0	0	0	0	0	0.158533	0	0	0	0	0	0	0	0	0	0	0	0	0	0	0.478301	0	0	0	0	0	0	0	0	0.537123
ENSG00000225750	0	0.242388	0	0	0.0667291	0	0	0	0	0	0	0	0	0	0	0	0	0	0	0	0	0.196652	0	0	0	0	0	0.215252	0.805614	0	0	0	0	0	0	0	0	0	0	0	0	0	0	0	0	0	0.511721	0	0
ENSG00000116350	19.7828	44.7812	26.0265	60.321	47.311	39.74	56.3227	74.1444	50.8096	56.4056	85.8196	83.1259	53.4541	56.4928	63.8484	46.4448	30.024	47.9614	42.2304	67.2837	31.7461	72.7612	58.6507	73.9674	64.9193	47.3858	46.8244	44.5571	76.2648	37.6809	47.1006	74.985	45.117	52.2399	48.4364	56.0047	57.2085	83.793	10.1795	29.559	30.7657	53.5061	45.9393	116.713	47.1198	50.4631	46.8225	51.1479	43.9098
ENSG00000277916	0	0	0	0	0	0	0	0	0	0	0	0	0	0	0	0	0	0	0	0	0	0	0	0	0	0	0	0	0	0	0	0	0	0	0	0	0	0	0	0	0	0	0	0	0	0	0	0	0
ENSG00000116353	0	1.33314	2.02428	2.06815	2.60244	1.9491	0	0.160486	0.078289	3.12721	7.35596	0.17743	1.12063	3.45603	9.92765	6.4288	0	9.05154	0.173076	3.64929	8.69096	4.42467	0.860702	5.05143	0.158533	0.389686	4.91451	1.29151	3.49099	3.14008	6.4997	0	5.2368	0	2.47035	0	0.14898	0	0	1.91321	2.22281	2.82756	0	0.124428	2.01942	6.28636	7.93168	3.7527	1.20853
ENSG00000237934	0	0	0	0.114897	0	0	0	0	0	0	0	0	0	0	0	0	0	0	0	0	0	1.67154	0	0	0	0	0	0	0	0	0	0	0	0	0	0	0	0	0	0	0	0	0	0	0	0	0	0	0
ENSG00000060656	2.06686	0	0.722958	0.344691	0.266917	0.324851	4.68659	2.88874	0	0	0	0.17743	0	2.65849	4.5745	0	0	1.17552	0	0.304107	0	0	0	0	7.37178	0	0	0	1.87977	0	0	0	0.134277	0	0	0	0	0.3832	0	0.956603	0	0.870018	0	0	0	0	0	1.66787	0.402842
ENSG00000230523	0	0	0	0	0	0	0	0	0	0	0	0	0	0	0	0	0	0	0	0	0	0	0	0	0	0	0	0	0	0	0	0	0	0	0	0	0	0	0	0	0	0	0	0	0	0	0	0	0
ENSG00000225011	0	0	0	0	0	0	0	0	0	0	0	0	0	0	0	0	0	0	0	0	0	0	0	0	0	0	0	0	0	0	0	0	0	0	0	0	0	0	0	0	0	0	0	0	0	0	0	0	0
ENSG00000228176	0	0	0	0	0	0	0	0	0	0	0	0	0	0	0	0	0	0	0	0	0	0	0	0	0	0	0	0	0	0	0	0	0	0	0	0	0	0	0	0	0	0	0	0	0	0	0	0	0
ENSG00000284676	0	1.15134	0	0	0	0	0	0	0	0	0	0	0	0	0	0	0	0	0	0	0	0	0	0	0	0	0	1.29151	1.79025	0	0	0	0	0	0	0	0	0	0	0	0	0	0	0	0	0	0	0	0
ENSG00000270927	0	0	0	0	0	0	0	0	0	0	0	0	0	0	0	0	0	0	0	0	0	0	0	0	0	0	0	0	0	0	0	0	0	0	0	0	0	0	0	0	0	0	0	0	0	0	0	0	0
ENSG00000233399	0	0	0	0	0	0	0	0	0	0	0	0	0	0	0	0	0	0	0	0	0	0	0	0	0	0	0	0	0	0	0	6.87812	0	0	0	0	0	0	0	0	0	0	0	0	0	0	0	0	0
ENSG00000233372	0	0	0	0	0	0	0	0	0	1.50569	0	0	0	0	0	0	0	0	0	0	0	0	0	0	0	0	0	0	0	0	1.51363	0	1.20849	0	0	0	0	0	0	0	0.0505185	0	0	0	0	0	0	0	0
ENSG00000231251	0	0	0	0	0	0	0	0	0	0	0	0	0	0	0	0	0	0	0	0	0	0	0	0	0	0	0	0	0	0	0	0	0	0	0	0	0	0.127733	0	0	0	0	0	0	0	0	0	0	0
ENSG00000236335	0	0	0	0	0	0	0	0	0	0	0	0	0	0	0	0	0	0	0	0	0	0	0	0	0	0	0	0	0	0	0	0	0	0	0	0	0	0	0	0	0	0	0	0	0	0	0	0	0
ENSG00000231949	0	0	0	0	0	0	0	0	0	0	0	0	0	0	0	0	0	0	0	0	0	0	0	0	0	0	0	0	0	0	0	0	0	0	0	0	0	0	0	0	0	0	0	0	0	0	0	0	0
ENSG00000162510	0	0	0	0	0.200187	0	0	0.962914	0	0	0	6.03262	0	0	0	0	0	0.47021	0	1.06437	0	0.49163	0	0.841905	0	0	0	0	0.358051	0.104669	0	0	0	0	0	7.97833	0	0	0	0	0	0.543761	0	0	0	0	0	0	0
ENSG00000186056	3.12982	0.666568	2.02428	8.84708	2.73589	1.73254	0	2.88874	1.72236	0	0	0	0.560315	9.17178	11.1929	3.8048	2.68371	0.94042	0	1.90067	2.65557	2.85145	3.81168	6.01361	5.39012	3.11748	0	1.72201	1.07415	1.04669	2.404	1.21379	0	0	4.41133	4.06738	0	3.95973	0	1.91321	1.364	1.08752	0	0	1.51457	2.41121	3.45412	2.91877	0.939966
ENSG00000162511	813.636	1432.21	1159.77	1617.98	1487.53	1176.72	1356.6	1753.79	1409.12	1607.97	1771.3	1275.28	917.684	1489.82	1508.03	1073.22	2128.35	1393.82	1563.05	1662.71	1900.06	1262.7	1656.73	1711.83	1292.44	1447.92	1736.46	1468.23	1740.93	966.725	1312.58	1413.52	1577.48	1479.16	1450.27	1711.43	1607.8	1252.17	1358.53	1411.18	1113.43	1408.34	1436.36	1429.43	1336.35	1392.04	1779.38	1215.18	1215.78
ENSG00000264773	0	0	0	0	0.400375	0	0	0	0	2.37436	0	0	0	0	0	0.5248	0	0	0	0	0	0	0	0.721633	0	0	1.9112	0	0	0	0	0	3.08837	0	0	0	0	0	0	0	0	0	0	0	2.52428	0	0	0	0
ENSG00000229607	0	0	0	0	0	0	0	0	0	0	0	0	0	0	0	0	0	0	0	0	0	0	0	0	0	0	0	0	0	0	0	0	0	0	0	0	0	0	0	0	0	0	0	0	0	0	0	0	0
ENSG00000223382	0	0	0	0	0	0	0	0	0	0	0	0	0	0	0	0	0	0	0	0	0	0	0	0	0	0	0	0	0.0895127	0	0	0	0	0	0	0	0	0	0	0	0	0	0	0	0	0	0	0	0
ENSG00000222784	0	0	0	0	0	0	0	0	0	0	0	0	0	0	0	0	0	0	0	0	0	0	0	0	0	0	0	0	0	0	0	0	0	0	0	0	0	0	0	0	0	0	0	0	0	0	0	0	0
ENSG00000235143	0	0	0	0	0	0	0	0	0	0	0	0	0	0	0	0	0	0	0	0	0	0	0	0	0	0	0	0	0.447563	0	0	0	0	0	0	0	0	0	0	0	0	0	0	0	0	0	0	0	0
ENSG00000162512	1.8897	7.57463	3.18101	2.75753	8.74152	6.17216	17.491	5.45651	1.33091	2.77974	8.49439	10.9119	0.448252	8.37423	0.486649	2.0992	2.18052	3.29147	17.6537	2.81299	0.362123	2.35982	0.737744	4.81088	1.9024	7.09228	2.73028	7.31856	6.26589	3.03541	9.79407	2.96703	3.75975	5.04498	7.58749	0.312876	5.21431	2.04373	0.125673	7.07886	2.42489	2.82756	0.0920626	0.62214	37.5276	9.55872	0.12793	13.6209	5.90836
ENSG00000266210	0	0.242388	0	0	0	0	0	0	0	0	0	0	0	0	0	0	0	0	0	0	0	0	0	0	0	0	0	0.215252	0.447563	0	0	0	0	0	0	0	0	0	0	0	0	0	0	0	0	0	0	0	0
ENSG00000134644	6.3187	13.9373	27.1832	25.0476	21.687	17.6502	10.6285	25.5172	17.3019	12.6247	11.7345	44.8898	28.5761	26.0532	31.6322	9.05279	27.3403	5.64252	39.4612	26.1532	11.5879	27.9246	0	28.2639	12.3656	4.2086	11.6037	11.8389	26.6748	10.6763	19.4991	3.77622	7.25095	5.69594	66.6111	11.2635	9.68373	6.25893	0	10.9053	8.63866	18.1616	32.5902	20.7795	18.5114	13.1755	20.213	24.3231	15.9794
ENSG00000237329	0	0	0	0	0	0	0	0	0	0	0	0	0	0	0	0	0	0	0	0	0	0	0	0	0	0	0	0	0	0	0	0	0	0	0	0	0	0	0	0	0	0	0	0	0	0	0	0	0
ENSG00000232768	0	0	0	0	0.0667291	0	0	0	0	0	0	0	0	0.132924	0	0	0	0	0	0	0	0	0	0	0	0	0	0	0	0	0	0	0	0	0	0	0	0	0	0	0	0	0	0	0	0	0	0	0
ENSG00000215900	0.0590533	0	0	0	0	0	0	0	0	0	0	0.53229	0	0	0	0	0	0	0	0	0	0	0	0	0	0	0	0	0.0895127	0	0	0.134865	0	0	0.0882266	0.156438	0	0.127733	0.125673	0	0	0	0	0	0	0	0	0	0.134281
ENSG00000225142	0	0.727165	0	0	0	0	0	0	0	0	0	0.17743	0	0	0	0.1312	0	0	0	0	0	0	0.122957	0	0	0	0	0.430504	1.87977	0	0	0	0	0	0	0	0	0.127733	0	0	0.101037	0.108752	0	0	0	0	0	0	0
ENSG00000084628	0	0.0605971	0	0	0	0	0	0	0	0	0	0.53229	0	0	0	0	0	0	0	0	0	0	0	0	0	0	0	0	0	0	0	0	0	0	0	0	0	0	0	0	0	0	0	0	2.35599	0	0	0	0
ENSG00000060688	34.1918	18.3609	38.8951	48.3717	33.2311	16.7839	28.2869	55.3676	17.6933	32.662	39.407	77.0933	43.1443	74.9693	40.7812	35.424	57.5321	37.6168	11.5961	27.2176	44.2998	64.8951	25.2063	51.5967	14.1094	11.5347	26.4838	16.7896	28.7336	29.5167	40.779	48.1469	27.7953	16.1114	41.9959	19.8676	44.2472	57.6077	26.14	56.2483	19.3486	25.448	51.1868	79.7584	24.5696	38.6654	35.5646	55.3176	21.7535
ENSG00000229447	0	0.545374	0	0.114897	0.333646	0	0	0	0	0	0	0	0	0	0	0	0	0.587762	0	0	0	0.393304	0	0	0	0	0	0.645756	0.805614	0	0	0	0	0	0	0	0	0.638666	0	0	0.303111	0	0	0	0.168285	0	0	0.416967	0
ENSG00000121766	18.0112	15.6946	6.36203	15.1664	5.80543	1.9491	12.4697	17.4929	7.43746	18.8791	17.8645	11.4442	14.7923	20.0716	13.4315	9.44639	25.8307	15.752	21.8075	6.76638	9.17379	20.4518	3.56576	11.6664	30.5176	3.89686	11.1942	14.8524	12.2632	6.48949	16.3828	0	16.9189	11.8801	3.70552	37.3886	14.4511	17.6272	10.8079	14.1577	6.61792	4.7851	13.5332	7.21682	14.8091	9.30037	21.7482	17.7906	7.11688
ENSG00000229044	0	0	0	0	0	0	0	0	0	0	0	0	0	0	0	0	0	0	0	0	0	0	0	0	0	0	0	0	0	0	0	0	0	0	0	0	0	0	0	0	0	0	0	0	0	0	0	0	0
ENSG00000121769	0	1.75731	0.578366	0	0.934208	0.433134	3.26387	0.160486	0	0.579113	2.7147	19.5173	0	0.664622	5.35314	0	0	0	0.346151	0.760268	0	1.57321	0	0.120272	6.97545	2.1043	0	1.07626	0.626589	0	0	0.134865	0	4.55675	0	0.156438	0.297961	14.0507	9.55115	0.286981	0	0.435009	0	0	1.51457	0	0	1.38989	0
ENSG00000168528	36.0815	16.4824	40.6302	31.8265	62.6587	20.7904	11.6328	26.9616	14.0137	23.5699	40.9832	40.0104	36.5326	15.818	3.60121	29.1264	0	32.0918	27.8652	24.8608	12.795	12.5857	68.6102	22.972	18.5484	56.1927	20.2041	21.9557	23.0943	46.9965	8.54755	60.2847	11.145	26.8523	24.9681	65.8603	42.6084	38.0645	17.8456	71.5539	54.5094	17.5091	27.4347	0.497712	39.8836	15.6729	37.7395	19.5974	15.4423
ENSG00000215899	0	0	0.289183	0	0	0.108284	0	0	0	0.0579113	0.087571	0.621005	0	0.132924	0.19466	0.2624	0.167732	0	0.519227	0	0.120708	0	0.122957	0	0.0792665	0	0	0	0	0	0	0	0	0	0.352906	0.469313	0.14898	0.127733	0	0.191321	0	0	0.276188	0	0	0	0	0.277978	0
ENSG00000206981	0	0	0	0	0	0	0	0	0	0	0	0	0	0	0	0	0	0	0	0	0	0	0	0	0	0	0	0	0	0	0	0	0.134277	0	0	0	0	0	0	0	0	0	0	0	0	0	0	0	0
ENSG00000260386	0	0	0	0	0	0	0	0	0	0	0	0	0	0	0	0	0	0	0	0	0	0	0	0	0	0	0	0	0	0	0.089037	0	0	0	0	0	0	0	0	0	0	0	0	0	0	0	0	0	0
ENSG00000265961	0	0	0	0	0	0	0	0	0	0	0	0	0	0	0	0	0	0	0	0	0	0	0	0	0	0	0	0	0	0	0	0	0	0	0	0	0	0	0	0	0	0	0	0	0	0	0	0	0
ENSG00000284543	0.0590533	0.181791	0	0.574486	0.0667291	0.974552	0	0	0	0	0	0	0	0	0	0	0	0.117552	0	0	0	0.983259	0	0.360816	0.0792665	0	0.273028	0	3.04343	0	0.178074	0	0	0	0	0	0	0	0	0	0	0.108752	0	0	0.67314	0.0861146	0	0	0.402842
ENSG00000229167	0	0	0	0	0	0	0	0	0	0	0	0	0	0	0	0	0	0	0	0	0	0	0	0	0	0	0	0	0	0	0	0	0	0	0	0	0	0	0	0	0	0	0	0	0	0	0	0	0
ENSG00000142910	0	0.908956	0.433775	0	0.133458	0	0	0.160486	2.89669	0	0.175142	0.443575	3.81014	0	0	0	0	0	0	3.34518	0	0.688281	0	0	0	0	0	0	0.358051	0	0.623259	0	0	0	1.14695	0	0	0.255466	0.125673	0	0	0.108752	0	0	1.51457	0.516687	0	0	0
ENSG00000121764	0	0	0.867549	0	0.133458	0	0	0	0	0	0	0	0	0	0	0	0	0	0	1.1404	0	0.884933	0	0	0	0	0	0	0.179025	0	0	0	0	0	0	0.156438	0	0	0	0	0	0	0	0	0	0	0	0	0
ENSG00000162517	41.5735	32.3588	60.1501	46.3035	42.373	35.6253	46.6148	57.1329	32.6465	36.1946	49.1273	69.5525	27.9037	77.6278	58.8846	52.0864	19.7924	82.6394	50.0188	33.2237	77.4944	72.3679	46.4779	57.2495	58.1816	35.3055	45.0497	35.3013	29.7182	36.4249	49.4155	39.9201	39.2088	29.6189	40.2313	48.6521	43.8002	49.5605	55.9245	48.6911	32.1297	37.302	99.7038	97.4271	60.5826	62.6053	54.2425	73.9421	31.6903
ENSG00000235790	0	0.181791	0	0	0	0	0	0	0	0	0	0	1.12063	0	0	0.1312	0	0	0	0	0	0	0	0	0	0	0	0.215252	1.34269	0	0	0	0	0	0	0	0	0	0	0	0.0505185	0	0	0	1.34628	0	0	0.694945	0
ENSG00000264078	1.18107	0.848359	0	0.114897	0.266917	0	0	0	0	0	0	0	0	0	0	0	0	0	1.03845	0	0	0.393304	0	0	0	0	0	0.215252	0.537076	0	0	0	0	0	0	0	0	4.08746	0	0	0.252592	0.108752	5.52376	0	3.3657	0	0	0	0
ENSG00000084636	0.118107	2.78746	0.289183	0	0.133458	0	0.334756	0	0	0	0	0.088715	0	0	0.19466	0	0	0	0	0	0	0	0	0	0.951198	0	0	2.79827	0.98464	0	0.445185	0.134865	0	0	0	0	0	0.255466	0	0	0	0	0	0	0	0	0	0	0
ENSG00000121753	0	0.121194	0	0	1.46804	0	0.083689	0.160486	0.861179	0	0	0.088715	4.14633	1.99386	3.79586	4.0672	0	0	0	0.684241	0	0.589956	0	1.68381	7.53032	2.96161	0.136514	0.645756	1.61123	0.104669	2.04785	0.134865	0	0	3.9702	0	0	0	0	1.24358	0	1.52253	0	0	0	2.75567	0	1.80686	0.134281
ENSG00000266580	0	0	0	0	0	0	0	0	0	0	0	0	0	0	0	0	0	0	0	0	0	0	0	0	0	0	0	0	0	0	0	0	0	0	0	0	0	0	0	0	0	0	0	0	0	0	0	0	0
ENSG00000254545	0	0	0	0	0	0	0	0	0	0	0	0	0	0	0	0	0	0	0	0	0	0	0	0	0	0	0	0	0	0	0	0	0	0	0	0	0	0	0	0	0	0	0	0	0	0	0	0	0
ENSG00000134668	5.31479	6.48389	7.66335	2.98732	7.94077	2.16567	21.0059	0	13.8572	5.55949	7.79382	0	4.70665	0	4.37984	0	18.2828	1.88084	0	1.67259	3.50053	5.40793	10.0825	9.14068	14.7436	8.96277	23.2074	11.1931	6.62394	5.23346	10.2393	4.31568	5.37107	0.162741	4.05842	0.156438	0.14898	0	0	5.26132	18.8939	5.32886	0	5.47483	4.37541	12.056	3.70998	0	1.87993
ENSG00000203620	0	0.484777	0.144592	0	0	0	0	0	0	0	0	0	0	0	0	0	0	0.117552	0	0	0	0	0.122957	0	0	0	0	0.215252	0.179025	0.104669	0.089037	0	0	0	0	0	0	0	0	0.286981	0.101037	0.108752	0	0	0.168285	0	0	0	0
ENSG00000269967	0	0	0	0.344691	0.333646	0	0	0	0.469734	0	0	0	0	3.19018	0	0	0	0.587762	0	0	0	0	0	0	0	0	0	0	0.626589	0	0	0	0	0	0	0	0.297961	0	0	0	0	0.326257	0	0	0.168285	0	0	0	0
ENSG00000184007	512.346	274.444	310.872	510.143	553.585	303.519	373.42	348.254	241.678	412.155	343.454	442.51	327	663.558	306.589	343.481	514.267	449.285	244.902	329.272	334.964	557.901	276.531	421.193	213.861	320.867	381.557	240.006	297.451	393.766	409.748	256.783	410.753	341.757	464.866	367.942	283.212	408.874	362.944	436.785	322.863	372.476	279.963	358.104	286.085	454.599	430.358	650.051	270.71
ENSG00000228634	0	0.242388	0	0	0.0667291	0	0	0	0	0	0	0	0	0	0	0	0	0	0	0	0	0	0	1.20272	0	0	0	0	0.716101	0	0	0	0	0	5.47005	0	0	0	0	0	0	0.326257	0	0	0.841426	0	4.34963	0	0
ENSG00000284702	0	0	0	0	0	0	0	0	0	0	0	0	0	0	0	0	0	0	0	0	0	0	0	0	0	0	0	0	1.52172	0	0.089037	0	0	0.325482	0	0	0	0	0	0.382641	0	0	0	0	0.841426	0	0	0	0
ENSG00000121774	38.6799	55.6887	42.2207	79.6237	64.1267	54.4666	65.1938	54.4046	41.7281	45.055	56.6584	59.6164	73.5134	74.3047	111.053	49.4624	114.226	84.2851	43.442	69.1844	26.0729	58.9956	22.7471	70.9605	91.0772	32.4998	35.3572	54.674	72.1472	35.1689	47.6348	48.5515	35.4491	15.6232	41.2018	72.7436	38.5859	47.6445	39.587	46.6822	36.828	40.7821	40.6917	33.3467	41.3981	40.0433	71.0014	54.3447	47.6697
ENSG00000203325	0	0.363582	0	0	0	0.216567	0	0	0.078289	0.579113	0	0	0	0	0	0	0	0	0	0.380134	0	0.393304	0	0	0.0792665	0	0	0.430504	1.25318	0	0	0	0.268554	0	0	0	0	0	0	0	0	0.435009	0	0	1.178	0	0	0	0.402842
ENSG00000121775	15.8263	13.0284	9.68764	14.7068	12.8787	11.5863	10.7959	24.0729	10.2559	7.23892	15.2374	23.5095	12.1028	19.5399	26.1817	15.3504	28.6822	7.05315	1.03845	20.8313	23.9001	18.7803	18.5666	22.3706	21.2434	6.85847	17.7469	17.0049	15.1276	10.7809	20.8347	19.1509	8.728	3.09208	38.8197	8.76052	12.9613	20.9482	8.04307	20.28	14.4988	12.6153	5.98407	45.1674	8.24597	9.38649	17.9103	19.1805	17.0537
ENSG00000266203	0	0	0	0	0	0	0	0	0	0	0	0	0	0	0	0	0	0	0	0	0	0	0	0	0	0	0	0	0	0	0	0	0	0	0	0	0	0	0	0	0	0	0	0	0	0	0	0	0
ENSG00000276493	0	0	0	0	0	0.216567	0	0	0	0	0	0	0	0	0	0	0	0	0	0	0	0	0	0	0	0	0	0	0	0	0	0	0	0	0	0	0	0	0	0	0	0	0	0	0.504855	0	0	0	0
ENSG00000025800	43.6404	35.6917	50.8962	67.3297	72.668	64.9701	60.005	68.3669	61.3003	31.2142	69.7065	73.0124	54.5747	106.207	90.8088	40.672	47.1327	43.3769	102.634	92.5246	47.8003	82.1021	21.2716	67.5929	77.5226	34.4482	33.0364	37.6691	85.7532	49.2992	48.6142	37.6274	15.3076	37.5932	68.7285	48.1828	46.7798	35.5098	21.8671	65.1447	63.047	58.2912	61.4058	57.6102	57.8901	57.6968	69.7221	69.3555	59.3521
ENSG00000250135	0	0	0	0	0	0	0	0	0	0	0	0	0	0	0	0	0	0	0	0	0	0	0	0	0	0	0	0	0	0	0	0	0	0	0	0	0	0	0	0	0	0	0	0	0	0	0	0	0
ENSG00000084652	40.3924	22.9663	46.7031	51.0143	50.3138	31.9436	49.8787	76.0702	30.6893	51.4832	62.5257	92.1748	84.0473	77.6278	87.4996	67.6991	51.4938	59.0113	16.2691	53.1427	55.5256	61.257	19.9191	66.1497	76.0166	44.9697	34.9476	28.8437	46.8151	43.2284	64.997	46.1239	31.4208	20.3427	88.0502	70.7099	48.8656	68.5927	18.2226	66.6752	27.6336	52.3098	70.7962	71.2972	33.657	38.5793	63.7093	74.3591	33.4359
ENSG00000160050	3.12982	3.69642	6.50662	7.23852	3.26973	5.30589	6.77881	8.82671	3.91445	15.3465	9.80795	23.7756	3.47395	6.38037	8.17571	7.34719	1.84505	6.81804	0.173076	6.08214	0	7.5711	0	8.29878	8.48152	3.3513	6.41617	2.79827	3.58051	5.65214	14.335	3.37163	6.31101	6.99787	22.2331	9.69914	7.598	10.9851	0	4.59169	2.4754	4.56759	0	9.82981	7.23626	5.59745	2.30275	7.78338	3.08846
ENSG00000224066	0	0.484777	0	0.344691	0	0.433134	0	0	0.156578	0	0	0	0	0	0	0	0	0.117552	0	1.21643	0	0.196652	0	1.08245	0.237799	0	1.22863	0.215252	0.98464	0.104669	0	0	0	0	0	0	0	0	0	0	0.252592	0.543761	0	7.46568	0	0	0	0	0.537123
ENSG00000160051	1.41728	1.75731	0	2.18305	0.533833	0.541418	0	8.34525	0.939468	0.984493	0	0	6.38759	1.59509	0	0	0	0.705315	0	0.532187	4.22477	2.75313	0	1.68381	5.94499	1.71462	0	1.07626	1.07415	0.104669	0.178074	0.404595	1.47705	0	2.82325	5.7882	0	3.0656	0	0.382641	0	1.30503	0	0	0	2.58344	0	0.138989	0.402842
ENSG00000222046	0	0	0	1.26387	0.400375	0.216567	0	0	0.234867	0	0	0	0	0	0	0	0	0.587762	0	0.456161	9.17379	0.0983259	0	0	7.45105	0	0.819085	0	0.537076	0	0	0	0	0	0	0	0	0	0	0.573962	0	0	0	0	0	0.602802	0	1.66787	0.134281
ENSG00000160055	10.0981	7.81702	17.0618	16.3154	18.484	9.31238	16.6541	18.9373	19.0242	18.7054	9.19496	9.40378	20.2834	26.0532	17.422	10.1024	14.2572	14.5765	20.596	19.4629	31.7461	17.0104	30.7394	19.3638	18.6276	20.1078	26.3472	9.68633	19.1557	13.3977	26.533	32.2328	17.5903	24.0857	12.9693	23.6221	55.4207	43.0461	28.1508	22.7672	10.1037	15.5516	0	11.9451	29.2816	22.9926	18.1661	27.5198	6.9826
ENSG00000084623	46.8292	44.9024	67.8135	83.9898	58.6549	39.8483	75.9059	105.921	23.9564	60.6911	64.102	139.105	106.236	114.315	78.4479	69.2735	74.6408	75.4687	99.1723	50.1017	87.3924	108.847	25.2063	58.0914	91.3943	51.9841	62.7966	43.9114	70.2675	54.5327	91.6191	36.9531	53.845	34.1757	128.282	116.703	100.86	91.457	57.1812	98.7214	43.4964	53.9411	66.8375	120.322	75.0552	55.5439	78.933	126.897	37.1958
ENSG00000220785	0	3.51463	3.03642	1.14897	0.133458	0.757985	0	0	0	1.21614	0	0	0	0.531697	4.76916	0	0	0.117552	0	0.0760268	0	1.08159	0	0.962177	4.99379	0.0779371	0	3.44403	0.716101	0.942023	0	0	1.07421	0	0	0	0	0	11.0592	0.382641	0.555703	0.543761	0	0	0	0.688917	4.47756	0.694945	0.402842
ENSG00000183615	1.12201	0	0	0.114897	0.400375	0	0	0	0.078289	0.0579113	0	5.85519	0	0	0	0	0	0.352657	0	2.12875	0	0.786607	0	0	0.0792665	0.0779371	0	0	0.358051	0.418677	0.712296	0	0	0	4.14665	0	0	0	0	0.956603	0.65674	0.217504	0	0	0	1.11949	3.70998	0	0
ENSG00000182866	69.2695	105.681	90.6589	120.297	28.093	48.7276	98.1672	189.694	37.2656	76.7325	51.4918	176.543	96.2622	215.337	215.002	93.8079	87.053	92.0436	214.787	89.9397	127.709	120.941	13.5253	127.488	255.714	35.1496	73.1716	86.316	78.4131	51.1832	140.678	54.3507	52.9051	35.4776	214.126	180.373	149.576	168.097	68.2404	27.9328	24.2994	34.6919	56.6185	241.39	54.8609	65.4471	127.93	75.888	53.1752
ENSG00000277617	0	0	0	0.229794	0	0	0	0	0	0	0	0	0	1.72802	0	0	0	0	0	0	0	0	0	0	0	0	0	0	0.0895127	0	0	0	0	0	0	0	0	0	0	0	0	0	0	0	0	0	0	0	0
ENSG00000252450	0	0	0	0	0.0667291	0	0	0	0	0	0	0	0	0.531697	0	0	0	0.705315	0	0	0	0	0	0.360816	0	0	0	0	0.179025	0	0	0	0	0	0	0	0	0	0	0	0	0.108752	0	0.124428	0	0	0	0	0
ENSG00000116478	56.7502	37.2066	75.766	94.1007	60.1897	37.6827	99.5063	114.908	59.0299	55.4791	60.8619	101.756	53.5661	145.685	48.8596	59.3024	96.446	90.0452	59.7111	59.7571	90.048	114.55	23.2389	88.1595	99.0831	34.8379	79.0417	29.2743	68.1192	44.3797	95.7148	81.8631	38.5375	44.5911	115.665	60.0721	65.1044	92.3511	79.551	63.3271	33.2917	61.445	82.4881	94.6897	61.5924	61.7442	72.5365	93.5395	53.9809
ENSG00000175130	125.37	227.542	261.711	153.732	247.098	206.93	204.536	305.404	176.307	194.64	76.5371	178.228	145.682	91.5849	218.506	288.902	157.668	104.622	311.882	219.337	46.2311	269.61	248.989	235.373	187.941	140.676	183.202	260.885	223.961	174.902	277.706	239.925	218.066	96.6683	178.835	93.7062	309.879	149.831	198.689	145.691	198.79	178.571	249.306	193.859	95.2494	351.347	286.948	355.951	192.29
ENSG00000233775	0	0	0	0	0.0667291	0.216567	0	2.08631	0	0	0	5.76647	0	0.531697	0	0.1312	0	0	0	0	0	0.688281	0	0	0	0.0779371	2.18423	0	0.626589	0.837354	3.1163	0	0	0	0	0	0	0	0	0	0.252592	0	0	0	2.52428	0	3.19826	0	0.134281
ENSG00000162526	0	1.9997	0	0	0.333646	0.216567	4.6029	0	0.156578	0	0	0	4.2584	0	0	0	0	0	0.173076	0.532187	4.5869	0	0	0	0	0	0	1.93727	0.358051	0	0	0	0	0	0	0	0	0	0	0	0.353629	0	0	0	0	0.602802	0	0.833934	0.805685
ENSG00000225828	4.66521	4.84777	25.3035	26.8859	17.6832	17.1088	11.9675	21.3446	23.565	17.9525	35.2911	30.2518	5.1549	29.3763	35.2334	13.12	37.4043	15.8696	40.6728	32.7675	15.8127	20.6484	18.0747	27.3018	66.4253	11.9244	11.3307	4.52029	24.7055	16.5377	16.3828	18.2068	13.4277	22.9465	7.58749	2.19013	37.99	34.8712	7.28903	30.3243	15.6102	29.4718	5.89201	57.2369	5.72169	22.4759	17.7823	28.3537	16.9194
ENSG00000160058	84.4462	83.1392	79.8146	77.7853	73.8024	65.0784	66.7002	70.6137	61.3786	73.5474	76.1868	73.1011	158.681	103.415	74.652	93.5455	114.058	52.5459	52.615	78.8398	77.9772	83.2821	91.2344	72.043	102.254	62.1938	55.2883	74.2619	75.1011	64.6856	85.6536	137.697	74.3894	83.4863	98.3727	99.1815	51.8452	110.106	95.8885	105.418	63.9058	78.3016	69.9676	94.192	98.2785	81.9811	56.5452	55.8735	67.5432
ENSG00000224333	0	0	0	0	0	0	0	0	0	0	0	0	0	0	0	0	0	0	0	0	0	0	0	0	0	0	0	0	0	0	0	0	0	0	0	0	0	0	0	0	0	0	0	0	0	0	0	0	0
ENSG00000270850	0	0	0	0	0	0	0	0	0	0	0	0	0	0	0	0	0	0	0	0	0	0	0	0	0	0	0	0	0	0	0	0	0	0	0	0	0	0	0	0	0	0	0	0	0	0	0	0	0
ENSG00000229259	0	0	0	0	0	0	0	0	0	0	0	0	0	0	0	0	0	0	0	0	0	0	0	0	0	0	0	0	0	0	0	0	0	0	0	0	0	0	0	0	0	0	0	0	0	0	0	0	0
ENSG00000263529	0	0	0	0	0	0	0	0	0	0	0	0	0	0	0	0	0	0	0	0	0	0	0	0	0	0	0	0	0	0	0	0	0	0	0	0	0	0	0	0	0	0	0	0	0	0	0	0	0
ENSG00000254553	0	1.33314	0	0	0	0	0	0	0	0	0	0	0	0	0.0973299	0	0	0	0	0	0	0	0	0	0	0	0	0.215252	0.626589	0	0	0	0	0	0	0	0	0	0	0	0	0	0	0	0	0	0	0	0
ENSG00000273274	0.0590533	4.90836	0	0	0.0667291	0	0	0	0	0	0	0	0	0	0	0	0	0	0	0	0	0.0983259	0	0	0	0	0	3.87453	2.59587	0	0.089037	0	0	0	0	0	0	0.127733	0	0	0	0	0	0	3.02913	0	0	0	0
ENSG00000160062	0	4.90836	0	0.229794	0.200187	0	0.083689	0	0.078289	0	0	4.96804	0.448252	0.132924	0	0	0	0	0	0.456161	1.20708	0	0	1.56354	0	0.0779371	0.136514	2.79827	3.93856	0.628015	0	0	0	0	0	0	0	0.127733	0	0	1.16192	0.652513	0	0	3.19742	0	0	0.833934	0
ENSG00000176261	11.9878	18.8457	11.5673	25.1625	15.9483	6.17216	24.0188	22.3075	11.5085	9.67119	23.8193	50.9224	14.9044	28.5787	15.5728	12.7264	56.8612	30.3285	20.596	12.0883	45.3861	21.1401	0.49183	13.3502	2.37799	10.6774	16.7913	15.2829	16.8284	17.3751	27.4234	19.4206	10.3393	17.7388	16.0572	37.8579	16.8348	39.9805	6.40932	21.2366	7.57777	15.0078	5.89201	14.8069	28.1036	17.9979	16.503	34.6082	7.38544
ENSG00000200591	0	0	1.59051	0	0	0	0	0	0	0	0	0	0	0	0	0	0	0.352657	0	0	0	0	0	0.601361	0	0	0	0	0	0.104669	0	0	0	0	0	0	0	0	0	0	0	0	0	0	0	0	0	0	0
ENSG00000162521	22.7946	33.5102	45.4018	44.695	44.5751	30.3194	42.514	26.3196	22.1558	24.6702	59.7234	50.3901	56.0315	89.4581	60.1499	28.3392	38.4107	35.2657	25.6152	40.8264	14.3642	42.8701	8.23815	44.7412	33.1334	18.549	23.2074	27.5522	55.3188	29.412	22.0812	60.6893	20.8129	19.2035	49.4069	60.5414	87.0045	26.6962	0.251346	36.9249	21.4703	32.7344	13.3491	37.0795	37.8642	41.7656	46.0549	49.758	32.0931
ENSG00000162520	0.0590533	0	0	0	0.0667291	0	0	0	0	0.0579113	0	0.35486	3.0257	0	0	0	0	0	0	0	0	0	0	0	0	0	0	0	0.447563	0	0	0	0	0	0	0	0	0.255466	0	1.4349	0.252592	0.108752	0	0	0.168285	0	0	0.138989	0
ENSG00000224409	0	1.03015	1.44592	0	0	0	0	0	0	0	0	0	0	0	0	0	0	0	0	0	0	0	0	0	0	0	0	0.430504	0	0	0	0	0	0	0	0	0	0	0	0	0	0	0	0	0	0	0	0	0
ENSG00000162522	11.4563	14.8463	11.5673	19.0729	32.2302	10.8284	13.4739	4.33311	3.75787	12.6247	19.1781	22.2675	18.2663	8.37423	5.5478	9.57759	0	2.2335	0.173076	21.3635	13.0364	5.89956	15.8615	9.02041	14.4265	4.28654	4.91451	17.2201	12.5318	6.17548	11.7529	0	3.89403	7.4861	8.02862	23.7785	11.1735	11.3683	0	19.2277	13.2358	11.9627	0.0920626	17.1711	4.88027	13.6922	2.43068	24.4621	10.8767
ENSG00000134684	40.6877	31.3893	24.0022	24.1284	18.7509	13.752	23.7677	14.1227	14.3269	14.3041	50.0906	28.7436	33.6189	39.3456	33.8708	38.3104	19.7924	32.4445	22.4998	19.767	21.2446	41.2969	7.74632	26.2193	30.8347	15.0419	25.3916	30.9963	37.5058	25.958	33.2108	20.2298	11.4135	16.5996	24.9681	39.4223	55.4207	17.244	0	22.4802	22.9859	14.2465	16.7554	27.3742	23.8965	22.8204	25.8419	30.5776	11.4139
ENSG00000116497	18.3656	17.8761	24.8698	41.9374	27.5591	12.7775	37.409	29.8503	22.7038	14.362	16.9888	20.9367	27.5675	70.0511	18.3953	22.0416	28.6822	28.2126	37.0382	22.4279	27.28	18.3869	17.9518	22.7314	16.4082	11.6906	21.1597	19.3727	30.4343	21.7712	20.4785	22.6573	15.7104	39.2206	12.9693	18.3032	14.4511	21.9701	0	22.8628	14.0441	29.5806	12.7967	54.1262	16.6602	25.1455	28.0168	26.1299	19.8736
ENSG00000160097	0.0590533	1.09075	0.144592	0.574486	0	0	0.083689	0.160486	0.078289	0.173734	0	4.52446	0	1.86094	0	0	0	0.117552	0	0.380134	0	0.196652	0	0.120272	0	0	0	1.07626	1.07415	0	0	0	0	1.62741	0	0	14.898	4.85386	0	0.286981	0.202074	0.435009	0	0	0	0	0	1.11191	0
ENSG00000121905	0.118107	0	0	0	0	0	0	0	0	0	0	0	0	0	0	3.0176	0	0	0.173076	0	0	0	0	0.841905	0	0	0	0	0.358051	0	0	0	0	0	0	0	0	0	0	0	0	0	0	0	0	0	0	0.833934	0
ENSG00000121900	0	0.121194	0	0	0.266917	0	4.93765	0	0.704601	0	0	3.90346	0	0	0	0	0	0	0.865378	0.304107	0	0.884933	5.53308	0	0	0	0	0	0.447563	0	0	0	0	0	0	0	0	5.10933	0	0	0.454666	1.95754	5.79995	0	0	0	0	0	0
ENSG00000116514	139.72	183.973	139.675	181.882	196.317	201.949	213.072	208.792	332.963	274.731	195.196	99.0059	57.6004	189.284	154.365	175.152	161.694	142.356	151.96	251.345	128.916	167.941	263.252	273.499	113.906	241.995	200.13	178.444	207.132	155.434	175.759	199.061	300.646	219.375	73.4928	115.138	173.86	151.236	78.0429	205.383	231.829	247.411	276.648	126.668	193.023	255.502	153.133	194.723	192.827
ENSG00000278966	0	0	0	0	0.333646	0	0	0	0	0	0	0	0	0	0.0973299	0	0	0	0	0	0	0	0	0	0.0792665	0	0	0	0	0	0	0	0	0	5.2936	0	0	0	0	0.0956603	0	0.108752	0	0	0	0	0	2.36281	0
ENSG00000217644	0.0590533	0.121194	0.144592	1.72346	0.333646	0	0	0	0	1.21614	0.087571	0	0	0	0	0	0	0.47021	0	0.760268	6.39751	0	0	0.120272	0	0	0	0	0.0895127	0.628015	0	0	1.07421	2.60386	0	0.156438	0	2.42693	0	0.0956603	0	0.108752	0.0920626	0	0	1.46395	0	0	0
ENSG00000239670	0	0	0	0.344691	0	0	0	0	0	0.637025	0	0	0	0	0	0	0	0	0	0.380134	0	0	0	0	0	0	0	0	0	0	0	0	0.671384	0	0	0	0	0	0	0.765282	0	0.108752	0	0	0	0	2.9424	0	0
ENSG00000236065	0	0	0	0	0	0	0	0	0	0	0	0	0	0	0	0	0	0	0	0	0	0	0	0	0	0	0	0	0	0	0	0	0	0	0	0	0	0	0	0	0	0	0	0	0	0	0	0	0
ENSG00000004455	21.3773	30.7227	27.1832	42.8566	36.6343	18.5165	30.2117	48.6272	16.1275	26.9867	38.3561	27.5016	86.1765	52.1063	60.3445	30.832	24.3212	24.2158	20.596	51.9263	42.3684	42.9684	21.1487	30.7897	32.4993	21.2768	28.941	26.476	32.8512	27.528	59.3877	36.6833	16.3818	17.0878	66.4346	86.9794	41.4165	30.0173	17.5942	44.2907	23.289	25.883	34.5235	54.1262	34.835	32.1207	44.6477	43.2256	19.7393
ENSG00000276645	0	0.121194	1.59051	0	0	0	3.8497	0	0	0	0	0	0	0	0	0	0	0.705315	0	0	0	0.0983259	0	0	0	0	0	0	0.716101	0	2.404	0	0	0	0	0	0	0	0	0.0956603	0.353629	0	0	0	0.67314	0	0	0	0
ENSG00000142920	3.24793	1.33314	1.59051	4.25119	0.667291	2.49052	3.76601	0	2.42696	0	0	0.35486	0.336189	1.99386	16.3514	1.5744	0	0.94042	0	3.42121	0.120708	2.16317	0	3.12708	0.237799	2.88367	1.22863	1.93727	0.716101	4.39611	0	0	0	2.60386	0	0	7.30004	0	0	0	0.454666	1.30503	0.0920626	0	1.34628	0.516687	1.02344	1.11191	2.55134
ENSG00000278997	0.885799	0.0605971	0	0	0.467104	0.974552	0	0	1.09605	1.27405	0	0	0	1.06339	0	4.0672	0	0	0	0.760268	0	0.688281	0	0.360816	0.158533	0.935245	0.9556	0	0.805614	0.104669	1.24652	0	1.7456	0	0	0	0	2.81013	0	0	0.454666	0.435009	0	0	0	0.344458	0	1.94584	0.671404
ENSG00000116525	19.3104	24.8448	12.2903	25.8519	32.8307	28.9117	37.9948	44.7755	36.7176	41.5224	25.3956	14.9041	20.8437	28.3129	43.5065	17.9744	19.7924	16.3398	64.0379	43.9435	7.00105	13.3723	19.4273	43.6588	51.3647	40.917	28.2584	26.2607	60.3315	17.4798	24.3961	28.8611	34.5092	33.5247	55.4945	25.03	11.6205	43.9402	29.7845	32.5245	20.9146	21.4242	11.3237	25.01	24.9062	35.3931	31.3429	27.2418	32.496
ENSG00000279179	0	4.66597	2.45806	1.37877	0.467104	1.40769	5.43979	2.08631	0.78289	0	0	0	0	4.25358	0	3.936	4.36103	0	1.21153	1.06437	7.96671	1.67154	0	0.721633	0.237799	0	0	0.861007	5.37076	0.523346	2.67111	0	0	1.30193	0	0	0.744902	0	9.92817	1.33924	0.151555	0.97877	5.98407	0	3.53399	1.29172	0	0.972922	0.671404
ENSG00000284721	0	1.63612	0	0	0	0	0	0.160486	0	0	0	0	0	0	0	0	0	0	0	0	0	0	0	0	0	0	0	0.645756	3.22246	0	0.089037	0.134865	0	0	0	0	0	0	0	0	0	0	0	0	1.34628	0	0	0	0
ENSG00000160094	31.003	39.9335	43.6667	76.5215	62.5252	54.7915	38.2459	37.0722	34.5255	27.1604	41.9465	45.6882	61.2985	63.5378	102.975	38.5728	27.5081	36.3237	59.1918	77.6994	46.5932	47.3931	30.0016	69.8781	101.461	35.4614	32.3539	33.364	52.723	27.842	75.9486	20.2298	24.9755	15.4604	71.5518	87.7616	84.1739	29.3786	31.1669	50.413	41.122	38.172	51.7392	38.6971	19.1845	72.164	52.5794	45.8663	52.101
ENSG00000270115	0	0	0	0	0	0.649701	5.02134	0	0	0	0	0	0	0	0	0	0	0.587762	1.21153	0.684241	0	0	0	0	0	0	0	0	0.179025	0.104669	0	0	0	0	0	0	0	0	0	0.860943	0	0	7.18089	0	0	0	0	0.972922	0.402842
ENSG00000184389	0	0	0	0	0.73402	0.108284	0	0	0.313156	0	0	0	0	2.12679	0	0	0	0	1.73076	0.760268	1.32779	0	0	1.44327	0.0792665	0	2.8668	0	0.805614	0.418677	0	0	0	0	0	0	0	0	0	0	0.555703	0.217504	5.4317	0	0.841426	0.344458	0	0	0.537123
ENSG00000225313	14.3499	15.3917	12.4349	10.4556	20.1522	11.2615	24.4372	16.6905	13.2308	16.3889	30.7374	14.4605	0.112063	24.1922	0.681309	17.1872	8.8898	4.9372	12.1153	13.1526	37.5401	9.53761	12.6646	15.1543	10.701	9.0407	25.2551	17.0049	28.1965	14.549	12.1981	24.5455	24.5727	77.1393	10.5872	14.0794	16.3878	13.1565	5.27827	21.8105	4.79925	29.1456	62.6026	16.1756	15.9871	16.1034	12.6651	5.55956	19.3364
ENSG00000134686	174.916	510.348	272.7	361.466	408.449	388.521	434.346	361.093	352.927	546.567	519.471	182.309	189.835	338.159	200.986	395.305	400.041	423.189	529.438	311.33	634.44	266.955	535.234	477.48	276.878	522.412	583.735	547.17	492.051	352.631	289.103	632.113	586.79	1179.06	232.389	383.898	267.569	201.818	608.886	450.56	341.707	624.455	596.106	191.495	500.48	403.188	270.061	200.283	410.094
ENSG00000284154	0	0.666568	0	0	0.0667291	0.866268	0	0	0.078289	0	4.90398	0	0	0	0	0	0	0	0	0	0	0	0	0	0.0792665	0	0	1.29151	0.626589	0	1.15748	0	0	4.23127	0	0	0	3.95973	0	0	0	0	0	0	0	0	0	0.416967	0.939966
ENSG00000222112	0.885799	1.03015	0	0.114897	1.1344	0.433134	0	4.17263	0	1.15823	0	0	0	0	0	0	0	0.235105	1.73076	0.0760268	0	0	0	0	0	0	0.136514	1.50676	0.805614	1.77938	0	4.99001	1.34277	0	0	0	0	5.10933	9.17413	1.81755	0	2.7188	6.62851	0	3.3657	0	0	0.138989	0.134281
ENSG00000233246	0	0	0	0	0	0	0	0	0	0	0	0	0	0	0	0	0	0	0	0	0	0	0	0	0	0	0	0	0.179025	0	0	0	0	0	0	0	0	0	0	0	0	0	0	0	0	0	0	0	0
ENSG00000234512	0	0	0	0	0	0	0	0	0	0	0	0	0	0	0	0	0	0	0	0	0	0	0	0	0	0	0	0	0	0	0	0	0	0	0	0	0	0	0	0	0	0	0	0	0	0	0	0	0
ENSG00000121903	0	0.181791	0	9.07687	0.200187	0	4.26814	0	0	0	0	0.17743	0	2.12679	0	0.1312	0	0	0	0.380134	0	0	0	0.481088	0	0	2.32074	0.645756	1.79025	0	0.356148	0	0	0	6.08764	0	4.61839	0.127733	0	0.860943	0.353629	0.652513	0	0	5.38512	0	2.81447	0.694945	0
ENSG00000235907	0	0	0	0	0	0	0	0	0	0	0	0.266145	0	0	0	0	0	0	0	0	0	0	0	0	0	0	0	0	0	0	0	0	0	0	0	0	0	0.127733	0	0	0	0	0	0	0	0	0	0	0
ENSG00000121904	0	3.39344	0	0	0	0	0	0	0	0	0	0	0	0	0	0	0	0	0	0	0	1.08159	0	0	0	0	0	3.01353	2.1483	0	0	0	0	0	0	0	0	0	0	0	0	0	0	0	1.68285	0	0	0	0
ENSG00000227000	0	0	0	0	0	0	0	0	0	0	0	0	0	0	0	0	0	0	0	0	0	0	0	0	0	0	0	0	0	0	0	0	0	0	0	0	0	0	0	0	0	0	0	0	0	0	0	0	0
ENSG00000176256	0	0	0	0	0	0	0	0	0	0	0	0	0	0	0	0	0	0	0	0	0	0	0	0	0	0	0	0	0	0	0	0	0	0	0	0	0	0	0	0	0	0	0	0	0	0	0	0	0
ENSG00000231163	0	0	0	0	0	0	0	0	0	0	0	0	0	0	0	0	0	0	0	0	0	0	0	0	0	0	0	0	0	0	0	0	0	0	0	0	0	0	0	0	0	0	0	0	0	0	0	0	0
ENSG00000201148	0	0	0	0	0	0	0	0	0	0	0	0	0	0	0	0	0	0	0	0	0	0	0	0	0	0	0	0	0	0	0	0	0	0	0	0	0	0	0	0	0	0	0	0	0	0	0	0	0
ENSG00000142698	0	0	0	0	0	0	0	0	0	0	0	0	0	0	0	0	0	0	0	0	0	0.196652	0	0	0	0	0	0	0	0	0	0	0	0	0	0	0	0	0	0	0	0	0	0	0	0	0	0	0
ENSG00000270241	0	0	0	0	0	0	0	0	0	0	0	0	0	0	0	0	0	0	0	0	0	0	0	0	0	0	0	0	0	0	0	0	0	0	0	0	0	0	0	0	0	0	0	0	0	0	0	0	0
ENSG00000207941	0	0	0	0	0	0	0	0	0	0	0	0	0	0	0	0	0	0	0	0	0	0	0	0	0	0	0	0	0	0	0	0	0	0	0	0	0	0	0	0	0	0	0	0	0	0	0	0	0
ENSG00000163866	11.5154	26.4203	29.7859	33.6649	38.1691	17.3254	51.6361	23.4309	16.3624	43.4914	37.8307	63.0763	32.9465	74.1718	26.0844	46.8384	57.8676	43.612	64.5572	13.8369	40.1957	37.1672	34.551	34.037	54.6146	17.8476	29.7601	23.2472	30.5238	23.5506	43.9843	31.2887	43.7743	19.5289	43.7604	70.0841	54.0799	34.6157	38.2046	37.1162	20.3084	22.6205	13.165	40.8124	46.7833	33.843	31.0871	56.8465	19.3364
ENSG00000189280	0	0	1.15673	0	0	0.216567	0	0	0.626312	0	0	0	0	0	0	0	0	0.587762	0	0.456161	0	0.294978	0	0	0.0792665	2.1043	0	0	0.179025	0.209338	0	0	0	0	0	0	0	0	0	0	0.303111	0	0	0	0	0	0	0	0.134281
ENSG00000189433	0	2.0603	0	0	0	0	0	0	0	0	0	0	0	0	0	0	0	0	0	0	0	0	0	0	0	0	0	3.22878	3.75953	0	0	0	0	0	0	0	0	0	0	0	0	0	0	0	2.01942	0	0	0	0
ENSG00000255811	0	0	0	0	0	0	0	0	0	0	0	0	0	0	0	0	0	0	0	0	0	0	0	0	0	0	0	0	0	0	0	0	0	0	0	0	0	0	0	0	0	0	0	0	0	0	0	0	0
ENSG00000188910	0	0.0605971	0	0.114897	0	0	0	0	0	0	0	0	0	0	0	0	0	0	0	0	0	0	0	0	0	0	0	0	0.626589	0.209338	0	0	0.134277	0	0	0	0	0	0	0	0.151555	0	0	0	10.9385	0	0	0	0
ENSG00000187513	1.8897	1.27254	0.433775	0	0	0.108284	0	0	0.391445	4.16962	0	7.7182	4.2584	0	0	0	0	0	0	0	0	0	0	0	0.0792665	2.02636	0	1.72201	0	0.104669	0	0	3.35692	0	0	0	0	0.127733	0	3.53943	0.101037	0	0	0.124428	0	0.94726	0	0	0.134281
ENSG00000230163	0	0	0	0	0	0	0	0	0	0	0	0	0	0	0	0	0	0	0	0	0	0	0	0	0	0	0	0	0	0	0	0	0	0	0	0	0	0	0	0	0	0	0	0	0	0	0	0	0
ENSG00000116544	2.12592	2.48448	11.5673	8.38749	4.8045	5.41418	4.26814	0	3.75787	3.82215	0.087571	0.443575	0.112063	3.05726	0.29199	3.28	0	1.41063	0.519227	9.6554	0.724247	4.81797	0	2.88653	21.7983	0.0779371	3.54937	3.87453	3.31197	5.96614	12.9104	0	0	0	14.9985	7.19614	11.1735	15.9667	0	8.03546	3.73837	4.02383	7.91739	4.85269	5.55341	8.00866	12.0255	7.92237	5.10267
ENSG00000284773	1.29917	0	1.44592	2.52774	1.26785	0.649701	0	7.22186	0.156578	2.08481	2.27685	6.38748	0	2.39264	3.89319	0	0	0.352657	0	3.57326	2.05203	2.6548	0	0	0	1.55874	0	0	2.32733	1.3607	2.58207	0	2.95409	0	0	6.57039	5.95922	0	0	1.05226	0.65674	0	0	3.60841	0	0.602802	0.639652	5.69855	0.134281
ENSG00000241014	0	0	0	0	0.200187	0	0	0	0	0	0	0	0	0.664622	3.69854	0	0	0	0.173076	0	0	0	0	0	0	0	0	0	0.268538	0	0	0	0	0	0	0	0	0	6.15798	0	0	0	0.828564	0	0	0	0	0.277978	0
ENSG00000271741	0	0	0	0	0	0	0	0	0	0	0	0	0	0	0	0	0	0	0	0	0	0	0	0	0	0	0	0	0.268538	0	0	0	0	0	0	0	0	0	0	0	0	0	0	0	0	0	0	0	0
ENSG00000243749	0	0	0	0	0.467104	0	0	0	0	0	0	0	0	0	0	0	0	0	0	0	0	0	0	0.481088	0	0	0	0	0	0	0	0	0	0	0	0	0	0	0	0	0	0	0	0	0	0	0	0	0
ENSG00000163867	7.91314	7.39284	13.0132	15.1664	12.4116	8.5544	13.8924	7.22186	3.52301	2.43228	10.1582	9.22636	9.30123	22.4642	22.6779	4.9856	7.71568	9.6393	3.80766	10.4917	9.53591	11.6025	0.368872	8.29878	1.6646	2.33811	0.819085	8.82533	13.964	3.87276	11.3967	0	2.68554	0.488224	11.0283	11.5764	14.7491	14.5616	0	12.3402	4.84977	7.72141	8.46976	7.46568	12.7897	9.64483	2.17482	16.5397	6.71404
ENSG00000197056	4.19278	2.90866	0.144592	1.49366	1.6015	0.433134	8.87104	7.54283	1.01776	0.984493	0	0	0.112063	1.32924	4.67183	4.592	0	1.17552	1.03845	2.20478	0	0.688281	0	0.481088	0.0792665	0	0	3.44403	4.02807	0.209338	0.89037	0	0.671384	0	2.38212	0	8.93882	0.510933	0	0.478301	1.21244	0.543761	6.9047	0	7.23626	0	0	0.555956	0.268562
ENSG00000233940	0	0	0	0	0	0	0	0	0	0	0	0	0	0	0	0	0	0	0	0	0	0	0	0	0	0	0	0	0	0	0	0	0	0	0	0	0	0	0	0	0	0	0	0	0	0	0	0	0
ENSG00000228348	0	0	0	0	0	0	0	0	0	0	0	0.266145	2.57745	0	0	0	0	0	0	0	0	0	0	0	0	0	0	0	0	0	0	0	0	0	0	0	0	0.127733	0	0	0	0.326257	0	0	0	0	0	0	0
ENSG00000284640	0	3.02985	0	0	0	0	0.083689	0	0	0	0	0	0	0	0	0	0	0	0	0	0	0	0	0	0	0	0	3.01353	0.179025	0	0	0	0	0	0	0	0	0	0	0	0	0	0	0	0	0	0	0	0
ENSG00000116560	98.5599	100.773	185.222	217.5	218.004	132.539	185.455	250.679	121.348	118.544	178.645	174.591	218.523	234.346	258.021	111.126	118.419	147.411	158.364	228.765	147.143	170.104	69.5939	235.493	268.555	66.5583	92.2836	102.46	203.015	122.882	198.196	147.138	112.524	80.5569	342.672	154.561	204.55	171.929	69.1202	163.962	141.098	169.218	143.71	287.553	88.0131	155.351	204.689	199.727	137.906
ENSG00000201868	0	0.605971	0	0	0	0	0	0	0	0	0	0	0	0	0	0	0	0	0	0	0	0	0	0	0	0	0	0.861007	0.447563	0	0	0	0	0	0	0	0	0	0	0	0	0	0	0	0	0	0	0	0
ENSG00000146463	2.30308	12.3618	20.3874	27.92	15.8148	7.25499	6.77881	12.8389	4.85392	10.7715	12.8729	16.3236	26.4469	19.407	9.73299	6.0352	18.2828	15.0467	40.4997	18.2464	2.65557	10.3242	0.860702	13.9516	19.7374	0.311748	2.04771	9.90158	28.5545	9.94357	9.17081	0.404595	13.1591	1.79015	30.0853	12.8279	11.0245	10.3464	9.2998	17.6972	9.0428	12.0715	12.7046	10.5764	9.92882	10.0754	19.9571	20.1534	6.84832
ENSG00000240374	0	0	0	0	0	0	0	0	0	0	0.087571	0	0	0	0	0	0	0	0	0	0	0	0	0	0	0	0	0	0	0	1.24652	0	0	0	0.26468	0	0	0	0	0	0	0	0	0	0	0	0	0	0
ENSG00000201542	0	1.87851	0	0	0	0	0	0	0	0	0	0	0	0	0	0	0	0	0	0	0	0	0	0	0	0	0	2.36777	1.34269	0	0	0	0	0	0	0	0	0	0	0	0	0	0	0	0	0	0	0	0
ENSG00000229994	0	0.787762	0.433775	0.574486	0	0.108284	0.83689	0.962914	0	1.91107	0	0.35486	0	0	0.486649	0	0	0.117552	0	0	0	0.0983259	0	0.120272	0	0	0	1.07626	1.87977	0.104669	2.31496	0	0	0	0.176453	0	0	0	0	0	0	0.217504	0.828564	0	0.841426	0	0	0.416967	0.268562
ENSG00000227409	0	0	0	0	0	0	0	0	0	0	0	0	0	0	0	0	0	0.235105	0	0	0	0	0	0	0	0	0	0	0	0	0	0	0	0	0	0	0	0	0	0	0	0	0	0	0	0	0	0	0
ENSG00000278702	0	0.363582	0	0	0	0	0	0	0	0.0579113	0	0	0	0	0	0	0	0	0	0	0	0	0	0	0	0	0	0.215252	0	0	0.178074	0	0	0	0	0	0	0	0	0	0	0.217504	0	0	0.33657	0	0	0	0.134281
ENSG00000142687	89.6429	134.344	67.5243	135.464	125.384	99.296	166.625	169.473	186.798	104.877	141.515	56.6889	62.9794	154.059	94.118	72.8159	116.909	70.1788	104.711	152.434	157.524	97.8343	199.437	120.392	160.198	71.3125	174.602	122.909	164.703	92.7369	85.7427	100.879	107.019	452.746	90.3441	115.764	98.625	97.205	123.285	168.936	88.6599	143.988	118.761	89.0905	152.298	122.627	149.167	90.2038	116.69
ENSG00000236274	0	0.908956	0	0	0	0	0	0	0	0	0	0	0	0	0	0	0	0	0	0	0	0.393304	0	0	0	0	0	0	2.50636	0	0	0	0	0	0	0	0	0	0	0	0	0	0	0	0	0	0.12793	0	0
ENSG00000020129	10.8067	18.4215	21.8333	28.7243	21.0197	13.6437	29.7096	56.3305	4.69734	8.45505	31.5256	32.6471	33.731	31.7689	29.7829	30.832	23.3148	11.5201	23.3652	23.7964	20.5203	21.1401	0.245915	21.4084	19.1032	5.76735	7.09874	11.8389	20.946	13.7117	14.335	12.9471	9.39938	3.09208	37.4081	31.444	18.1756	29.8896	19.3536	31.5679	15.004	16.3128	7.91739	27.8719	9.59225	7.14751	25.5861	16.9566	22.8277
ENSG00000239636	1.59444	0.424179	2.74724	4.0214	4.67104	1.40769	5.69085	7.8638	0.156578	5.21202	0	16.0574	5.26696	4.25358	0	3.4112	5.87062	21.6297	0	1.90067	4.10406	0.983259	0	3.60816	0.396332	4.44242	2.73028	0.645756	4.2071	0.942023	1.86978	0	3.08837	7.81158	11.5577	10.3249	6.8531	5.10933	0	4.97434	1.16192	2.06629	0	5.84812	0.841426	2.15286	0	1.80686	1.74565
ENSG00000116819	3.72036	4.78717	3.32561	2.18305	4.00375	1.9491	2.34329	3.69117	1.01776	0	0	15.7913	0	5.18405	0	2.624	7.21248	8.22867	0	3.72531	0	3.24476	0.122957	1.32299	7.37178	0.311748	6.00663	6.02705	4.56515	0.732684	3.38341	6.2038	0	0	10.7636	0.156438	0	6.25893	0	3.44377	2.07126	0.543761	0	0	5.38512	1.80841	0	1.52888	1.74565
ENSG00000126067	63.3051	26.5415	60.7285	96.9732	97.3578	34.5424	62.7668	85.0574	31.159	57.7376	61.4748	96.8767	47.1785	158.313	47.5943	60.7456	74.9762	68.0629	87.057	41.5867	86.5475	116.418	38.2398	86.3554	93.4552	88.3027	69.7588	24.3235	42.5185	50.5552	111.741	49.3606	51.6966	23.4347	64.7583	21.5884	76.7249	89.541	26.517	81.4069	41.6777	71.7764	89.3928	47.4071	48.4661	86.2007	66.7797	161.088	29.6761
ENSG00000142686	3.77941	0.848359	2.89183	11.6046	5.2716	2.05739	7.02988	0	1.25262	3.0693	3.76555	0.35486	4.70665	11.9632	9.14901	1.4432	0	3.64413	2.94228	5.3979	9.65662	8.75101	0	12.5083	39.4747	0	5.32406	0.645756	9.21981	5.12879	2.84918	10.5195	5.50535	1.30193	18.7923	0	5.95922	7.15306	0	4.97434	1.56607	1.30503	13.0729	15.9268	8.91911	3.87516	13.6885	8.06136	1.61137
ENSG00000092853	0.413373	4.78717	2.89183	2.06815	3.46991	0.974552	10.0427	3.69117	5.55852	0.0579113	0	6.74234	8.40473	0.93047	0.19466	7.21599	6.37382	4.23189	0	1.90067	0	4.03136	0	3.72844	0.237799	0.701434	2.32074	4.52029	3.40148	1.88405	0.89037	5.66434	0	0.650965	4.94069	0	0.14898	0.127733	0	5.83528	1.81866	4.45884	0	5.72369	8.07769	0.775031	5.75687	2.64079	1.07425
ENSG00000232335	0	0	0	0	0	0	0	0	0	0	0	0	0	0	0	0	0	0	0	0	0	0	0	0	0	0	0	0	0	0	0	0	0	0	0	0	0	0	0	0	0	0.326257	0	0	0	0	0	0	0
ENSG00000134698	48.5418	95.4404	81.9834	203.713	127.786	109.475	126.119	105.279	122.679	133.601	119.447	41.1637	87.4092	157.249	78.8372	53.136	112.884	98.0387	128.595	120.578	99.8253	90.5582	141.893	144.447	83.864	88.3807	90.9185	103.321	150.56	87.0848	68.2914	86.1788	139.782	154.93	74.6397	114.043	130.209	76.7677	66.9837	92.8861	63.6533	190.099	80.2786	59.7254	96.9322	133.822	73.432	68.9385	102.322
ENSG00000092847	22.9127	26.7839	43.2329	78.9343	70.199	48.6193	50.7992	37.2327	36.7958	48.5876	84.7687	56.6889	11.3184	76.6973	80.6865	38.1792	35.3915	39.3801	20.0768	64.1666	41.7649	63.8135	40.6989	78.0566	35.7492	30.1617	42.0464	25.3997	72.3262	27.4233	32.8547	57.3177	43.64	29.9444	53.2006	10.1685	32.4777	60.6733	0.502692	56.9179	36.4238	90.9168	46.4916	33.0978	40.5567	65.361	46.5667	57.1244	43.507
ENSG00000271164	0	0	0	0	0	0	0	0	0	0	0	0	0	0	0	0	0	0	0	0	0	0	0	0	0	0	0	0	0	0	0	0	0	0	0	0	0	0	0	0	0	0	0	0	0	0	0	0	0
ENSG00000271914	0	0	0	0	0	0	0	0	0	0	0	0	0	0	0	0	0	0	0	0	0	0	0	0	0	0	0	0	0	0	0	0	0	0	0	0	0	0	0	0	0	0	0	0	0	0	0	0	0
ENSG00000126070	6.73207	21.5726	13.0132	27.0008	20.7528	10.3952	10.2101	30.0108	21.2946	18.8212	41.9465	12.4201	10.8701	37.2188	38.5426	9.57759	17.2764	20.1015	21.9806	25.0128	22.9345	18.1903	18.4436	23.8139	19.6581	17.7697	19.5215	18.7269	30.8819	16.6424	26.7111	19.96	13.6962	20.1799	42.2605	25.3429	6.70412	15.5835	0	18.9407	8.79021	20.4454	14.1776	21.4016	23.5599	15.5867	29.6798	28.3537	8.05685
ENSG00000271554	0	0.0605971	0	0.114897	0	0	0	0	0.704601	0	0	0	0	0	0	0	0	0	0	0	3.62123	0	0	0	0	0	0	0	0.0895127	0	0	0	0	0	0	0	0	0	0	0.765282	0	0	0	0	0	0	0	0	0
ENSG00000232862	0	0	0	0	0.333646	0	0	0	0	0	0	0	0	0	0	0	0	0	0	0	0	0	0	0	0	0	0	0	0.358051	0	0	0	0	0	0	0	0	0	0	0	0	0	0	0	0	0	0	0	0
ENSG00000092850	0	0	0	0.459588	0.0667291	0.324851	0	0	0	0	0	0	0	0	0	0	0	0	0	0	0	0	3.31985	0	0	0	1.77469	0	0.179025	0	0	0	0	0	0	0	0	0	0	0	0	0	0	0	1.51457	0	0	0	0.134281
ENSG00000116863	10.2162	33.389	28.3399	30.3328	21.2199	21.4401	41.5934	47.0223	15.1098	26.118	40.8957	46.5754	26.7831	38.9468	28.8096	24.7968	56.358	39.8503	8.82685	22.58	66.2686	34.1191	18.4436	29.8275	40.1088	18.627	34.2651	35.0861	34.1938	10.6763	24.04	39.5155	22.6928	33.362	45.5249	2.34657	25.4756	22.2256	38.833	29.2721	14.4988	18.7054	34.7076	18.7886	28.7768	38.1488	48.9973	38.6389	14.368
ENSG00000171812	5.61006	0	8.09713	2.98732	2.53571	2.27395	5.27241	0	0.156578	0	10.6837	1.59687	0	2.92433	1.16796	4.7232	0	0.822867	0	4.71366	3.62123	3.63806	0	0.240544	7.60958	3.27336	3.13983	0	0.895127	5.96614	0	0	0	0	8.55798	0	6.1082	0	0	3.44377	3.18266	2.39255	0	2.73742	2.35599	2.06675	10.1065	2.08483	2.01421
ENSG00000054116	19.6057	23.754	23.8576	45.1546	30.4952	19.1662	26.4457	45.5779	18.9459	38.511	25.0453	52.608	30.3691	41.6053	44.3824	38.048	35.2237	23.9807	44.8266	19.0067	45.1447	43.0668	46.109	28.5045	59.2913	32.0322	39.8622	16.1439	28.3755	26.0626	47.0115	35.1998	35.7176	38.2442	33.3497	51.7809	40.5227	36.0208	5.40394	40.6556	22.4807	23.273	34.7076	29.4894	31.6376	35.1347	38.635	40.3068	14.7709
ENSG00000116871	304.597	372.308	429.726	681.799	621.849	720.085	588.669	727.161	722.921	401.615	369.988	440.736	449.373	357.965	725.692	394.125	308.124	347.132	515.246	888.221	257.832	419.95	671.962	802.095	515.074	477.443	556.023	382.718	756.561	386.543	489.526	472.028	383.629	468.532	459.661	294.259	522.176	438.891	262.908	521.827	586.671	596.723	545.655	509.035	201.774	619.853	539.866	502.584	667.913
ENSG00000264592	0	0	0	0	0	0	0	0	0	0	0	0	0	0	0	0	0	0	0	0	0	0	0	0	0	0	0	0	0	0	0	0	0	0	0	0	0	0	0	0	0	0.108752	0	0	0	0	0	0	0
ENSG00000054118	47.5969	46.8415	85.7428	101.914	74.8034	49.3773	81.0947	98.0567	78.7588	52.4098	104.385	128.637	71.16	112.853	63.9457	55.104	78.6664	72.765	53.6534	120.807	91.6172	134.903	78.3239	101.51	84.6566	43.8007	55.6978	41.1131	88.2595	43.5424	59.9219	73.6364	57.3362	125.636	105.695	68.0504	91.027	74.213	60.8257	90.9729	43.9511	104.076	66.101	98.0493	92.5568	55.0272	64.0931	89.5089	43.3727
ENSG00000231849	0	0	0	0	0	0	0	0	0	0	0	0	0	0	0	0	0	0	0	0	0	0	0	0	0	0	0	0	0	0	0	0	0	0	0	0	0	0	0	0	0	0	0	0	0	0	0	0	0
ENSG00000214193	10.0981	7.39284	12.7241	16.2005	7.00656	10.1786	5.18872	14.1227	6.4197	9.03417	6.39268	11.1781	3.69808	3.98773	4.76916	9.31519	8.8898	2.35105	1.21153	7.07049	7.00105	7.66942	8.72998	7.57714	4.12186	14.4963	8.46388	6.67281	16.5598	3.34941	18.5197	14.026	7.92234	18.0643	9.88138	45.8363	0.14898	11.7515	8.42009	13.3924	4.6477	10.0052	6.9047	4.85269	8.58254	16.6201	26.8654	5.14259	11.1453
ENSG00000142694	14.7633	25.8749	21.1104	22.1751	18.0169	13.2106	36.7395	47.1828	11.3519	19.8636	13.5735	38.5023	11.5425	17.6789	32.4108	16.1376	45.4554	30.5636	66.9802	19.3868	26.5557	27.7279	48.3223	16.7178	6.42059	16.6785	27.4394	25.615	15.0381	10.5716	26.8001	11.3287	20.6786	25.0622	14.9985	0.469313	19.8144	36.9149	31.0412	42.1862	27.2294	11.419	25.3172	50.5178	27.9353	25.0593	33.2619	43.3645	11.2796
ENSG00000116883	0	0.121194	0	1.03407	0.266917	0.216567	3.43125	0	0.548023	4.05379	0	0	0	0	0	0	0	0.587762	0	0.380134	0	0.0983259	0	1.44327	0	0.233811	0	0.430504	0.447563	0.523346	3.29437	0	2.01415	0	0	0	0	0	0	0	0.555703	0.761265	0	0	0	0.516687	0	3.05776	0.537123
ENSG00000196182	468.588	682.384	502.89	709.605	604.633	663.345	847.435	645.313	859.614	701.422	482.429	274.484	304.812	393.855	585.926	509.58	788.844	428.949	580.842	848.535	358.985	507.165	858.612	901.319	439.771	762.693	805.298	775.122	756.382	593.265	738.918	773.047	755.845	563.41	375.228	437.556	693.206	467.631	535.87	692.102	774.6	758.329	629.064	373.533	494.085	769.175	679.566	564.017	628.166
ENSG00000181817	72.5765	76.2311	59.2825	61.47	41.7724	29.6697	76.5755	62.7499	41.9629	74.3581	52.7177	47.3738	34.6275	60.8793	58.5926	94.0703	107.516	101.213	104.711	25.3169	89.6859	72.4662	86.3161	63.9848	42.0112	85.4191	74.1272	71.8941	48.4264	64.7902	85.4755	46.1239	58.0076	46.8695	97.8433	86.1972	20.1124	77.0231	72.5133	78.2501	42.1829	35.7795	54.2249	79.0118	109.049	53.8216	91.5981	81.4475	42.9699
ENSG00000222821	0	0	0	0	0	0	0	0	0	0	0	0	0	0	0	0	0	0	0	0	0	0	0	0	0	0	0	0	0	0	0	0	0	0	0	0	0	0	0	0	0	0	0	0	0	0	0	0	0
ENSG00000116885	0	1.75731	0	0.689383	0.200187	0.433134	0	0	0	0	1.75142	0	8.29267	0.132924	0	0	0	0.235105	2.07691	0.684241	0	0	0	1.56354	0	2.49399	0.682571	1.07626	0.895127	0	2.04785	8.4965	0	0	0	0	0	0	0	0	0	1.52253	6.07613	0	1.51457	0	10.3624	0	0.402842
ENSG00000201448	0	0	0	0	0	0	0	0	0	0	0	0	0	0	0	0	0	0	0	0	0	0	0	0	0	0	0	0	0	0	0	0	0	0	0	0	0	0	0	0	0	0	0	0	0	0	0	0.555956	0
ENSG00000116898	40.4515	18.4215	28.1954	31.7116	20.686	12.3443	31.9692	33.702	6.49799	31.1563	37.3053	34.4214	19.8352	37.0859	32.2162	24.272	25.9985	49.2545	27.3459	15.5855	84.6161	36.8722	8.11519	22.0098	31.8651	11.4568	27.9854	19.8032	19.9613	21.7712	31.6081	51.5185	30.4808	22.9465	23.8212	34.4163	15.196	45.3453	55.0448	47.7345	12.0739	15.3341	57.263	54.7483	25.5793	16.6201	38.635	37.527	14.5023
ENSG00000119535	2614.64	4976.53	3936.65	5981.89	5733.9	4657.6	6739.56	5267.3	7052.59	6086.54	9362.74	2604.85	3334.77	5799.49	5477.82	3369.21	5701.21	4796.49	4956.02	6018.2	8143.67	3506.2	7469.29	6614.12	5307.92	4762.04	6003.08	5133.33	6933.12	3974.6	4227.66	6502.79	6598.1	12178.7	2772.79	6259.86	5393.69	5097.58	4481.37	3978.89	3641.17	8836.22	5791.02	5319.3	5617.53	5585.74	5189.88	2920.02	5459.19
ENSG00000230214	0	0	0	0	0	0	0	0	0	0	0	0	0	0	0	0	0	0	0	0	0	0	0	0	0	0	0	0	0	0	0	0	0	0	0	0	0	0	0	0	0	0	0	0	0	0	0	0	0
ENSG00000284705	0	0.545374	0	0	0	0	0	0	0	0	0	0	0	0	0	0	0	0	0	0	0	0	0	0	0	0	0	1.29151	0	0	0	0	0	0	0	0	0	0	0	0	0	0	0	0	0	0	0	0	0
ENSG00000284720	0	0	0	0	0	0	0	0	0	0	0	0	0	0	0	0	0	0	0	0	0	0	0	0	0	0	0	0	0	0	0	0	0	0	0	0	0	0	0	0	0	0	0	0	0	0	0	0	0
ENSG00000234481	0	0	0	0	0	0	0	0	0	0	0	0	0	0	0	0	0	0	0	0	0	0	0	0	0	0	0	0	0	0	0	0	0	0	0	0	0	0	0	0	0	0	0	0	0	0	0	0	0
ENSG00000163873	0.35432	0.121194	0.433775	0.344691	0	0	0.083689	0	0	0	0	0.17743	0	0	0	0	0	0	0	0.532187	0	0	0	0	0	0	0	0	0	0	0	0.134865	0	0	0	0.156438	0	0	0	0	0	0	0	0	0	0	0	0	0
ENSG00000284650	0	0	0	0	0	0	0	0	0	0	0	0	0	0	0	0	0	0	0	0	0	0	0	0	0	0	0	0	0.626589	0	0	0	0	0	0	0	0	0	0	0	0	0	0	0	0	0	0	0	0
ENSG00000264698	0	0	0	0	0	0	0	0	0	0	0	0	0	0	0	0	0	0	0	0	0	0	0	0	0	0	0	0	0	0	0	0	0	0	0	0	0	0	0	0	0	0	0	0	0	0	0	0	0
ENSG00000207328	0	0.545374	0	0	0	0	0	0	0	0	0	0	0	0	0	0	0	0	0	0	0	0	0	0	0	0	0	0.861007	0.895127	0	0	0	0	0	0	0	0	0	0	0	0	0	0	0	0	0	0	0	0
ENSG00000223944	0	0	0	0	0	0	0	0	0	0	0	0	0	0	0	0	0	0	0	0	0	0	0	0	0	0	0	0	0	0	0	0	0	0	0	0	0	0	0	0	0	0	0	0	0	0	0	0	0
ENSG00000252368	0	0	0	0	0	0	0	0	0	0	0	0	0	0	0	0	0	0	0	0	0	0	0	0	0	0	0	0	0	0	0	0	0	0	0	0	0	0	0	0	0	0	0	0	0	0	0	0	0
ENSG00000230451	0	0	0	0	0	0	0	0	0	0	0	0	0	0	0	0	0	0	0	0	0	0	0	0	0	0	0	0	0	0	0	0	0	0	0	0	0	0	0	0	0	0	0	0	0	0	0	0	0
ENSG00000233621	4.36994	0.787762	3.90397	4.59588	0.667291	0.433134	2.92912	6.25894	5.87168	0	3.3277	11.1781	1.34476	3.98773	6.42377	13.9072	6.03836	0.235105	0.173076	2.2808	8.44954	5.50625	7.00857	9.74204	0	0.857308	6.41617	0.430504	1.4322	4.91945	5.87644	3.91109	0	0	0	0	5.21431	4.34293	11.5619	3.73075	1.81866	0.652513	0.0920626	5.97254	1.34628	2.41121	14.3282	2.77978	0.268562
ENSG00000163874	29.9991	36.6006	43.5221	44.9248	51.4482	40.1732	42.4303	82.4896	78.3673	35.0943	50.7912	69.1977	89.5384	56.3599	87.1102	43.4272	45.6231	81.3463	50.8842	75.1905	63.0095	39.4287	80.906	68.3146	47.2428	52.6075	42.5924	34.0098	48.2473	54.6373	73.6336	79.1658	43.3714	81.3706	72.9634	53.5017	61.9758	62.3338	38.2046	75.3803	41.1725	46.6547	113.789	62.9606	50.9904	55.5439	66.2679	53.9277	42.0299
ENSG00000283724	0	0	0	0	0	0	0	0	0	0	0	0	0	0	0	0	0	0	0	0	0	0	0	0	0	0	0	0	0	0	0	0	0	0	0	0	0	0	0	0	0	0	0	0	0	0	0	0	0
ENSG00000163875	24.4481	19.5729	26.7494	59.6316	46.1098	17.5419	48.1212	46.2199	20.042	28.3186	16.5509	67.2459	38.9979	59.0184	53.8234	25.3216	38.0752	26.0966	23.3652	40.2182	75.4424	35.3973	26.1899	46.0642	41.2978	33.5909	25.2551	20.2337	25.4216	30.7727	50.573	29.8052	25.5126	27.5033	68.5521	37.3886	51.9942	56.0749	10.8079	46.9692	18.6918	15.3341	8.00945	48.5269	27.4305	35.9959	47.5901	59.3483	12.3538
ENSG00000263675	0	0	0	0	0	0	0	0	0	0	0	0	0	0	0	0	0	0	0	0	0	0	0	0	0	0	0	0	0	0	0	0	0	0	0	0	0	0	0	0	0	0	0	0	0	0	0	0	0
ENSG00000163877	14.8814	5.87792	16.628	31.252	14.0131	5.84731	9.45686	9.14768	13.4657	17.9525	7.96896	27.1468	10.8701	28.047	18.3953	8.26559	9.05753	10.2271	27.6921	16.1177	14.6056	23.4016	4.79534	22.1301	8.48152	13.3272	10.7846	9.68633	16.6494	7.64085	36.149	28.8611	10.0708	13.833	14.3809	11.42	17.8776	15.5835	6.0323	13.2011	11.2151	17.8354	39.7711	50.1445	5.88998	12.4005	21.7482	18.9025	7.51972
ENSG00000232273	0	0.242388	0.144592	0.459588	0.133458	0	0	0	0.313156	0	0.262713	0	0	0.398773	0.0973299	0	0	0	0	0	0	0	0	0	0	0.0779371	0	0	0.0895127	0	0.089037	0	0	0	0	0.156438	0	0.127733	0.251346	0	0.0505185	0.326257	0.0920626	0	0	0	0.12793	0	0
ENSG00000237749	0.236213	0.0605971	0	0.344691	0.0667291	0	1.17165	2.40729	0.078289	0.0579113	0	0.17743	0.112063	0	0.389319	0.1312	0	0	0.346151	0.456161	0.120708	0.393304	0	0	0.317066	0.233811	0	0.215252	0	0	0.178074	5.25974	0	0	0.970493	0.312876	0.14898	4.72613	0	0.191321	0	0.108752	0	1.11985	0.67314	0	0.12793	0	0.134281
ENSG00000163879	0	0	0	0	0.133458	0	0	0	0	0.0579113	0	0	0	0	0	2.2304	0	0.352657	0	0	0	0	0	0	0	0	0	0	0	0	0	0	0.134277	0	0	0	0	0	1.00538	0	0	0	0	0	0	0	0	0	0
ENSG00000134697	14.0547	7.81702	12.8687	21.6007	12.8787	5.52246	10.7959	15.7276	6.18483	13.2038	20.9295	30.8728	21.5161	26.7178	14.5995	6.95359	5.36743	22.9227	10.5576	13.5328	11.8294	23.7949	0.122957	9.98259	12.207	29.3823	5.46057	6.88806	17.455	11.5136	13.0884	4.58542	11.0107	0	18.8805	21.9013	6.70412	10.7296	0	9.66169	8.63866	8.70018	28.1712	18.6642	20.1942	16.1895	24.1788	26.2689	3.08846
ENSG00000284748	0	0.0605971	0	0	0	0	0	0	0	0	0	0	0	0	0	0	0	0	0	0	0	0	0	0	0	0	0	0	0	0	0	0	0	0	0	0	0	0	0	0.765282	0	0	0	0	0	0	0	0	0
ENSG00000169218	0	0	0	0	0	0	0	0	0	0	0	0	0	0	0	0	0	0	0	0	0	0	0	0	0	0	0	0	0	0	0	0	0	0	0	0	0	0	0	0	0	0	0	0	0	0	0	0	0
ENSG00000116922	5.19669	4.30239	12.0011	6.31934	3.73683	2.70709	0	7.38234	2.97498	13.03	5.4294	7.27463	7.95648	5.84867	3.69854	1.8368	9.05753	1.99839	2.59613	3.57326	0	2.6548	12.7876	5.89333	6.97545	3.66304	1.9112	1.93727	3.40148	0.942023	3.65052	5.39461	5.10252	8.78803	5.6465	0	15.196	0	0	2.77415	3.43526	4.35009	5.70788	19.7841	0.33657	5.08076	3.83791	6.81046	3.75986
ENSG00000134690	5.07858	0.121194	3.61479	0.80428	3.80356	0.324851	13.6413	0	0.78289	0	0	6.83105	19.0507	4.9182	0	6.82239	0	2.70371	1.03845	1.29246	3.62123	3.53973	0	6.97578	0.0792665	2.88367	6.00663	0	1.52172	3.14008	0	0.539461	0	7.81158	13.5869	0.156438	5.06533	6.00346	0	8.51377	3.73837	3.15381	5.61582	0	3.3657	2.15286	4.98928	1.11191	0.402842
ENSG00000183317	0	0.121194	0.144592	0	0	0	0	0	0.078289	0	0	0	0	0	0	0	0	0	0	0	0	0	0	0	0	0	0	0	1.70074	0	0	0	0	0	0	0	0	0	0	0	0	0.108752	0	0	0.504855	0	0	0	0
ENSG00000200421	0	0.302985	0	0	0	0	0	0	0	0	0	0	0	0	0	0.1312	0	0	0	0	0	0	0	0.120272	0	0	0.546057	0	0.358051	0	0	0	0	0	0	0	0	0	0	0	0	0	0	0	0.504855	0	0	0	0
ENSG00000214141	0	0	0	0	0	0	0	0	0	0	0	0	0	0.664622	0	0	0	0	0	0	0	0	0	0	0	0	0	0	0	0	0	0	0	0	0	0	0	0	0	0	0	0	0	0	0	0	0	0	0
ENSG00000227416	0	0	0	0	0	0	0	0	0	0	0	0	0	0	0	0	0	0	0	0	0	0	0	0	0	0	0	0	0	0	0	0	0	0	0	0	0	0	0	0	0	0	0	0	0	0	0	0	0
ENSG00000185090	0.0590533	0.242388	1.44592	1.72346	0.867479	0	6.8625	0	1.33091	0	0	0	0	4.51943	0	2.624	0	0.587762	0	0.912321	0	0.49163	0	0.481088	0	2.18224	1.50166	0	0.98464	2.40739	5.43126	0.134865	0	0	0	0	0	8.30266	0	1.05226	0.505185	0.870018	0	0	0	0	0	0	0
ENSG00000233728	0	0	0	0	0	0	0	0	0	0	0	0	0	0	0	0	0	0	0	0	0	0	0	0	0	0	0	0	0	0	0	0	0	0	0	0	0	0	0	0	0	0	0	0	0	0	0	0	0
ENSG00000196449	4.07468	7.21105	5.34989	8.0428	6.47273	5.84731	0.502134	3.53068	4.69734	3.93797	26.6216	15.1703	6.83585	11.6973	13.6262	1.7056	7.88341	1.88084	2.24998	4.10545	7.846	8.75101	12.4187	6.13388	13.4753	15.0419	6.14314	7.53381	7.87712	4.29144	9.08178	6.2038	4.56541	3.41757	8.99911	0.469313	11.0245	3.70426	0	9.18339	5.35496	5.22011	6.99676	10.2031	6.05826	6.20025	18.8058	8.61731	4.02842
ENSG00000197982	13.7594	29.632	22.1225	29.6435	21.8872	12.1278	24.6046	25.9987	22.7038	32.7199	20.4916	36.9941	23.085	38.5481	50.9035	25.8464	50.1519	42.6715	26.3075	10.4157	47.8003	21.8284	37.379	38.4871	25.3653	22.4459	11.1942	25.1845	19.6033	26.9	28.4028	19.6903	39.4774	33.362	53.3771	41.1431	16.0899	47.389	18.3483	31.9505	15.6102	16.8566	27.5267	48.9002	44.7638	23.1648	25.4581	43.7815	18.1279
ENSG00000188786	20.7868	37.9338	35.8587	29.4137	75.4706	40.9312	70.2988	36.9117	86.7442	27.1025	46.0624	33.3568	60.2899	38.1493	31.8269	36.08	89.0657	65.3592	80.134	61.0495	69.407	32.3492	52.7487	57.6103	23.8592	17.4579	40.5447	36.1623	57.1091	33.5988	21.1018	65.5445	20.2758	43.4519	28.3207	38.0144	31.5838	33.8493	4.77557	71.1713	46.477	67.9701	65.2724	28.7429	39.0421	46.6741	26.9933	43.5035	38.0015
ENSG00000235673	0.236213	0	1.7351	0	0	0	0	0.160486	0	0	3.15256	1.06458	0	0.664622	0	0	0	0.117552	0	0.608214	0	0.49163	0	0	0	0	0	0	0.98464	0.314008	0	0	0	0	0	0	0	0.510933	0	0	0	0	0	0	0	0.0861146	0	0	0
ENSG00000230955	0	0	0	0	0	0	0	0	0	0	0	0	0	0	0	0	0	0	0	0	0	0	0	0	0	0	0	0	0	0	0	0	0	0	0	0	0	0	0	0	0	0	0	0	0	0	0	0	0
ENSG00000204084	27.8731	10.9075	20.9658	21.7156	25.7574	12.236	11.3817	13.3203	17.067	7.70221	24.3447	31.3164	14.0079	36.82	18.59	26.5024	20.1279	25.8615	1.03845	18.0944	16.6577	35.3973	8.11519	25.1369	22.4324	21.2768	10.2386	13.5609	19.2452	9.94357	21.725	16.4535	11.0107	19.8544	32.7321	37.7015	11.4715	31.4224	4.90125	24.5847	5.96118	20.4454	12.6126	58.2323	5.88998	18.773	40.2981	41.1407	20.545
ENSG00000252448	0	0	0	0	0.0667291	0	0	0	0	0	0	0	0	0	0	0	0	0.235105	0	0	0	0.786607	0	0	0	0	0	0	0.0895127	0	0	0	0	0	0	0	0	0	0	0	0	0	0	0	0	0	0	0	0
ENSG00000222282	1.83065	0	0	0	0.266917	0	0	2.88874	0	0	0	0	3.24983	0.398773	0	0	0	0	0	0	0	0	0	0	0	0	0	0	0.0895127	0	0	0	0	0	0	0	0	0	0	0	0	0.435009	0	0	0.504855	0	0	0	0
ENSG00000277168	0	0	0	0	0	0	0	0	0	0	0	0	0	0	0	0	0	0	0	0	0	0	0	0	0	0	0	0	0	0.418677	0	0	0	0	0	0	0	0	0	0	0	0	0	0	1.85114	0	0	0	0
ENSG00000183431	24.8024	39.6305	47.2814	22.0602	20.5526	11.2615	13.5576	88.2671	16.2841	14.0725	35.5538	46.9302	24.5418	48.1186	52.4608	18.8928	50.1519	31.6216	52.9611	31.6271	30.5391	58.9956	22.3782	40.0506	12.8412	23.7708	23.2074	36.3776	46.2781	17.6891	17.8964	14.5654	5.2368	15.4604	51.4361	102.78	45.588	52.6261	7.16336	25.1587	16.9742	39.8033	65.4565	42.6788	8.91911	18.8591	30.7033	35.1642	13.6966
ENSG00000212541	0	0.121194	0	0	0.266917	0.649701	0	0	0.313156	0	0	0	0	2.12679	0	0	0	0.47021	0	1.1404	0	0	3.93464	1.20272	0.0792665	0	0	0.430504	0.895127	0.732684	1.78074	0	0	0	0	0	0	0.127733	0	0.382641	0.959851	0	0	0	0.841426	0.94726	1.02344	0	0.537123
ENSG00000183386	141.078	298.865	218.478	120.757	102.629	85.544	167.713	317.922	126.202	138.466	147.995	120.652	120.804	66.5951	193.394	198.899	165.552	130.366	329.363	237.356	94.7556	217.989	378.217	205.665	116.363	118.231	291.321	288.007	123.08	99.4357	193.834	94.4056	146.093	91.7861	177.424	105.439	269.357	341.303	271.328	176.302	252.138	204.998	228.96	92.2012	56.3755	188.16	207.375	100.628	111.319
ENSG00000183520	6.43681	11.9982	21.8333	13.3281	16.1484	7.25499	26.1947	4.97506	7.20259	6.77563	16.9012	31.2277	19.0507	32.0348	7.39707	0	18.6183	29.8583	2.76921	12.0122	19.9168	12.1924	2.21323	15.3948	1.34753	18.627	11.4672	10.5473	12.7108	7.32684	12.3761	3.1019	4.56541	10.9037	21.0862	0	13.4082	21.7146	3.51884	14.2534	3.88992	10.4402	18.5046	6.59468	6.22655	7.92254	9.72271	17.0956	3.75986
ENSG00000185668	0	0	2.74724	0	0.133458	0	0	0	0.313156	0	0	0.975864	0	0	0	0	0	0	0	0	0	0	0	0	0	0	1.22863	0	0.447563	0.209338	0	0	0	0	0	0	0	0	0	0	0	0.108752	0	0	0	0	0	0	0
ENSG00000224592	0	1.21194	0	0	0	0	0	0	0	0	0	0	0	0	0	0	0	0	0	0	0	0	0	0	0	0	0	1.07626	0.537076	0	0	0	0	0	0	0	0	0	0	0	0	0	0	0	0	0	0	0	0
ENSG00000223589	0	0	0	0	0	0	0	0	0	0	0	0	0	0	0	0	0	0	0	0	0	0	0	0	0	0	0	0	0	0	0	0	0	0	0	0	0	0	0	0	0	0	0	0	0	0	0	0	0
ENSG00000265596	0	0	0	0	0	0	0	0	0	0	0	0	0	0	0	0	0	0	0	0	0	0	0	0	0	0	0	0	0	0	0	0	0	0	0	0	0	0	0	0	0	0	0	0	0	0	0	0	0
ENSG00000284623	0	0	0	0	0	0	0	0	0	0	0	0	0	0	0	0	0	0	0	0	0	0	0	0	0	0	0	0	0	0	0	0	0	0	0	0	0	0	0	0	0	0	0	0	0	0	0	0	0
ENSG00000237290	0	0	0	0	0.0667291	0.216567	0	0	0	0	0	0	0	0	0	0	0	0	0	0.456161	0	0	0	0	0.0792665	0	0	0	0	0.104669	0	0	0	0	0	0	0	0	0	0	0	0	0	0	0	0	0	0	0.268562
ENSG00000275350	0	0	0	0	0	0	0	0	0	0	0	0	0	0	0	0	0	0.352657	0	0	0	0	0	0	0	0	0	0	0.0895127	0	0	0	0	0.488224	0	0	0	0	0	0	0	0	0	0	0.168285	0	0	0	0
ENSG00000200796	0	0	0	0	0	0	0	0	0	0	0	0	0	0	0	0	0	0	0	0	0	0	0	0	0	0	0	0	0	0	0	0	0	0	0	0	0	0	0	0	0	0	0	0	0	0	0	0	0
ENSG00000238063	0	0	1.44592	0.344691	0	0	0	0	0.078289	0	0	0	0	0	0	0	0	0	0	0	0	0	0	0	0	0	0	0	0.358051	0	0	0	0	0	0	0	0	0	0	0	0	0.108752	0	0	0	0	0	0	0
ENSG00000215895	0	0.121194	0	0	0	0	0	0	0	0	0	0.621005	0	0	0.0973299	0	0	0	0	0	0	0	0	0	0	0	0	0	0.537076	0	0	0	0	0	0	0	0.14898	0.255466	0	0.0956603	0	0	0	0	0	0	0	0	0
ENSG00000284632	0	0	0	0	0	0	0	0	0	0	0	0	0	0	0	0	0	0	0	0	0	0	0	0	0	0	0	0	0	0	0	0	0	0	0	0	0	0	0	0	0	0	0	0	0	0	0	0	0
ENSG00000116954	6.20059	12.3012	10.1214	17.0048	10.0094	6.82186	10.2938	12.8389	12.2131	9.49746	7.26839	9.84736	18.3783	16.8814	0.0973299	13.2512	8.55434	4.9372	1.90383	12.3163	0	7.47277	7.00857	18.2814	0.713398	5.92322	10.9211	11.4083	12.3528	8.26887	6.41067	6.06893	13.562	14.9722	0.0882266	0	18.0266	13.5397	0	8.41811	9.49747	8.91768	7.91739	5.84812	10.602	7.14751	11.5137	18.0686	5.10267
ENSG00000273637	0	0	0	0	0	0	0	0	0	0	0	0	0	0	0	0	0	0	0	0	0	0	0	0	0	0	0	0	0	0	0	0	0	0	0	0	0	0	0	0	0	0	0	0	0	0	0	0	0
ENSG00000228436	0	0.727165	0	0	0.467104	0	0	0	0.391445	0	0	0	0	0	0	0	0	0	1.55768	0.304107	0	0.196652	0	0	0	0	0	0.861007	0.447563	0	0	0	0	0	0	13.6101	0	0	0	0.478301	0.353629	0	6.35232	0	1.34628	0.94726	0	0.138989	0
ENSG00000214114	22.9127	18.4821	12.0011	25.5072	21.0864	8.01298	14.3108	20.5422	13.544	16.0414	8.31925	14.8154	13.7838	20.0716	21.2179	11.6768	21.1342	14.5765	3.11536	20.8313	10.0187	10.7175	0.983659	15.6354	2.37799	15.9771	26.2107	24.9692	15.5752	8.1642	22.8825	14.4306	18.7988	21.1564	15.3514	25.8122	33.3716	27.9736	16.8402	26.7849	8.4871	12.289	13.0729	33.5956	20.3625	9.55872	39.9143	20.1534	15.1737
ENSG00000274944	0	0.242388	0	0	0	0	0	0	0	0	0	0	0	0	0	0	0	0	0	0	0	0	0	0	0	0	0	0.645756	0	0	0	0	0	0	0	0	0	0	0	0	0	0	0	0	0	0	0	0	0
ENSG00000131233	0	0	0	0	0.200187	0	0	0	0	0	0	0	0	0	0	0	0	0	0	0	0	0	0	0	0	0	0	0	0	0	0	0	0	0	0	0	0	0	0	0	0	0	0	0	0	0	0	0	0
ENSG00000158315	0	0.605971	0	0	0.333646	0	0	0	0.391445	0	0	0.088715	0.224126	0	0	0	0	0	0	0	0	0	0	0	0.0792665	0	0	1.72201	0.447563	0	0	0	0	0	0	0	0	4.08746	0	0.860943	0	0	0	0	0	0	0	0	0
ENSG00000199963	0	0	0	0	0	0	0	0	0	0	0	0	0	0	0	0	0	0	0	0	0	0	0	0	0	0	0	0	0	0	0	0	0	0	0	0	0	0	0	0	0	0	0	0	0	0	0	0	0
ENSG00000207466	0	0	0	0	0	0	0	0	0	0	0	0	0	0	0	0	0	0	0	0	0	0	0	0	0	0	0	0	0	0	0	0	0	0	0	0	0	0	0	0	0	0	0	0	0	0	0	0	0
ENSG00000235549	0	0	0	0	0	0	0	0	0	0	0	0	0	0	0	0	0	0	0	0	0	0	0	0	0	0.0779371	0	0	0	0	0	0	0	0	0	0	0	0	0	0	0	0	0	0	0	0	0.12793	0	0
ENSG00000174574	98.2646	116.71	82.128	134.545	141.666	104.277	94.0665	146.202	123.54	142.867	91.9496	86.0535	72.2807	156.053	108.036	110.208	164.042	113.321	17.6537	113.128	64.4579	91.9347	42.7892	117.025	80.3762	77.1577	96.106	135.393	137.85	137.012	81.4689	106.139	153.21	133.773	100.137	58.5077	82.0882	70.2533	52.9083	100.922	126.246	128.001	92.523	95.063	170.978	134.683	95.564	78.3898	96.4136
ENSG00000168653	8.38556	14.1797	29.7859	25.737	17.483	8.66268	14.3108	24.2333	8.14206	24.2069	24.2572	40.454	24.3177	49.8466	13.3342	22.4352	18.786	61.4799	24.0575	8.21089	12.6743	32.9392	14.6319	17.0786	35.1943	6.70259	23.7535	14.4219	12.2632	11.0949	30.4507	33.3117	26.184	9.76447	26.2033	4.06738	43.2043	23.2474	18.4739	32.2375	8.84073	9.89645	27.6188	60.2232	27.9353	12.056	33.2619	38.4999	6.44548
ENSG00000127603	40.7468	48.6594	57.692	131.327	64.794	29.778	69.4619	62.2684	55.5852	52.0044	74.3478	86.4084	86.4006	127.873	81.6598	45.0016	93.4268	91.5734	120.807	87.0507	47.921	129.692	52.7487	55.3252	92.2662	34.8379	31.3983	45.6334	87.2749	43.1237	104.351	27.5125	40.6859	28.9679	325.027	72.2743	64.8065	114.577	28.1508	46.9692	33.1401	98.6382	61.1296	143.217	52.0001	55.63	71.7689	109.801	26.0505
ENSG00000206654	0	0	0	0	0	0	0	0	0	0	0	0	0	0	0	0	0	0	0	0	0	0	0	0	0	0	0	0	0	0	0	0	0	0	0	0	0	0	0	0	0	0	0	0	0	0	0	0	0
ENSG00000222378	0	0	0	0	0	0	0	0	0	0	0	0	0	0	0	0	0	0	0	0	0	0	0	0	0	0	0	0	0	0	0	0	0	0	0	0	0	0	0	0	0	0	0	0	0	0	0	0	0
ENSG00000270040	0	0	0	0	0	0	0	0	0	0	0	0	0	0	0	0	0	0	0	0	0	0	0	0	0	0	0	0	0	0	0	0	0	0	0	0	0	0	0	0	0	0	0	0	0	0	0	0	0
ENSG00000226438	0	0	0	0	0.0667291	0.649701	0	0	0	0	0	0	0	0	0	0	0	0	0	0	0	0.0983259	0	0	0	0	0	0	0	0	0	0	0	0	0	0	0	0	0	0	0	0	0	0	0	0	0	0	0.402842
ENSG00000217897	0	0	0	0.229794	0.133458	0	0	0	0	0	0	0	0	0	0	0	0	0	0	0	0	0	0	0	0	0	0	0	0	0	0	0	0	0	0	0	0	0	0	0	0	0	0	0	0	0	0	0	0
ENSG00000183682	0	2.78746	0.578366	3.33202	1.40131	0.757985	0	1.92583	1.4092	3.64841	0	4.70189	0	4.25358	7.39707	0.918399	0	1.17552	0	1.59656	0	1.17991	0.122957	1.44327	0.317066	0	0	2.36777	3.84905	0.942023	1.51363	0	5.10252	1.13919	4.05842	0	17.7287	0	0	0.191321	1.16192	0.97877	0	0	1.34628	3.87516	8.18754	1.38989	0.939966
ENSG00000237624	0	0	0	0	0	0	0	0	0	0	0	0	0	0	0	0	0	0	0	0	0	0	0	0	0	0	0	0	0	1.15136	0	0	0	0	0	0	0	0	0	0	0	0	0	0	0	0	0	0	0
ENSG00000243970	0.236213	9.51374	11.2781	9.42156	6.07235	4.65619	11.6328	8.50574	2.8184	0	11.2967	7.00848	4.37046	14.09	5.25581	2.624	1.50959	6.46538	0	18.3985	5.31114	9.93092	0	12.1475	12.9204	14.4963	1.09211	4.52029	9.48834	9.83891	17.8074	13.3516	0	0.162741	6.70522	6.10107	33.2226	28.6122	9.55115	2.86981	6.0117	8.04766	0	22.8948	6.89969	12.1422	43.3684	12.509	5.37123
ENSG00000090621	80.3715	60.4153	108.588	198.887	140.865	62.9127	134.321	237.037	43.2155	106.673	83.0173	133.96	163.836	187.423	222.009	90.1343	161.861	113.908	66.2879	123.163	140.625	171.775	42.7892	109.808	84.3396	88.2248	67.7111	60.0553	138.655	90.9575	117.796	131.224	89.8312	45.7303	129.517	127.184	171.923	139.868	39.0843	144.447	70.8774	84.8267	97.5864	236.911	75.8966	128.397	195.861	239.2	68.3489
ENSG00000228060	0	0	0	0	0.0667291	0	0	0	0	0	0	0	0	0	0	0	0	0	0	0	0	0	0	0	0	0	0	0	0.0895127	0	0	0	0	0	0	0	0	0	0	0	0	0.108752	0	0	0	0	0	0	0
ENSG00000201457	0	0	0	0	0	0	0	0	0	0	0	0	0	0	0	0	0	0	0	0	0	0	0	0	0	0	0	0	0	0	0	0	0	0	4.85246	0	0	0	0	0	0	0	0	0	0	0	0	0	0
ENSG00000163909	0	1.45433	0	0	0.200187	0	0	0	0	0.810759	0	0.17743	0	0.265849	0	0	0	0	0	0	0	0	0	0	0	0	0	2.58302	0.358051	0	0	0	0.939938	0	0	0.156438	0	0	0	0	0	0.652513	0	0	0	1.37783	0	0	0
ENSG00000225903	0	0	0	0	0	0	0	0	0	0	0	0	0	0	0	0	0	0	0	0	0	0	0	0	0	0	0	0	0	0	0	0	0	0	0	0	0	0	0	0	0	0	0	0	0	0	0	0	0
ENSG00000116981	0	0	0	0	0	0	0	0	0	0	0	0.17743	0	0	0	0	0	0	0	0	0	0	0	0	0	0	0	0	0	0	0	0	0	0	0	0	0	0.638666	0	0	0	0	0	0	0	0	0	0	0
ENSG00000116983	4.72426	2.90866	1.30132	7.813	2.00187	3.14022	0	3.20971	0.861179	0	0	0	2.91364	4.65235	22.2885	9.70879	0	1.05797	18.1729	7.52665	1.32779	6.68616	0	3.24735	15.3777	0	1.09211	1.93727	3.75953	1.77938	11.0406	3.23676	0	0	3.52906	0	5.51227	2.55466	22.4955	2.29585	2.37437	1.19627	0	11.1985	1.00971	5.51133	4.73342	3.61371	2.55134
ENSG00000084072	11.5744	9.15016	8.38631	13.6728	31.9633	14.9431	23.9351	15.5671	9.55126	12.1035	24.2572	47.4625	28.5761	28.7117	34.3574	24.0096	33.3787	16.3398	47.0765	28.358	1.08637	39.0354	4.67238	19.1233	18.7069	5.22179	13.1054	9.68633	11.1891	21.5619	32.9437	25.7592	10.3393	19.5289	89.1971	16.1131	43.8002	21.9701	29.5332	13.7751	7.27466	19.2491	40.3234	48.1536	15.8188	28.1595	18.6778	40.0288	19.8736
ENSG00000225333	0	0	0	0	0	0	0	0	0	0	0	0.088715	0	0	0	0	0	0	0	0	0	0	0	0	0	0	0	0	0	0	0	0	0	0	0	0	0	0	0	0	0	0	0	0	0	0	0	0	0
ENSG00000252413	0	0	0	0	0	0	0	0	0	0	0	0	0	0	0	0	0	0	0	0	0	0	0	0	0	0	0	0	0	0	0	0	0	0	0	0	0	0	0	0	0	0	0	0	0	0	0	0	0
ENSG00000116985	0	0.484777	4.62693	3.33202	2.13533	0.649701	0	2.08631	1.72236	3.35886	0	0	11.8787	11.5644	6.71576	5.1168	5.53516	0.117552	1.21153	0.760268	0	0	0	0.601361	0.158533	0	0.682571	1.29151	2.86441	1.67471	0.089037	13.0819	0	1.62741	0	1.2515	0	0	13.3213	7.27018	5.7591	2.5013	5.79995	12.1939	1.51457	5.42522	0	4.16967	0.671404
ENSG00000198754	0	0.908956	0	0	0	0	0	0	0	0	0	0	0	0	0	0	0	0.117552	0	0	0	0	0	0	0	0	0	0.861007	0	0	0	0	0	3.58031	0	0	0	0	0	0.382641	0	0	0	0	0	0.430573	0	0	0
ENSG00000285905	0	0	0	0	0	0	0	0	0	0	0	0	0	0	0	0	0	0	0	0	0	0	0	0	0	0	0	0	0	0	0	0	0	0	0	0	0	0	0	0	0	0	0	0	0	0	0	0	0
ENSG00000261798	0	1.63612	0	0.689383	0.200187	0	0	0	0.234867	0	0	0	5.04284	0	5.93712	0	0	0.94042	0.346151	0.836295	0	0	0	2.76626	0	0	0	1.29151	1.96928	1.57004	0.89037	0	0	0.325482	0	0	0	0	0	1.91321	0.555703	0.435009	2.48569	0	0	0.688917	0	1.38989	0
ENSG00000229213	0	0	0	0	0	0	0	0	0	0	0	0	0	0	0	0	0	0	0	0	0	0	0	0	0	0	0	0	0	0	0	0	0	0	0	0	0	0	0	0	0	0	0	0	0	0	0	0	0
ENSG00000284719	0	0	1.7351	4.1363	1.06767	0	0	0	0	1.50569	0.087571	0	4.2584	1.59509	0	3.1488	0	1.05797	0	0.836295	0	0.49163	0	0.481088	0	0	0	0	0.98464	0	0.178074	0	0.939938	3.09208	0	0	0	0	0	0	0	0.108752	0	0	2.35599	0	0	0.277978	0
ENSG00000284678	0	0	0	0.229794	0	0	0	0	0	0	0	0	0.112063	0	0	0	0	0	0	0	4.7076	0	0	0.240544	0	0	0	0	0.716101	0	0	0	0.134277	0	0	0	0	0	0.251346	0	0.101037	0	1.10475	0	0	0	0	0	0
ENSG00000043514	1.29917	9.08956	3.32561	8.0428	7.00656	2.49052	7.6157	5.77748	1.95723	5.03829	0	4.79061	0	15.4192	19.2713	9.44639	17.4441	10.8148	0	5.77804	3.98336	8.94766	8.23815	6.01361	6.18279	0.779371	2.59377	7.31856	6.44491	2.19805	3.91763	0	5.50535	0.976447	5.20537	13.1408	4.61839	13.7952	0	4.20905	3.23318	2.2838	0	3.85727	3.02913	6.02802	14.4561	7.5054	2.8199
ENSG00000202222	0	0	0	0	0	0	0	0	0	0	0	0	0	0	0	0	0	0	0	0	0	0	0	0	0	0	0	0	0.268538	0	0	0	0	0	0	0	0	0	0	0	0	0	0	0	0	0	0	0	0
ENSG00000116990	6.14154	12.0588	21.1104	31.9414	20.5526	17.8668	7.11357	29.3689	5.48023	13.6092	25.6583	22.9772	8.06854	41.6053	23.6512	18.4992	18.1151	19.3962	35.9997	19.4629	45.1447	16.0271	6.76266	34.2776	3.40846	3.74098	21.4327	17.2201	29.8077	9.5249	30.9849	25.0849	15.7104	0.162741	25.9386	0	4.76737	16.6053	2.51346	18.5581	12.1749	8.59142	26.514	13.8115	12.6214	26.3511	18.422	19.8754	16.7851
ENSG00000236546	0	0	0	0	0	0	0	0	0	0	0	0	0	0	0	0	0	0	0	0	0	0	0	0	0	0	0	0	0	0	0	0	0	0	0	0	0	0	0	0	0	0	0	0	0	0	0	0	0
ENSG00000207356	0	0	0	0	0	0	0	0	0	0	0	0	0	0	0	0	0	0	0	3.49723	0	0	0	0	0	0	0	0	0.0895127	0	0	0	0	0	0	0	0	0	0	0	0	0	0	0	0.168285	0	0	0	0
ENSG00000168389	0	1.27254	1.59051	3.44691	2.26879	2.16567	5.69085	0.641943	2.66183	4.98037	6.21754	0.088715	6.61172	7.44376	9.24634	0	0	2.93881	0	2.73696	5.91468	3.34308	0	4.20952	0.634132	0.0779371	0	2.15252	3.84905	0.837354	1.60267	4.85515	1.34277	0	0	2.503	0	9.19679	0	6.31358	2.27333	2.61005	0	10.3275	2.86085	3.44458	0	5.14259	1.61137
ENSG00000228477	0	0.787762	0	0	0	0	0	0	0	0.173734	0.175142	2.12916	0.224126	0.398773	0	0	0	0	0.173076	0.152054	0	0.393304	0	0	0.0792665	0	1.36514	0.645756	0	0	0	0	0	0	0	0.156438	0	0.638666	0	0	0	0	0	0.373284	0	0	0	0	0
ENSG00000131236	244.599	365.218	310.438	368.015	464.368	448.077	419.282	418.707	696.772	320.481	478.838	334.367	551.126	193.006	485.189	292.051	200.608	294.586	486.861	946.762	142.073	251.419	405.391	458.598	303.908	261.167	383.059	371.955	409.342	275.385	300.856	282.677	269.091	237.277	323.351	128.435	416.847	188.662	288.797	409.809	569.747	602.705	324.889	173.079	161.385	450.638	274.794	243.787	400.828
ENSG00000131238	121.473	222.088	31.8101	185.214	286.335	138.278	266.55	212.644	148.906	127.057	349.759	238.288	94.0209	265.583	301.431	170.297	255.288	327.266	303.574	207.629	370.331	164.794	82.7503	232.486	163.685	111.84	305.246	208.794	289.305	175.949	152.609	187.867	107.959	196.103	207.597	234.344	259.673	170.779	190.143	240.012	147.211	126.479	143.71	221.109	114.266	224.759	197.652	177.211	125.821
ENSG00000226745	0.17716	0.121194	1.87969	0.114897	0.333646	0.866268	0.083689	0	0	0.463291	0.262713	0.17743	0.672378	0	0.29199	0.2624	0.167732	0.587762	0.346151	0.0760268	0	0.393304	0.122957	0.120272	0.396332	0	0.273028	0.430504	0.268538	0.314008	0	0.134865	0	0.162741	0.26468	0	0.14898	0.127733	0	0.0956603	0.353629	0.108752	0.276188	0.124428	1.00971	0.172229	0.383791	0	1.47709
ENSG00000117000	4.78331	7.33224	6.36203	14.3621	13.546	13.5354	24.3535	5.29603	11.2736	6.60189	20.1413	1.33072	12.2149	15.9509	3.50388	4.9856	13.0831	19.5137	23.3652	9.57937	7.96671	13.9623	0	12.1475	10.5424	7.32609	6.82571	8.39482	17.0074	13.7117	8.36948	11.7333	2.81981	2.92934	32.2909	0	11.6205	10.2187	0	10.427	7.9314	15.2253	9.8507	21.2772	5.55341	11.3671	14.9679	3.89169	10.7425
ENSG00000207508	0	0	0	0	0	0	0	0	0	0	0	0	0	0	0	0	0	0	0	0	0	0	0	0	0	0	0	0	0	0	0	0	0	0	0	0	0	0	0	0	0	0	0	0	0	0	0	0	0
ENSG00000188800	0	0.242388	0	0	0	0	0.083689	0	0.078289	0	0	0	0	0.398773	0	0	0	0	0	0	0	0	0	0	0	0	0	0	0.626589	0	0	0	0	4.23127	0	0	0	0	0	0	0	0.108752	0	0	0	0	0	0	0
ENSG00000259943	1.24012	0.848359	0	5.40016	3.87029	2.49052	0.083689	3.53068	3.05327	6.54398	0	14.9041	10.7581	8.37423	0	0	7.54794	4.11434	2.07691	2.81299	0	1.27824	5.53308	1.68381	1.58533	5.4556	2.04771	1.07626	3.22246	1.98871	1.24652	11.8681	3.35692	4.88224	0	32.6955	0	3.32106	0.125673	3.53943	1.61659	2.06629	7.73326	3.35956	3.87056	2.15286	0	6.11551	2.55134
ENSG00000084073	21.023	14.4221	41.787	59.2869	73.8024	25.988	33.4756	14.9252	35.3084	43.6072	49.2149	49.7691	36.1964	70.9816	24.9164	24.6656	44.2813	37.6168	83.9416	34.2881	45.2654	50.8345	32.2148	60.6171	35.8285	21.5106	38.77	15.2829	38.759	32.1334	21.2798	46.1239	45.3856	55.983	36.967	39.2659	75.831	33.977	43.3572	42.5688	36.1207	53.0711	55.5138	28.494	28.2719	55.1994	55.2659	55.3176	22.962
ENSG00000231296	0	0	0	0	0	0	0	0	0	0	0	0	0	0	0	0	0	0	0	0	0	0	0	0	0	0	0	0	0	0	0	0	0	0	0	0	0	0	0	0	0	0	0	0	0	0	0	0	0
ENSG00000049089	10.8067	11.2711	29.6413	75.2576	16.1484	26.2046	40.087	29.2084	21.5295	10.8294	11.8221	28.3888	19.7231	18.7423	59.1766	49.2	0	27.2722	34.9613	19.3108	25.59	22.8116	93.8165	17.68	49.2245	17.8476	24.436	8.17957	16.5598	30.5634	23.8619	11.7333	13.4277	168.437	54.9652	72.9	27.5614	25.1634	22.8725	24.2977	3.99096	16.3128	21.6347	39.4437	22.5502	15.8451	13.3048	9.31226	11.4139
ENSG00000227311	0	0.0605971	0.144592	0	0	0	0.083689	0	0	0.0579113	0	0	0	0.531697	0	0.2624	0	0.235105	0	0.0760268	0	0.0983259	0	0	0	0	0	0	0.0895127	0.104669	0	0	0	0.162741	0.176453	0	0.14898	0.255466	0	0.0956603	0	0	0	5.10155	0.168285	0.0861146	0.12793	0	0
ENSG00000084070	390.224	567.673	509.252	784.632	1012.08	1047.1	816.972	678.854	683.228	761.476	682.178	371.272	322.517	665.552	794.796	665.708	476.359	853.548	401.362	660.293	922.569	573.732	796.641	987.073	504.611	712.735	960.241	588.714	867.646	621.316	525.051	828.477	767.661	2256.41	448.191	551.6	748.924	410.79	574.451	747.968	527.261	1433.35	872.109	496.965	646.888	694.17	516.583	493.133	1001.06
ENSG00000213172	0	1.21194	0	0	0.133458	0	0	0	0.234867	0	0	0	0	0	0	0	0	0	0	0	0	0	0	0	0	0	0	0.430504	0.626589	0	0	0	0	0	0	0	0	0	0	0	0	0.543761	0	0	0	0	0	1.2509	0
ENSG00000284677	0	0	0	0	0	0	0	0	0	0	0	0	0	0	0	0	0	0	0	0	0	0	0	0	0	0	0	0	0.0895127	0	0	0	0	0	0	0	0	0	0	0.669622	0	0	0	0	0	0	0	0	0
ENSG00000187801	1.18107	1.45433	2.02428	0.229794	0.0667291	0	0	0	0.156578	0	0	0	0	0	0	0	0	0	0	0.456161	0	0.688281	0.122957	0.360816	0	0	0	1.07626	0.268538	0	2.67111	0	0	0	0	0	0	8.17493	0	1.24358	0	0.217504	0	0	2.18771	0	0.12793	0	0
ENSG00000260920	0	1.57552	1.15673	2.75753	0.667291	0.108284	0	0	1.33091	0	2.01413	0	0	1.99386	0	0	0	1.64573	0	0.608214	0	0	0	0	5.46939	0	0	1.50676	0.805614	0	1.95881	0	0	2.27838	0.26468	0	0	0	0	1.14792	0.505185	1.19627	0	0	0.168285	1.80841	0	0	0.134281
ENSG00000279667	0	0	0	0	0	0	0	0	0.939468	0	0	0	0	0	0	0	0	0	0	0	0	0	0	1.20272	0	0	0	0	0.447563	0	0	0	0	0	0	0	0	0	0	0	0	0	0	0	0	0	4.47756	0	0
ENSG00000187815	0	2.18149	1.59051	5.51506	1.80169	0.324851	0	4.01214	0	0	13.5735	6.65362	8.29267	8.90593	12.1662	0.918399	0	10.6973	0	2.73696	0	4.9163	0	2.64599	10.4632	0	0	1.50676	4.74417	1.57004	6.94489	0	0	0	0	0	9.98169	0	0	4.59169	0.404148	1.52253	0	0	2.35599	3.01401	5.24515	0.972922	0.268562
ENSG00000238287	0	0	0	2.18305	0.133458	0	0	0	0	0	0	0	0	0	0	0	0.503196	0	0	0.152054	3.37982	0	0	0	0	0	0	0	0.268538	0	2.31496	2.6973	0	0	0	0	0	0	0	0	0	0.217504	0	0	0	0	0	0	0
ENSG00000164002	3.18888	4.36299	2.02428	1.37877	1.80169	1.84082	0	0	0.078289	1.62152	4.81641	0	4.2584	1.19632	0	1.0496	0	0.235105	0.519227	0.760268	2.41416	0.983259	0.122957	1.08245	0.0792665	0	0.819085	4.30504	2.77489	0.628015	2.22593	0	0.671384	4.06853	4.85246	0	13.1103	2.81013	0	0.956603	0.858814	2.82756	5.4317	4.85269	0.841426	1.89452	1.02344	2.91877	2.01421
ENSG00000227278	0	0	0	0	0	0	0	0	0	0	0	0	0	0	0	0	0	0	0	0	0	0	0	0	0	0	0	0	0	0	0	0	0	0	0	0	0	0	0	0	0	0	0	0	0	0	0	0	0
ENSG00000238186	0	0	0	0	0	0	0	0	0	0	0	0	0	0	0	0	0	0	0	0	0	0	0	0	0	0	0	0	0.0895127	0	0	0	0	0	0	0	0	0	0	0	0	0	0	0	0	0	0	0	0
ENSG00000117010	0	1.27254	1.87969	0.919177	1.93514	0.433134	6.19299	0	1.33091	0.926581	0	6.21005	0	1.59509	0.19466	0	4.6965	0.352657	0	1.1404	0.120708	0.688281	0	1.44327	0.0792665	0	0	1.29151	0.805614	0.104669	0	0	1.7456	0	0	0	0	0	0	0.0956603	0	0.435009	0	0	0.168285	1.03337	4.09377	0.972922	0.268562
ENSG00000236505	0	0	0	0	0	0.324851	0	0	0	0	0	0	0	0	0	0	0	0	0	0	0	0	0	0	0	0	0	0	0	0	0	0	0	0	0	0	0	0	0	0	0	0	0	0	0	0	0	0	0.402842
ENSG00000233910	0	0	0	0	0	0	0	0	0	0	0	0	0	0	0	0	0	0	0	0	0	0	0	0	0	0	0	0	0	0	0	0	0	0	0	0	0	0	0	0	0	0	0	0	0	0	0	0	0
ENSG00000117016	1.18107	1.81791	1.01214	2.87243	1.66823	2.16567	3.93338	0	2.19209	4.92246	3.9407	0	3.0257	2.79141	10.2196	6.56	4.36103	1.05797	0	3.49723	5.67327	5.80123	0	2.28517	10.701	2.18224	0.273028	1.50676	2.86441	0.314008	4.89704	2.96703	0.805661	0.488224	0	0	0	5.74799	0	1.4349	0.252592	1.63128	0	6.59468	0.168285	1.80841	0	3.7527	1.07425
ENSG00000237899	0	1.03015	0	0.80428	0.133458	0.541418	0	0	0	0	0	0	0	0.132924	0	0	0	1.29308	0	0	0	0	0	0.962177	0	0	0	1.29151	1.61123	0.209338	0.178074	0	0	0.162741	0	9.5427	0	0	0	0.382641	0	0.326257	0	0	3.19742	0	0	0	0.268562
ENSG00000272145	0	0	0	3.44691	1.80169	0.757985	4.35183	1.92583	0.626312	2.5481	0	0	0	3.32311	9.83032	0	0	0.47021	0	2.20478	0	0.49163	0	0.360816	9.74978	0	0	0	1.4322	0.523346	0	0	4.16258	3.09208	0	0	0	4.85386	0	0	1.21244	0.108752	0	0	0	0.775031	0	0.833934	0.402842
ENSG00000066136	79.0133	75.0192	117.553	143.966	142.333	74.8239	114.738	132.08	130.899	123.235	94.7518	133.516	95.2536	111.789	149.596	118.08	121.606	114.379	216.344	112.216	158.489	135.001	123.695	155.031	66.8217	143.015	107.027	58.5485	127.645	89.9109	115.125	109.241	143.273	190.895	93.0791	98.3994	108.011	146.127	124.542	106.948	83.8101	146.163	141.776	79.7584	81.45	109.021	106.31	140.24	83.5227
ENSG00000198974	0	0	0.433775	0	0	0	0	0	0	0	0	0	0	0	0	0	0	0	0	0	0	0	0	0	0	0	0	0	0	0	0	0	1.07421	0.162741	0	0	0	0	0	0	0	0	0	0	0	0	0.639652	0	0
ENSG00000207962	0	0	0	0.114897	0	0	0	0	0	0	0	0	0	0	0	0	0	0	0	0	0	0	0	0	0	0	0	0	0	0	0	0	0	0	0	0	0	0	0	0	0	0	0	0	0	0	0	0	0
ENSG00000117013	0.531479	0	0	2.41284	1.06767	0.324851	0	0	0.156578	2.66392	0	0	0	0	0	0	0	0.117552	0	0	5.06973	0.196652	0	0	0	3.27336	0.9556	0	1.34269	0.418677	0	0	2.55126	0	0	0	0	10.3464	0	1.72189	0	0.435009	0	0.124428	0	0.861146	0	2.77978	0.402842
ENSG00000264582	0	1.21194	0	0	0	0	0	0	0	0	0	0	0	0	0	0	0	0	0	0	0	0	0	0	0	0	0	1.29151	1.61123	0	0	0	0	0	0.0882266	0	0	0	0	0	0	0	0	0	0.504855	0	0	0	0
ENSG00000179862	18.6608	31.4499	90.0806	34.8138	25.7574	30.3194	34.6473	122.29	61.9266	18.9949	45.4494	33.5343	187.033	24.591	74.944	22.1728	99.4651	53.6039	45.865	36.1127	23.1759	18.6819	15.0008	39.0884	56.2792	36.6304	26.0742	21.9557	28.107	33.8082	33.3889	68.1069	13.2934	127.915	52.4948	33.0084	30.69	13.9229	32.675	70.406	22.9859	30.0156	93.8118	7.96339	29.7865	25.2316	88.144	31.9675	48.2068
ENSG00000229528	0	0	0	0	0	0	0	0	0	0	0	0	0	0	0	0	0	0	0	0	0	0	0	0	0	0	0	0	0	0	0	0	0	0	0	0	0	0	0	0	0	0	0	0	0	0	0	0	0
ENSG00000228940	0	0	0	0	0	0	0	0	0	0	0	0	0	0	0	0	0	0	0	0	0	0	0	0	0	0	0	0	0	0	0	0	0	0	0	0	0	0	0	0	0	0	0	0	0	0	0	0	0
ENSG00000233118	0	0	0	0	0	0	0	0	0	0	0	0	0	0	0	0	0	0	0	0	0	0	0	0	0	0	0	0	0	0	0	0	0	0	0	0	0	0	0	0	0	0	0	0	0	0	0	0	0
ENSG00000171793	3.30698	12.4224	1.87969	8.61728	5.13814	3.14022	6.19299	10.1106	4.85392	8.57088	0.175142	1.33072	21.9644	15.818	19.466	1.968	8.21887	18.4557	1.21153	4.86571	6.03539	13.9623	0.368872	6.85551	9.43271	5.14385	2.32074	10.9778	11.0996	5.86148	8.9037	16.7233	5.77391	4.23127	24.8799	10.3249	7.74698	14.1784	6.78634	12.4358	2.87955	5.11135	6.35232	7.96339	4.37541	2.23898	6.39652	9.72922	2.28277
ENSG00000281207	0	0.727165	0	0.689383	0.200187	0	3.51494	0	0	1.21614	0	0	0	1.32924	0	0	0	1.17552	0	1.74862	0	0.196652	4.18055	2.1649	0	0	0	0.430504	0.98464	0.209338	2.58207	0	1.61132	0	1.58808	0	0	0	0	0	0	0	0	0	0.168285	0	0	0	0
ENSG00000171790	0	0	0	0	0.467104	0.649701	0	0	0	0	0	0	0	0	0	0	0	0	0	0	0	0	0	0	0	0	0	0	0.537076	0	0	0	0	0	0	0	0	0	0	0	0	0	0	0	0	0	0	0.694945	0.268562
ENSG00000010803	4.01562	7.57463	5.49448	11.3748	6.80637	4.11477	11.8002	13.8018	5.0105	5.96487	0.087571	7.0972	14.9044	8.50716	40.8785	10.1024	0	3.64413	20.2498	7.29857	7.846	11.0125	6.14787	9.02041	16.5667	1.79255	4.778	10.7626	9.39883	4.50078	8.9037	0.404595	8.728	4.7195	10.499	31.7569	21.7511	4.5984	0.125673	12.0532	4.04148	4.7851	0	11.3229	0.33657	4.1335	9.72271	9.59024	4.56555
ENSG00000215893	0	0	0	0	0	0	0	0	0	0	0	0	0	0	0	0	0	0	0	0.152054	0	0	0	0	0	0	0	0	0	0	0	0	0	0	0	0	0	0	0	0	0	0	0	0	0	0	0	0	0
ENSG00000235358	0	0	0	0	0	0	0	0	0	0	0	0	0	0	0	0	0	0	0	0	0	0	0	0	0	0	0	0	0.716101	0	0	0	0	0	0	0	0	0	0	0	0	0	0	0	0.33657	0	0	0	0
ENSG00000213987	0	0	0	0	0	0	0	0	0	0	0	0	0	0	0	0	0	0	0	0	0	0	0	0	0	0	0	0	0	0	0	0	0	0	0	0	0	0	0	0	0	0	0	0	0	0	0	0	0
ENSG00000204060	1.18107	0	0	0.344691	1.66823	1.08284	0	0	0.548023	0	0	0	0.112063	2.39264	7.29974	0	0	1.17552	0	0.988348	6.2768	3.93304	0	0.120272	0	2.88367	0	0	0.716101	0	0	0	0	1.79015	0	0	0	0.894132	0.125673	1.14792	0	2.61005	0	0	2.86085	0.94726	0	7.78338	1.07425
ENSG00000229901	0	0	0	0	0	0	0	0	0	0	0	0	0	0	0	0	0	0	0	0	0	0.294978	0	0	0	0	0	0	0	0	0	0	0	0	0	0	0	0	0	0	0	0	0	0	0	0	0	0	0
ENSG00000252563	0	0	0	0	0	0	0	0	0	0	0	0	0	0	0	0	0	0	0	0	0	0	0	0	0	0	0	0	0	0	0	0	0	0	0	0	0	0	0	0	0	0	0	0	0	0	0	0	0
ENSG00000127129	0	0	0	0	0	0	0	0	0	0	0	0	0	0	0	0	0	0	0	0	0	0	0	0	0	0	0	0	0	0	0	0	0	0	0	0	0	0	0	0	0	0	0	0	0	0	0	0	0
ENSG00000127124	0.649586	12.7254	5.63907	24.4731	14.7471	7.14671	14.2271	27.6035	10.021	4.28544	19.9662	24.2192	17.1456	22.4642	25.8897	5.904	7.04475	15.752	16.7883	45.9202	0.241416	19.1736	6.39378	24.5355	32.0237	5.14385	10.9211	13.7761	25.2426	10.9903	11.2187	1.34865	3.4912	9.11351	13.4104	0	10.7266	7.28079	0.125673	9.66169	7.98192	10.549	0	49.1491	6.89969	12.3144	17.5265	16.2617	6.9826
ENSG00000230881	0	0	0	0	0	0	0	0	0	0	0	0	0	0	0	0	0	0	0	0	0	0	0	0	0	0	0	0	0	0	0	0	0	0	0	0	0	0	0	0	0	0	0	0	0	0	0	0	0
ENSG00000230638	0	0	0	0	0	0	0	0	0.078289	0	0	0	0	0	0	0	0	0	0	0	0	0	0	0	0	0	0	0	0	0	0	0	0	0	0	0	0	0	0	0	0	0.108752	0	0	0	0	0	0	0
ENSG00000284895	0	0	0	0	0	0	0	0	0	0	0	0	0	0	0	0	0	0	0	0	0	0	0	0	0	0	0	0	0	0	0	0	0	0	0	0	0	0	0	0	0	0	0	0	0	0	0	0	0
ENSG00000227538	0	0	0	0	0	0	0	0	0	0	0	0.266145	0	0	0.0973299	0	0	0	0	0	0	0	0	0	0	0	0	0	0	0	0	0	0	0	0	0	0	0	0	0	0	0	0	0	0	0	0	0	0
ENSG00000228776	0	0	0	0	0	0	0	0	0	0	0	0	0	0	0	0	0	0	0	0	0	0	0	0	0	0	0	0	0.268538	0	0	0	0	0	0	0	0	0	0	0	0	0	0	0	0	0	0	0	0
ENSG00000044012	0	0	0	0	0	0	0	0	0	0	0	0	0	0	0	0	0	0	0	0	0	0	0	0	0	0	0	0	0	0	0	0	0	0	0	0	0	0	0	0	0	0	0	0	0	0	0	0	0
ENSG00000197273	0	0	0	0	0	0	0	0	0	0	0	0	0	0	0	0	0	0	0	0	0	0	0	0	0	0	0	0	0	0	0	0	0	0	0	0	0	0	0	0	0	0	0	0	0	0	0	0	0
ENSG00000198815	24.5071	17.8761	18.9415	27.6902	43.5074	28.3703	27.7011	25.0358	37.7353	24.9598	33.6273	34.0665	69.255	38.8139	83.9957	33.5872	19.4569	25.1562	26.9998	56.0317	6.1561	15.9288	14.6319	28.9856	42.0112	5.61147	21.0232	25.1845	39.7436	23.5506	11.1296	19.96	29.1381	15.7859	31.938	23.7785	14.4511	25.8021	17.5942	33.6724	20.7631	32.0819	22.1871	52.8819	11.4434	34.7042	32.7502	15.8447	27.6618
ENSG00000227527	0	0.666568	0	0	0.333646	0	0	0	0	0	0	0	0	0.132924	0	0	0	0.117552	0	0	0	0.294978	0	0.601361	0	0	0	1.50676	3.40148	0	0	0	0	0	0	0	0	0.127733	0	0.478301	0.101037	0	0	2.36413	0	0	0	0.833934	0
ENSG00000177181	0	4.36299	0	1.37877	0	0.108284	0	0	0.078289	0	0	0	0	0	0	0	0	0	0	0	0	0	0	0	0	1.63668	0.136514	3.87453	0.626589	0	0.623259	0	0	0	0	0	0	0	5.27827	0	0.65674	0	0	0	0	0	0	0	0
ENSG00000235002	0	0	0	0	0	0	0	0	0	0	0	0	0	0	0	0	0	0	0	0	0	0	0	0	0	0	0	0	0	0	0	0	0	0	0	0	0	0	0.125673	0	0	0	0	0	0	0	0	0	0
ENSG00000066185	0	0	0	0	0.133458	0.866268	0	0	0	1.62152	0	0	0	0	0	0	0	0.117552	1.21153	0	0	0.786607	0	0	0.0792665	0	0	0	0	0.209338	0	4.31568	1.47705	0	0	0	0	0	10.8079	0	0.0505185	0.435009	6.53645	0	0.841426	0.775031	0	0	0.671404
ENSG00000127125	6.61397	23.3299	7.66335	36.1926	28.8937	15.4845	6.36037	41.7263	17.5367	39.3218	58.9353	41.9622	6.38759	42.137	59.8579	34.768	30.024	37.8519	28.7305	22.808	41.4028	25.8597	36.7643	29.5869	55.011	23.3032	20.0676	20.6642	37.5058	21.2478	38.553	16.3187	37.5975	10.09	49.9363	47.7135	7.15106	37.5536	8.92278	21.2366	13.9431	16.5303	30.6569	57.1125	31.6376	21.3564	25.2023	33.6353	18.9336
ENSG00000186409	1.59444	9.21075	3.03642	5.62996	1.46804	0.866268	6.77881	0	6.57628	3.76424	0	5.50033	0	5.71575	4.28251	1.312	0	1.64573	0	1.90067	10.0187	1.37656	5.16421	1.20272	0	8.57308	3.68588	7.53381	9.57786	1.57004	2.04785	0	5.37107	0.325482	0.52936	11.1071	9.53474	2.93786	8.04307	5.26132	2.52592	3.37132	0	0.124428	8.75083	1.80841	8.69927	1.94584	0.671404
ENSG00000230116	0	0	0	0.114897	0	0.541418	0	0.160486	0	0	0	0.17743	0	0.398773	0	0.1312	0	0.235105	0.173076	0	0	0	0	0	0.0792665	0.0779371	0	0	0	0	0.089037	0	0	0	0.0882266	0.156438	0	0.638666	0	0	0	0	0	0.124428	0	0.172229	0.255861	0	0.537123
ENSG00000236876	0	0	0	0.114897	0	0.108284	0.083689	0	0	0	0.963281	0	0	0	0	0	0.167732	0.117552	0.173076	0	0	0	0	0	0	0.155874	0	0	0	0	0	0	0	0.162741	0.0882266	0	0	0	0	0	0	0	0.0920626	0	0	0	0.12793	0	0
ENSG00000200254	0	0	0	0	0.133458	0	0	0	0	0	0	0	0	0	0	0	0	0	0	0	0	0	3.44281	0	0	0	0	0	0	0	0	0	0	0	0	0	0	0	0	0	0	0	0	0	0	0	0	0	0
ENSG00000236180	0	0	0	0	0	0	0	0	0	0	0	0	0	0	0	0	0	0	0	0	0	0	0	0	0	0	0	0	1.07415	0	0	0	0	0	0	0	0	0	0	0	0	0	0	0	0.33657	0	0	0	0
ENSG00000171960	3.6613	1.21194	5.78366	9.19177	3.203	2.27395	0	18.9373	3.44472	6.89145	7.88139	6.91977	15.5768	4.12065	5.25581	4.8544	9.56073	17.3978	1.21153	1.90067	2.89699	7.47277	0	5.29197	17.2801	0.389686	9.556	1.29151	3.04343	1.98871	16.1157	7.95704	2.81981	1.95289	8.64621	0	12.6633	6.89759	2.63913	6.21792	2.12178	1.95754	6.9047	7.21682	1.00971	4.99465	6.39652	4.44765	8.05685
ENSG00000285728	1.18107	0	0	0	0.467104	0	0	0	0.234867	0	0	0	0	0.797546	0	0	0	0	0.173076	0.532187	4.46619	0	0	0.240544	0	0	2.04771	0	0.179025	0	0	0	0	0	0	0	0	0	0	0	0	0.652513	0	0	1.178	0.430573	0	0	0
ENSG00000234917	0	0	1.30132	1.26387	0	0	0	0	0	0	0	0	0.336189	0	0	0	0	0	0	0	0	0.49163	0	0	0	0	0	0	0.0895127	0	0	0	0	0	0	0	0	0	0	0	0	0.217504	0	0	0	0	0	0	0
ENSG00000065978	1350.84	1796.95	507.227	506.466	767.185	1190.36	592.769	437.805	614.412	1461.8	332.945	700.316	476.38	412.863	507.77	1242.73	509.402	535.922	554.707	551.65	459.414	759.174	512.609	484.697	830.951	1575.34	1446.23	1824.69	506.284	1605.21	976.024	434.536	1599.64	646.408	790.687	716.485	582.513	473.507	879.208	649.055	1400.37	309.4	379.298	480.043	1964.9	1204.57	821.313	550.257	1063.91
ENSG00000164007	0	0.484777	0	0	0	0	0	0	0	0	0	0	0	0	0	0	0	0.117552	0	0	0	0	0	0	0	0	0	0.215252	0.179025	0	0	0	0	0	0	0	0	0	0	0	0	0	0	0	0.168285	0	0	0	0
ENSG00000117385	21.6135	17.0884	27.7616	38.1458	24.2894	12.8857	53.7284	47.1828	14.3269	19.2266	55.6076	29.2759	24.7659	72.9754	49.1516	23.2224	65.9187	34.4429	48.9804	23.6443	31.2633	36.1839	32.3378	33.5559	42.0905	21.3548	29.214	21.7404	42.429	20.0965	35.5258	57.3177	13.4277	8.62529	39.6138	47.0878	56.3146	44.8344	33.3033	39.1251	12.5286	16.3128	46.5837	16.1756	31.301	28.4178	57.3128	56.1515	15.308
ENSG00000164008	0	3.69642	1.01214	3.67671	2.80262	2.49052	2.17591	11.7155	1.33091	1.96899	0	0	0	6.64622	0	3.0176	0.167732	1.88084	0.173076	3.87737	0.120708	2.94978	0	4.93116	0.713398	0.0779371	0	4.52029	5.28125	3.87276	4.98607	3.50649	2.55126	3.90579	4.41133	0	6.70412	6.25893	0	1.33924	0.808295	2.17504	0	6.59468	2.35599	1.89452	3.96584	0.694945	1.74565
ENSG00000283580	0	0	0	0	0	0	0	0	0	0	0	0	0	0	0	0	0	0	0	0	0	0.786607	0	0	0	0	0	0	0	0	0	0	0	0	0	0	0	0	0	0	0	0	0	0	0	0	0	0	0
ENSG00000228452	0	0	0	0	0	0	0	0	0	0	0	0	0	0	0	0	0	0	0	0	0	0	0	0	0	0	0	0	0	0	0	0	0	0	0	0	0	0	0	0	0	0	0	0	0	0	0	0	0
ENSG00000274386	0	1.15134	1.15673	1.26387	0.200187	0	0	0	0.234867	0	0	0	5.49109	0.797546	0	0.2624	0	0	0	0.760268	0	0.786607	0	0.240544	0	0	1.36514	2.15252	0.805614	0	0	0	0	2.92934	0	0	0	0	0	1.4349	0.858814	0.217504	0	0	2.01942	1.55006	0.12793	1.11191	0
ENSG00000177868	47.5969	23.1481	33.1115	21.4858	14.7471	18.733	8.03415	10.5921	10.8039	25.3072	5.60454	20.4932	19.1628	7.31084	21.8019	15.088	16.27	29.8583	52.0957	12.0883	30.7805	18.8786	18.8125	9.02041	2.53653	14.5742	27.7124	21.5252	15.9333	42.391	12.1981	15.2398	31.4208	38.4069	18.0865	43.1768	4.91635	11.3683	32.0466	17.0275	22.6828	9.57019	11.2316	34.4666	31.301	21.2703	20.213	16.4007	14.9052
ENSG00000164010	36.0225	19.2699	21.5441	13.443	19.952	25.6632	10.8796	19.2583	22.2341	14.362	5.4294	11.8878	41.9116	17.546	0	10.2336	9.56073	32.9147	0	11.404	5.79397	11.2092	47.7075	14.3124	14.0302	32.188	14.061	17.4354	22.1096	18.9451	7.74622	9.71029	12.7563	15.9486	14.9103	0	5.81024	14.1784	16.9659	18.3668	25.0572	9.13518	0	11.9451	14.4725	18.6007	5.62894	15.2888	19.4707
ENSG00000228192	1.24012	1.45433	0.144592	0.80428	0.133458	0.541418	0	0	0	0	0	0	0	0	0	0	0	0	0	0.304107	0	0.0983259	0	0.120272	0	0	0	0.861007	0.358051	0	0	0	0	0	0	0	0	2.04373	0	0.669622	0	0	0	0	1.178	0	0	0	0.134281
ENSG00000164011	6.25965	5.02956	9.54304	7.69811	6.53945	3.46507	3.93338	7.22186	3.83616	3.64841	0.087571	14.9041	7.17204	18.7423	8.85702	3.8048	3.69011	6.11273	20.4229	4.48558	19.6754	9.14431	0	7.69742	0.475599	2.7278	4.09543	3.65928	7.96663	5.86148	12.1981	11.8681	4.29686	7.16061	4.3231	41.1431	26.9654	12.7733	0	10.714	3.73837	4.89385	0	14.5581	10.4337	6.63082	13.6885	3.05776	2.68562
ENSG00000233708	0	0	0	0	0	0	0.083689	0	0	0	0	0.088715	0	0	0	0	0	0	0	0	0	0.0983259	0	0	0	0	0	0	0	0.104669	0	0	0	0	0	0.156438	0	0	0	0	0	0	0	0.124428	0	0	0.12793	0.277978	0.134281
ENSG00000237090	0	0.0605971	0	0	0.0667291	0	0	0	0	0	0	0.53229	0	0	0	0	0	0	0	0.0760268	0	0	0.122957	0	0.0792665	0	0	0	0	0	0	0	0	0.162741	0	0	0	0	0	0	0	0	0	0	0	0	0	0	0
ENSG00000225099	2.42118	0	0.144592	0.114897	0	0.541418	0.083689	1.1234	0	1.15823	0.262713	0	0	0	0	0	0	0	0	0	0	0	0	0.601361	0	0.0779371	1.63817	0	0.0895127	0	0	0	0.671384	0	0	0	0	0.127733	0	0	0	0	0	0.373284	0	0	0	0.277978	0.402842
ENSG00000117394	391.937	141.009	756.937	41.363	73.0017	204.006	34.5636	52.7998	102.167	91.6736	45.0991	89.7795	736.927	57.0245	86.1369	225.926	83.5306	41.3785	117.691	55.4996	101.877	189.572	49.7977	30.9099	62.9376	194.219	79.4513	142.712	64.3596	345.408	76.839	19.96	75.8664	121.242	64.1408	119.988	49.3125	57.9909	182.98	89.7294	193.082	145.293	61.682	21.2772	161.722	63.897	83.1547	36.6931	203.301
ENSG00000284138	3.95657	0	2.60265	0	0	0.649701	0	1.60486	0.861179	0	0	0	10.7581	0	0	0.2624	0	0	0	0	0	0	3.31985	0	0.317066	0.311748	0	0	0	0.523346	0	0	0	0	0	0	0	0	0.125673	0	0.151555	0.97877	0	0	0	1.03337	0	0	0.537123
ENSG00000227533	1.18107	1.51493	0	1.60856	0.0667291	2.70709	0.083689	4.65408	0.313156	1.0424	0	0.443575	3.24983	0	0	0.1312	0.670928	0.117552	0	1.06437	0	0.589956	0	0.120272	0.634132	0.389686	2.04771	1.50676	1.79025	3.24475	0.178074	0	0.805661	0	0	0	5.06533	0	0	0	1.66711	0	0.0920626	0	0.168285	0	0	0.972922	2.41705
ENSG00000283973	0	0	0	0	0	0	0	0	0	0	0	0	0	0	0	0	0	0	0	0	0	0	0	0	0	0	0	0	0.0895127	0	0	0	0	0	0	0	0	0	0	0	0	0.217504	0	0	0	0	0	0	0
ENSG00000207256	0	0	0	0	0	0	0	0	0	0	0	0	0	0	0	0	0	0	0	0	0	0	0	0	0	0	0	0	0	0	0	0	0	0	0	0	0	0	0	0	0	0	0	0	0	0	0	0	0
ENSG00000283136	0	0	0	0	0	0	0	0	0	0	0	0	0	0	0	0	0	0	0	0	0	0	0	0	0	0	0	0	0	0	0	0	0	0	0	0	0	0	0	0	0	0	0	0	0	0	0	0	0
ENSG00000277513	0	0	0	0	0	0	0	0	0	0	0	0	0	0	0	0	0	0	0	0	0	0	0	0	0	0	0	0	0	0	0	0	0	0	0	0	0	0	0	0	0	0	0	0	0	0	0	0	0
ENSG00000186973	0	0.121194	0	0	0.200187	0	0	0	0	0	0	0	0	0	0	0	0	0	0	0	0	0	0	0	0	0	0	0.215252	0	0	0	0	0	0	0	0	0	0.255466	0	0	0	0	0	0	0	0	0	0	0
ENSG00000117395	4.31089	12.1194	16.3388	8.96197	8.07422	5.30589	9.20579	9.78963	3.67958	8.39714	17.9521	23.953	31.8259	20.7362	18.6873	16.0064	2.34825	9.16909	27.519	6.76638	17.2612	12.5857	2.95098	14.5529	8.79858	4.52035	5.46057	12.4846	6.62394	12.1416	9.25985	5.66434	3.4912	12.8566	4.85246	21.9013	30.69	15.5835	0	17.2189	3.58681	6.74264	18.3205	22.1482	6.56312	13.3478	15.2237	13.065	4.83411
ENSG00000284410	0	0	0	0	0	0	0	0	0	0	0	0	0	0	0	0	0	0	0	0	0	0	0	0	0	0	0	0	0	0	0	0	0	0	0	0	0	0	0	0	0	0	0	0	0	0	0	0	0
ENSG00000243710	0	3.09045	0	0	0.0667291	0	0	0	0	0	0	0	0	0	0	0.1312	0	0	0	0.532187	0	1.96652	0	0.601361	0	0	0	1.29151	2.59587	0	0	0	0	0	0.705813	0	0	0	0	0	0	0	0	0	2.52428	0	0	0	0
ENSG00000199240	0	0	0	0	0	0	0	0	0	0	0	0	0	0	0	0	0	0	0	0	0	0	0	0	0	0	0	0	0	0	0	0	0	0	0	0	0	0	0	0	0	0	0	0	0	0	0	0	0
ENSG00000179178	0	0	0	0	0	0	0.251067	0	0	0	0	0	0	0	0	0	0	0	0	0	0	0	0	0	0	0	0	0	0	0	0	0	0	0	0	0	0	0	0	1.24358	0	0	0	0	0	0	0	0	0
ENSG00000253313	0	0	0	0	0.200187	0	7.6157	0	0.313156	0	0	0.088715	0	0	0	0	0	0	0	0	0	0	0	0	0	0	0	0	0	0	0	0	0	0	0	0	0	0	0	0	0	0	0	0	0.33657	0	0	0	0
ENSG00000066056	1.41728	0.363582	0	0	0.73402	0.108284	0	3.53068	2.66183	0.0579113	0	4.25832	0	0	4.47717	0.2624	0	0	0	0.532187	0	0.393304	4.79534	0	0	0	1.09211	1.29151	2.23782	0	0	0	0	0	3.9702	0	0	3.19333	0.125673	0.573962	0	0.217504	0	5.3504	0	0	0	2.64079	0.268562
ENSG00000117400	0.35432	1.09075	0	0.459588	0.200187	0	0	4.4936	0	6.83354	0	9.93607	0.112063	0.531697	0	0.1312	0	0	0	5.77804	0	0.0983259	0	1.08245	0.0792665	0	0	1.72201	0.179025	0.314008	0	0	4.56541	0	0	0	0	0	0	0	0	0	0.0920626	0	0	1.55006	0	0	0
ENSG00000234694	0.767693	0	2.60265	1.95325	0.266917	0.433134	0	0	0.939468	1.44778	0	0	0	0.797546	8.4677	0	0	0	0	1.36848	0	0.589956	0	0	0.158533	0	2.32074	0	0.358051	0.732684	0	0	1.87988	0	0	0	0	2.2992	0	0	0.404148	0.108752	0	0	0.67314	0.516687	0	2.5018	0.134281
ENSG00000117399	3.42509	2.24209	2.45806	0.919177	2.93608	0.866268	5.3561	4.33311	7.1243	6.25442	0	14.4605	41.6875	6.91206	3.89319	2.8864	18.1151	4.34944	1.3846	0.912321	0	2.85145	3.19689	1.08245	0.713398	5.14385	1.77469	1.29151	1.07415	4.71011	0.445185	0.134865	0	10.2527	0	10.1685	0	0	0	16.1666	6.0117	9.35269	6.99676	13.1894	3.87056	1.29172	5.11721	7.36641	1.47709
ENSG00000066322	50.2543	44.5994	65.5	89.9644	66.5289	48.2944	73.9811	73.9839	58.4036	62.2547	109.201	31.2277	112.848	87.5971	97.0379	67.5679	88.3948	73.8229	56.2495	72.8337	110.327	61.257	81.3978	67.8335	100.114	56.5823	54.4692	47.5707	76.5333	52.6486	91.8862	83.4815	57.8733	46.3813	88.4913	106.065	63.7636	82.0047	75.9065	70.0233	49.4576	60.0312	100.164	75.5278	72.5309	63.3803	111.044	78.1118	55.1894
ENSG00000283836	0	0	0	0	0	0	0	0	0	0	0	0	0	0	0	0	0	0	0	0	0	0	0	0	0	0	0	0	0	0	0	0	0	0	0	0	0	0	0	0	0	0	0	0	0	0	0	0	0
ENSG00000159479	5.61006	12.786	7.66335	21.4858	17.3496	7.47156	22.6797	10.5921	13.0743	25.8285	18.1272	32.2035	27.2313	14.6217	24.2351	21.5168	20.2956	4.81965	21.8075	12.0122	25.1072	23.9915	5.779	23.2125	13.7924	6.62465	9.96554	13.1304	18.3501	8.26887	29.8274	12.8122	20.6786	12.5311	26.6444	31.2876	21.0062	15.7112	17.5942	15.497	7.72932	10.114	17.3078	41.1857	19.1845	9.81706	18.0382	24.879	15.5766
ENSG00000229431	0	0	0	0.459588	0.533833	0.541418	0	0	0	0	0	0	1.56888	1.46217	0	0	0	0	0	2.12875	0	0.196652	0	0	0	0	0	0	0.179025	0.314008	0	0	0	0	0	0	7.89596	0	0	0.478301	0.353629	0.652513	0	0	0	0	0	0	0.537123
ENSG00000198198	24.1528	49.7502	42.2207	55.84	53.0497	28.5868	54.8163	55.6885	46.3471	42.449	43.9606	36.9941	62.195	60.3476	76.3066	41.328	62.0609	62.6555	93.1146	81.5007	44.2998	46.3115	42.2973	49.5521	109.626	41.1508	24.2995	56.396	74.385	41.0303	42.7378	45.989	31.4208	32.8737	78.7864	78.0624	73.0004	48.1554	55.6731	51.0826	38.2425	53.5061	36.0886	75.1545	31.301	45.2963	78.6772	47.9512	25.1105
ENSG00000229372	0	0	0	0	0	0	0	0	0	0	0	0	0	0	0	0	0	0	0	0	0	0	0	0	0	0	0	0	0	0	0	0	0	0	0	0	0	0	0	0	0	0	0	0	0	0	0	0	0
ENSG00000274975	0	0	0	0	0	0	0	0	0	0	0	0	0	0	0	0	0	0	0	0	0	0	0	0	0	0	0	0	0	0	0	0	0	0	0	0	0	0	0	0	0	0	0	0	0	0	0	0	0
ENSG00000178922	0	0	0	0	0	0	0	0	0	0	0	0	0	0	0	0	0	0	0	0	0	0	0	0	0	0	0	0	0	0	0	0	0	0	0	0	0	0	0	0	0	0	0	0	0	0	0	0	0
ENSG00000229348	0	0	0	0	0	0	0	0	0	0	0	0	0	0	0	0	0	0	0	0	0	0	0	0	0	0	0	0	0	0	0	0	0	0	0	0	0	0	0	0	0	0	0	0	0	0	0	0	0
ENSG00000142949	6.25965	2.72687	2.45806	0.459588	1.00094	5.73903	0.083689	0	0.78289	2.66392	0.175142	1.50815	9.74949	0	0.29199	1.8368	0	0.117552	0	0.912321	0	8.06273	0	1.08245	1.10973	3.66304	0.273028	3.65928	3.93856	1.57004	0.089037	0.134865	4.43114	0	0	0	0	0.3832	6.535	1.53056	3.33422	1.08752	0.276188	0	4.03884	0.0861146	0	0	5.63979
ENSG00000066135	4.13373	4.30239	8.82009	7.35342	4.20394	1.9491	3.76601	11.555	2.03551	6.94936	0.087571	0.70972	11.9907	8.24131	13.2369	4.7232	17.6119	2.4686	3.28844	5.77804	8.20813	2.45815	3.44281	7.93796	0.237799	3.74098	2.18423	3.44403	6.89248	4.50078	1.06844	6.06893	8.59372	1.30193	20.9979	10.9506	0.744902	1.40507	0	3.25245	2.67748	3.26257	17.7681	4.97712	4.88027	2.15286	0	5.0036	2.14849
ENSG00000284989	0	0	0	0	0	0	0	0	0	0	0	0	0	0	0	0	0	0	0	0	0	0	0	0	0	0	0	0	0	0	0	0	0	0	0	0	0	0	0	0	0	0	0	0	0	0	0	0	0
ENSG00000236200	1.41728	1.81791	0.722958	1.37877	2.00187	0.324851	0	0	0.78289	0.347468	0	0	0	1.46217	3.21189	0	0	1.17552	0	1.74862	0	0.589956	0	3.36762	0	0.233811	0	2.58302	0.895127	1.3607	0.356148	0	0.134277	0	0	0	0.14898	0	0	0.669622	0.101037	0.761265	0	0.124428	2.18771	1.55006	0	1.80686	0.402842
ENSG00000126091	1.12201	13.5131	7.37417	4.36609	1.26785	1.73254	4.77027	0	2.74012	6.08069	0.175142	3.63731	7.17204	3.05726	0	0	3.01918	0	1.03845	16.5738	0	3.44141	0	1.44327	5.62792	5.68941	7.09874	11.1931	6.98199	0.523346	12.1981	0	6.04246	0	0	0	0	8.43039	13.824	0.956603	3.33422	1.41378	6.44439	0.124428	3.70227	3.5307	0	1.38989	2.01421
ENSG00000229444	0	0	0	0	0	0	0	0	0	0	0	0.975864	0	0	0	0	0	0	0	0	0	0	0	0	0	0	0	0	0.179025	0	0	0	0	0	0	0	0	0	0	0	0	0	0.0920626	0	0	0	0	0	0
ENSG00000283414	0	0	0	0	0	0	0	0	0	0	0	0	0	0	0	0	0	0	0	0	0	0	0	0	0	0	0	0	0	0	0	0	0	0	0	0	0	0	0	0	0	0	0	0	0	0	0	0	0
ENSG00000233674	0	0	0	0	0	0	3.0128	0	0	0	0	0	0	0	0	0	0	0	0	0	0	0	0	0	0	0	0	0	0	0	0	0	0	0	0	0	0	0	0	0	0	0	0	0	0	0	0	0	0
ENSG00000283477	0	0	0	0	0	0	0	0	0	0	0	0	0	0	0	0	0	0	0	0	0	0	0	0	0	0	0	0	0	0	0	0	0	0	0	0	0	0	0	0	0	0	0	0	0	0	0	0	0
ENSG00000224751	0	0	0	0	0	0	0	0	0	0	0	0	0	0	0.0973299	0	0	0	0	0.152054	0	0	0	0	0	0	0	0	0	0	0	0	0	0	0	0	0	0	0	0	0	0	0	0	0	0	0	0	0
ENSG00000117407	0	1.21194	0	1.26387	0.467104	0	0	0	0	0	0	0	0	0	0	0	0	0	0	0.456161	0	0	0	0	0	0	1.9112	2.36777	0.447563	0	3.73955	0	0	0	0	0	0	0	0	0	0	0	0	0	0	0	3.58205	0	0
ENSG00000237950	0	0	0	0.919177	0.0667291	0	0	0	0	0	0	0	0	0	0	0	0	0	0	0	0	0	0	0	0	0	0	0	0.0895127	0.209338	0	0	0	0	0	0	0	2.55466	0	0	0	0.108752	0	0	0	0	0	0.833934	0
ENSG00000117408	10.6886	17.7549	18.2185	12.6387	22.0873	17.5419	22.5123	32.2576	14.2486	16.2152	37.2177	44.18	38.7738	17.9448	19.6606	10.2336	11.4058	8.22867	4.49996	24.3286	10.9844	18.6819	19.6732	21.7693	53.1086	7.48196	13.5149	15.4981	25.8692	19.3638	29.5603	9.44056	15.4418	13.3448	26.2033	18.929	6.55514	26.1853	19.3536	25.7326	22.9859	17.7266	24.7649	24.139	16.8285	28.6762	23.0275	18.4855	15.0394
ENSG00000285649	0	0.424179	2.45806	0	0.200187	0.108284	0	0	0	0	0	0	0	0	0	0	0	0	0	0	0	0.589956	0	0	0	0	0	0.430504	0.447563	0.209338	0	0	0	0	0	0	0	0	0	0	0.252592	0	0	0	1.51457	0	0	0	0
ENSG00000132768	3.5432	1.45433	6.07285	12.9834	8.4746	5.73903	9.20579	26.9616	3.28814	10.6557	28.4606	7.45206	20.6196	19.5399	25.5004	3.0176	4.86423	4.9372	5.19227	9.6554	0	10.0292	11.9269	15.9962	16.1704	12.7037	5.18754	1.72201	12.2632	9.73424	8.36948	18.3417	7.25095	3.58031	7.9404	43.4897	29.0512	19.7986	0	12.7228	4.34459	10.7665	23.9363	12.1939	8.91911	10.9366	24.0509	18.6245	5.23695
ENSG00000117410	299.873	389.882	640.396	461.771	343.388	254.033	424.303	423.201	371.481	519.523	399.499	316.979	276.46	455.93	401.583	371.821	596.455	608.334	552.111	262.673	720.625	418.77	699.013	454.148	359.632	424.835	507.15	344.833	390.096	304.064	451.952	590.305	583.702	765.86	388.109	653.91	440.237	597.153	401.023	439.368	237.235	411.627	476.516	414.843	554.668	346.008	639.652	623.643	336.642
ENSG00000117411	12.224	8.12001	17.2064	1.37877	6.80637	6.93014	6.94619	3.04923	2.1138	12.9142	0	18.1866	79.5648	3.32311	0	9.97119	4.86423	7.87601	3.11536	5.54996	4.34548	3.93304	0.245915	1.20272	12.6826	3.58511	2.45726	7.10331	3.67002	9.00155	3.73955	19.2857	12.8906	9.43899	6.88168	0.312876	16.6858	0.255466	7.41471	47.4475	10.7604	10.549	15.4665	18.5398	3.19742	7.49197	9.33892	4.72562	5.63979
ENSG00000159214	5.19669	4.60538	3.03642	16.6601	9.40881	2.70709	0	0.320971	9.31639	3.35886	8.58196	3.10502	5.82728	11.9632	20.7313	5.248	12.5799	13.1659	0	8.43897	4.82831	8.65268	9.09885	1.08245	0.951198	17.9255	3.00331	3.01353	10.3835	5.54747	11.1296	12.8122	4.96824	2.27838	2.55857	15.9567	4.32043	26.9517	0	6.12226	3.23318	10.3315	0	21.8993	13.4628	5.16687	0.255861	26.6859	2.8199
ENSG00000196517	97.7332	17.2702	14.4592	1.03407	12.2114	73.7411	4.77027	9.14768	9.94271	8.6867	2.45199	18.4527	38.6618	0.398773	0	37.2608	23.147	3.99678	13.846	6.2342	28.7284	43.4601	0	2.40544	21.4812	14.886	9.69251	13.7761	6.17638	22.5039	5.96548	0	1.87988	37.105	11.9988	0	0.14898	3.57653	86.3374	13.4881	112.151	19.2491	7.36501	0	6.05826	14.4672	12.1534	2.91877	57.6065
ENSG00000230615	16.4168	27.5717	16.4834	2.18305	7.87404	19.491	5.85823	0.320971	9.23811	26.8709	0.350284	27.6791	5.37903	2.92433	6.03445	18.7616	25.9985	11.0499	0.346151	5.01777	0.241416	14.5522	4.79534	5.65279	11.6522	24.5502	6.00663	28.6285	6.80296	26.272	14.1569	0.26973	25.9154	12.2056	4.3231	2.03369	3.27757	4.47066	9.17413	1.91321	6.71895	1.74004	0.0920626	0	41.7347	13.0033	10.2344	1.52888	21.0821
ENSG00000227163	0	0	0	0	0	0	0	0	0	0	0	0.088715	0	0	0	0	0	0	0	0	0	0	0	0	0	0	1.63817	0	0.358051	0	0	0	0	0	0	0	0	0	0	0	0	0	0	0	0	0	0	0	0
ENSG00000271647	0	0	0	0	0	0	0	0	0	0	0	0	0	0	0	0	0	0	0	0	0	0	0	0	0	0	0	0	0	0	0	0	0	0	0	0	0	0	0	0	0	0	0	0	0	0	0	0	0
ENSG00000239560	0	0	0	0	0	0	0	0	0	0	0	0	0	0	0	0	0	0	0	0	0	0.0983259	0	0	0	0	0	0.430504	0.268538	0	0	0	0	0	0.26468	0	0	0	0	0	0.0505185	0	0	0	0	0	0	0	0
ENSG00000171872	0	8.90777	0	0	0	0	0	0	0	0	0	0	0	0	0	0	0	0	0	0	0	0	0	0	0	0	0	11.6236	5.90784	0	0	0	0	0	0	0	0	0	0	0	0	0	0	0	5.72169	0	0	0	0
ENSG00000233514	0	0	0	0	0	0	0	0	0	0	0	0.088715	0	0	0	0	0	0	0	0	0	0	0	0	0.0792665	0	0	0	0	0	0	0	0	0	0	0	0	0.127733	0	0.0956603	0	0	0	0	0	0	0	0	0
ENSG00000283039	0	0	0	0	0	0	0	0	0	0	0	0	0	0	0	0	0	0	0	0	0	0	0	0	0	0	0	0	0.0895127	0	0	0	0	0	0	0	0	0	0	0	0	0	0	0	0	0	0	0	0
ENSG00000226804	0	0	0	0	0	0	0	0	0	0	0	0	0	0	0	0	0	0	0	0	0	0	0	0	0	0	0	0	0.447563	0	0	0	0	0	0	0	0	0	0	0	0	0	0	0	0	0	0	0	0
ENSG00000200171	0	0	0	0	0	0	0	0	0	0	0	0	0	0	0	0	0	0	0	0	0	0	0	0	0	0	0	0	0	0	0	0	0	0	0	0	0	0	0	0	0	0	0	0	0	0	0	0	0
ENSG00000238037	0	0	0	0	0	0	0	0	0	0	0	0	0	0	0	0	0	0	0	0	0	0	0	0	0	0	0	0	0	0	0	0	0	0	0	0	0	0	0	0	0	0	0	0	0	0	0	0	0
ENSG00000227994	0	0	0	0	0	0	0	0	0	0	0	0	0	0	0	0	0	0	0	0	0	0	0	0	0	0	0	0	0	0	0	0	0	0	0	0	0	0	0	0	0	0	0	0	0	0	0	0	0
ENSG00000271329	0	0	0	0	0	0	0	0	0	0	0	0	0	0	0	0	0	0	0	0	0	0	0	0	0	0	0	0	0.179025	0	0	0	0	0	0	0	0	0	0	0	0	0	0	0	0	0	0	0	0
ENSG00000178028	20.1962	28.42	33.1115	46.1886	28.2264	14.6183	15.8172	37.8746	16.5973	30.9826	21.7176	69.0202	25.3263	69.2536	65.795	23.0912	11.2381	34.5604	60.2303	19.6149	55.4049	34.0208	24.5915	29.1059	37.5723	13.3272	15.5626	26.6912	32.3141	22.6085	50.0388	50.8442	29.9437	22.9465	43.3193	59.7592	50.3554	47.389	12.8186	38.7424	13.4884	21.8592	26.7902	42.9277	31.4693	25.1455	47.3342	37.944	15.0394
ENSG00000117419	15.472	22.9663	33.1115	41.5928	27.4257	23.281	17.491	42.3682	11.9782	18.8791	25.5707	71.0607	10.5339	22.1984	44.0904	47.232	46.965	36.9115	53.4803	31.4751	15.5713	32.2509	10.4514	26.4599	67.6143	8.80689	24.163	18.7269	25.6901	29.412	51.1963	20.3646	23.2299	16.4369	55.671	79.1575	30.69	63.1002	19.982	44.6734	19.7527	14.2465	20.2538	83.8645	23.5599	36.5987	38.635	64.7688	22.8277
ENSG00000233602	0	0	0	0	0	0	0	0	0	0	0	0	0	0	0	0	0	0	0	0	0	0	0	0	0	0	0	0	0	0	0	0	0	0	0	0	0	0	0	0	0	0	0	0	0	0	0	0	0
ENSG00000199385	0	0	0	0	0	0	0	0	0	0	0	0	0	0	0	0	0	0	0	0	0	0	0	0	0	0	0	0	0.358051	0	0	0	0	0	0	0	0	0	0	0	0	0	0	0	0	0	0	0	0
ENSG00000187147	56.4549	50.9015	98.0331	126.961	85.1464	57.8234	32.0529	106.723	40.8669	70.6518	73.7348	101.756	71.2721	111.656	129.351	71.8975	96.6137	62.3028	94.6723	107.198	91.1344	118.483	59.6343	126.045	129.601	58.219	84.9119	56.6112	82.7992	77.1412	85.1194	83.0769	54.5164	48.1714	154.661	81.0348	140.042	108.956	77.6659	99.678	62.2387	57.4212	84.1453	123.059	36.5179	78.4504	135.734	143.576	58.6807
ENSG00000263381	0	0	0	0	0	0	0	0	0	0	0	0	0	0	0	0	0	0	0	0	0	0	0	0	0	0	0	0	0	0	0	0	0	0	0	0	0	0	0	0	0	0	0	0	0	0	0	0	0
ENSG00000126106	1.35823	0	2.02428	3.10222	3.00281	3.68164	0	4.33311	0.469734	0.405379	4.81641	0.53229	8.1806	1.86094	4.28251	6.95359	0	18.9259	0	1.21643	0	4.03136	0	2.64599	0.554865	1.55874	2.73028	0.215252	3.13294	2.7214	5.25318	0.134865	0.805661	3.58031	9.70493	15.4873	0	5.49253	0	3.63509	0.353629	1.74004	0	5.97254	0.33657	0.861146	14.3282	4.86461	3.08846
ENSG00000198520	52.9117	27.0869	145.17	61.2402	46.7771	46.2371	56.3227	98.3777	44.3116	38.3952	94.5767	104.861	137.838	28.9775	160.886	77.5391	36.5656	65.9469	85.3262	76.8631	61.0781	61.6504	67.8725	63.8645	204.349	93.1348	64.2982	14.2066	63.0169	47.5198	89.5712	107.622	41.7601	45.5675	158.19	153.622	81.6413	73.8298	26.517	74.9977	34.6051	57.4212	111.948	108.501	39.0421	58.8163	79.1889	96.8753	55.0551
ENSG00000199377	0	0	0	0	0.200187	0	0	0	0	0	0	0	0	0	0	0	0	0	0	0	0	0	0	0	0	0	0	0	0	0	0	0	0	0	0	0	0	0	0	0	0	0	0	0	0	0	0	0	0
ENSG00000200169	0	0	0	0	0	0	0	0	0	0	0	0	0	0	0	0	0	0	0	0	0	0	0	0	0	0	0	0	0	0	0	0	0	0	0	0	0	0	0	0	0	0	0	0	0	0	0	0	0
ENSG00000142945	0	0.787762	3.32561	0.919177	1.1344	1.51597	0.083689	9.30817	1.56578	0.173734	13.0481	0	21.6282	2.92433	4.96382	3.0176	0	4.11434	0.692302	1.1404	0	0.688281	0	0	6.81692	0	0	1.29151	0.98464	0.314008	1.15748	0	0.268554	0	4.3231	0	0	0	0	6.21792	0.202074	1.41378	5.61582	0	1.00971	0	2.81447	0.833934	1.20853
ENSG00000225721	0	0	0	0	0	0	0	0	0	0	0	0	0	0	0	0	0	0	0	0	0	0	0	0	0	0	0	0	0	0.732684	0	0	0	0	0	0	0	2.04373	0	0	0.404148	0	0	0	0	0	0	0	0
ENSG00000142937	807.613	673.112	873.622	997.996	492.328	346.724	703.741	1162.08	306.815	789.331	600.562	1118.07	667.223	1449.67	1118.42	710.579	1066.11	993.671	1315.2	544.656	945.866	973.132	353.38	601.12	827.542	708.916	390.158	579.027	699.363	650.728	1295.93	992.608	689.646	458.279	1182.15	1658.55	1165.47	1544.68	645.834	830.618	384.9	446.319	759.241	1747.47	1410.23	490.595	1023.83	1124.84	468.371
ENSG00000264294	0	0	0	0	0	0	0	0	0	0	0	0	0	0	0	0	0	0	0	0	0	0	0	0	0	0	0	0	0	0	0	0	0	0	0	0	0	0	0	0	0	0	0	0	0	0	0	0	0
ENSG00000200913	0	0.424179	0	0	0.0667291	0	0	0	0	0	0	0	0	0.797546	0	2.7552	0	0	0	0.22808	0	0	0	0	0	0	0.9556	2.15252	0.179025	0	2.22593	0	0	0	3.26438	0	5.21431	0	0	0.669622	0.303111	0	5.06345	0.124428	0	0	0	0	0
ENSG00000202031	0	0	0	0	0	0	0	0	0.156578	0	0	6.21005	0	0	0	0	0	0	0	0	0	0	5.28717	0	0	0	0	0	0	0	1.15748	0	0	0	0.441133	0	0	0	0	0	0	0	0	0	0	0	3.96584	0	0
ENSG00000207421	0	0	0	0	0	0	0	0	0	0	0	0	0	0	0	0	0	0	0	0	0	0	0	0	0	0	0	0	0	0	0	0	0	0	0	0	0	0	0	0	0	0	0	0	0	0	0	0	0
ENSG00000281859	0	0	0	0	0	0	0	0	0	0	0	0	0	0	0	0	0	0	0	0	0	0	0	0	0	0	0	0	0	0	0	0	0	0	0	0	0	0	0	0	0	0	0	0	0	0	0	0	0
ENSG00000234093	0.118107	0	0	0	0.266917	0	0.167378	0	0	0.115823	0	0.17743	0	1.59509	4.67183	0.2624	0	0	0	0.760268	0	0.294978	0	0	0.237799	0.0779371	0	0	0.626589	0	0	0	0	0	0.0882266	0	0	0.3832	0	0	0	0	0	0.124428	0	0	0	0	0
ENSG00000142959	0	0	0	0.344691	0.400375	0	0	0	0.469734	0	0	0	0	1.32924	9.73299	4.3296	0	0	0	0.608214	0	0.393304	5.779	0.601361	0	0	1.50166	0	0.626589	0.418677	0	0	0	1.79015	0	0	6.40616	0	0	0.478301	0.202074	0.217504	0	0.124428	0	0.516687	0	0	0
ENSG00000173846	26.1606	46.2356	27.1832	39.065	55.6521	23.7141	46.6148	42.3682	55.5069	56.5215	23.2939	20.9367	28.1278	46.2577	62.5831	32.9312	38.5784	58.6587	47.7688	32.8436	35.8502	40.117	77.0943	45.3426	70.1509	61.96	36.5858	48.4317	53.081	44.4844	28.3138	72.962	60.4246	80.8824	64.6701	44.5848	70.3187	36.6594	61.2028	26.6892	25.0572	39.2595	24.8569	47.7804	32.6473	28.59	30.9592	33.4963	32.3617
ENSG00000188396	0.708639	0.969553	0	1.14897	0.200187	0	0	0	0.078289	0	0	0	0	0	0	3.1488	0	0	0	0	0	0	0	0	0	0	0	0.861007	1.25318	0	0.267111	0	0	0	3.44084	0	8.64086	0	0	0	0	0.108752	0	0	0	0	0	0	0
ENSG00000222009	8.9761	10.1197	6.21744	5.62996	14.4802	4.54791	17.8258	0	14.9532	10.7136	7.09325	0.17743	6.27553	7.57669	8.66236	11.152	0.503196	3.64413	3.46151	8.28692	4.10406	3.73639	31.1082	13.4705	0.713398	7.48196	7.37177	11.4083	21.3935	6.48949	1.78074	15.6444	11.6821	32.5482	9.52847	12.8279	0	0	0	15.0187	2.67748	22.403	13.257	0.62214	4.71198	12.3144	5.8848	4.86461	4.83411
ENSG00000117425	1.18107	0.181791	1.59051	5.51506	2.20206	0.649701	5.77454	3.69117	1.09605	0	5.07912	0	2.91364	0	5.45047	2.3616	0	1.76329	1.03845	3.95339	0	2.45815	5.779	1.92435	0.0792665	2.41605	0	0	2.50636	0.209338	1.86978	0	0	0	1.94099	0	0	0	0	2.86981	1.41452	1.41378	7.54914	4.97712	2.35599	1.55006	0	5.55956	0.537123
ENSG00000202444	0	0	0	0	0	0	0	0	0	0	0	0	0	0	0	0	0	0	0	0	0	0	0	0	0	0	0	0	0	0	0	0	0	0	0	0	0	0	0	0	0	0	0	0	0	0	0	0	0
ENSG00000226499	0	0.0605971	0	0	0.0667291	0	0	0	0	0	0	0	0.112063	0	0	0	0	0	0	0	0	0	0.122957	0	0	0	0	0	0.268538	0	0	0	0.134277	0	0	0	0.14898	0	0	0	0	0	0	0.124428	0.33657	0	0	0	0
ENSG00000070785	3.07077	13.392	1.7351	6.54914	3.40319	0.649701	3.51494	0	1.48749	7.99176	5.60454	6.38748	8.62886	8.773	16.2541	7.87199	9.393	1.88084	0.519227	4.40955	0.482831	4.32634	7.37744	5.53252	12.7619	2.33811	0.682571	14.4219	8.50371	3.24475	6.76681	0	2.14843	0	1.67631	0	0	3.832	0	5.5483	3.48577	3.69757	8.28564	14.3092	9.42397	0.688917	0	8.06136	0
ENSG00000253039	0	0	0	0	0	0	0	0	0	0	0	0	0	0	0	0	0	0	0	0	0	0	0	1.08245	0	0	0	0	0	0	0	0	0	0	0	0	0	0	0	0	0	0	0	0	0	0	0	0	0
ENSG00000229815	0	0	0	0	0	0	0	0	0	0	0	0	0	0	0	0	0	0	0	0	0	0	0	0	0	0	0	0	0	0	0	0	0	0	0	0	0	0	0	0	0	0	0	0	0	0	0	0	0
ENSG00000232369	0.295266	0.181791	0	0	0	0	0	0	0	0	0	0	0	0	0.0973299	0	0	0	0	0	0	0	0	0	0.0792665	0	0	0	0	0.104669	0	0.134865	0	0	0	0	0	0.127733	0	0	0	0	0	0	0.168285	0	0.12793	0	0
ENSG00000268949	0	2.96926	0	0	0	0	0	0	0	0	0	0	0	0.664622	0	0	0	0	0	0	0	0.196652	0	0	0	0	0	3.01353	0.98464	0.314008	0	0	0	0	0	0	0	0	0	0	0	0	0	0	0.33657	0	0	0	0
ENSG00000126107	155.31	74.2314	83.7185	88.3559	61.4575	130.806	75.6549	77.996	59.1082	54.3787	52.6302	122.16	76.0908	70.5828	118.548	151.142	40.9266	74.5283	164.595	109.783	27.5214	133.133	40.8219	90.4446	136.18	70.1434	60.8854	69.0958	79.8453	82.898	71.8529	44.2358	43.7743	53.7046	68.1109	53.0324	90.878	82.2602	113.231	92.5992	139.936	64.8163	65.1804	118.455	53.1781	72.164	71.8969	94.7904	131.192
ENSG00000126088	110.666	35.7523	49.4503	28.9541	28.6935	41.1477	20.0854	20.7027	12.1348	25.7126	18.3899	101.401	72.9531	41.3395	79.7132	79.9007	42.4362	28.3301	13.846	25.621	45.024	50.5395	14.8778	24.0544	38.2857	25.1737	28.2584	25.615	31.8665	66.3603	35.7929	51.9231	26.7211	33.5247	51.8773	58.977	37.99	42.7906	76.0322	44.5777	80.8295	20.1192	37.7457	36.4574	65.1263	30.829	28.1447	29.4657	37.5986
ENSG00000162415	2.71645	1.45433	0	2.06815	0.533833	0.974552	0	0	0.469734	6.31233	7.18082	19.8721	0.448252	7.70961	0	0	4.02557	1.29308	1.21153	1.36848	0	0.49163	0	0	0.0792665	0	0	1.07626	1.34269	1.3607	1.6917	0	0.671384	2.60386	3.17616	0	0	4.72613	0.125673	0	0	0.108752	4.41901	11.6962	0	0	0	0.833934	0.671404
ENSG00000234315	0	0	0	0	0	0	0	0	0	0	0	0	0	0	0	0	0	0	0	0	0	0	0.122957	0	0	0	0	0	0	0	0	0	0	0	0	0	0	0	0	0	0	0	0	0	0	0	0	0	0
ENSG00000281912	0.826746	0	1.15673	1.26387	0.467104	0.649701	0	0	0.391445	0.289557	0	0	4.93077	1.59509	0.29199	0.918399	0	0	0	0.0760268	0	0.884933	0	0	0	0	1.09211	0	0	0	1.6917	2.29271	0	0	0	0	0	0	0	2.29585	0	0.652513	0	5.97254	0	0	0	0.555956	0.939966
ENSG00000186603	0	0.908956	0.289183	0.114897	0.333646	0	0	3.04923	0	0	0	7.0972	0	1.99386	0	3.8048	4.52877	0.47021	0	0.912321	0.120708	0.49163	0	0	0	0	0.546057	0.430504	0.179025	0.104669	0	6.06893	0	0	0	0	0	2.42693	0	1.24358	1.06089	0.326257	0	0	0	0	0	0	0
ENSG00000132781	5.25574	9.51374	15.9051	12.1791	9.47554	5.19761	22.0102	32.7391	9.15982	9.49746	15.1498	36.9054	18.3783	31.5031	24.9164	7.08479	12.7476	21.7472	51.5765	10.3396	12.9157	12.684	3.31985	15.8759	14.9814	6.9364	9.14645	16.5744	9.57786	11.8276	12.6433	10.3846	4.83397	7.32336	33.3497	30.1925	17.2817	14.4339	5.15259	18.3668	4.19303	7.5039	21.5427	41.0612	21.8771	10.3337	7.29203	16.4007	11.6824
ENSG00000132773	3.18888	1.57552	2.74724	7.12362	3.60337	4.00649	0	8.66623	3.44472	5.90696	8.23168	6.83105	0	9.96932	8.66236	3.936	0	1.64573	0	5.85406	19.434	6.09621	12.0498	4.08925	16.3289	3.74098	3.41286	0.861007	5.28125	1.77938	4.808	11.0589	5.2368	0	17.3806	0.938627	10.4286	10.7296	0	6.9832	2.93007	1.84879	0.184125	7.59011	7.74112	5.3391	0	5.97652	3.89414
ENSG00000070759	8.73988	18.4215	8.67549	16.0856	11.7443	7.03843	7.28095	32.4181	19.5723	25.7126	9.54524	0	11.5425	13.9571	14.1128	9.97119	19.7924	15.752	21.9806	9.57937	10.2602	18.2886	17.0911	21.7693	2.61579	18.1593	5.59708	14.2066	16.1123	5.96614	10.9516	4.18082	25.6469	10.9037	12.2635	2.65944	29.9451	4.5984	2.76481	19.3234	6.71895	13.159	19.9776	12.8161	15.1457	14.6395	6.39652	4.03068	13.9652
ENSG00000236872	0	0	0	0	0	0	0	0	0.078289	0	0	0	0	0	0	0	0	0	0	0.0760268	0	0	0	0	0	0	0	0	0	0	0.712296	0	0	0	0	0	0	0	0	0	0	0	0	0	0	0	0	0	0
ENSG00000280670	0	2.48448	1.15673	12.5238	5.47179	0.974552	0.083689	12.5179	0.704601	7.00727	0	2.75016	1.23269	27.3824	13.0422	0	5.70289	1.76329	0.173076	0.912321	10.2602	4.03136	0	14.0718	4.75599	4.05273	3.27634	1.29151	1.87977	0.732684	2.04785	4.45055	5.77391	0.162741	24.3505	0.156438	0	1.916	0	5.93094	1.71763	3.48007	0	4.47941	0	14.2089	3.96584	2.5018	5.63979
ENSG00000132763	1.18107	7.51404	5.06071	1.95325	3.87029	0.974552	5.69085	8.50574	2.1138	1.50569	0	0.621005	0.224126	9.96932	4.5745	6.0352	1.17412	2.58615	0.865378	4.10545	10.8637	4.32634	0.122957	5.77306	0.0792665	1.87049	4.64148	6.02705	4.02807	5.02412	6.76681	1.88811	1.87988	0.162741	13.3222	15.6438	6.1082	3.832	0	12.1489	2.12178	4.56759	2.30157	4.47941	4.71198	3.61681	2.9424	1.52888	1.07425
ENSG00000117450	27.8731	18.1185	24.1468	23.3241	27.4257	14.1851	26.9479	24.8753	7.20259	15.1728	32.8391	34.7763	43.1443	30.1738	40.0026	37.392	33.3787	53.839	41.0189	11.48	13.1571	32.1526	27.2965	23.8139	46.8465	18.3152	15.9722	20.8794	20.4984	19.3638	10.6844	18.4765	15.5761	18.227	45.6132	22.6835	30.9879	48.0277	10.8079	27.5502	23.1375	10.984	20.8062	23.8902	12.6214	19.548	5.75687	39.0559	13.5624
ENSG00000234379	0	0.0605971	0	0	0	0	0	0	0	0	0	0	0	0	0	0	0	0	0	0	0	0	0	0	0	0	0	0	0	0	0	0	0	0	0	0	0	0	0	0	0	0	0	0	0	0	0	0	0
ENSG00000117448	32.4793	33.1466	36.2925	47.4525	35.8335	17.2171	46.029	41.7263	12.6045	24.4386	60.424	40.0104	28.2399	69.9182	40.3919	35.2928	46.4618	47.9614	42.9227	26.0012	69.7691	53.686	30.8623	46.7859	50.4928	35.1496	21.0232	30.3505	37.5953	24.1786	43.7172	42.4825	28.1981	9.92722	45.5249	58.0384	31.5838	55.1807	18.9766	48.4998	19.0455	21.8592	71.5327	88.5927	54.3561	34.3597	28.6564	69.0775	14.7709
ENSG00000281133	0	0	0	0	0	0	0	0	0	0	0	0	0	0	0	0	0	0	0	0	0	0	0	0	0	0	0	0	0	0	0	0	0	0	0	0	0	0	0	0	0	0	0	0	0	0	0	0	0
ENSG00000280836	0	0	0	0	0	0	0	0	0	0	0	0	0	0	0	0	0	0	0	0	0	0	0	0	0	0	0	0	0.0895127	0	0	0	0	0	0	0	0	0	0	0	0	0	0	0	0	0	0	0	0
ENSG00000132780	10.6886	25.9961	11.2781	32.6308	33.2311	14.1851	20.9223	35.9488	15.1098	22.8171	31.7007	31.5825	31.938	48.3845	56.2567	28.4704	15.7668	22.8052	25.096	14.4451	20.7617	26.1547	17.9518	36.2019	18.6276	21.1989	18.7025	23.4625	26.6748	19.0498	27.1563	14.1608	17.3217	31.8973	28.5854	48.965	11.7695	19.7986	10.1795	28.0285	10.7099	31.1031	9.94277	35.5864	31.4693	20.4953	21.6202	24.3231	14.0995
ENSG00000281112	0	0	0	0	0	0	0	0	0	0	0	0	0	0	0	0	0	0	0	0	0	0	0	0	0	0	0	0	0	0	0	0	0	0	0	0	0	0	0	0	0	0	0	0	0	0	0	0	0
ENSG00000281825	0	0	0	0	0	0	0	0	0	0	0	0	0	0	0	0	0	0	0	0	0	0	0	0	0	0	0	0	0.447563	0	0	0	0	0	0	0	0	0	0	0	0	0	0	0	0	0	0	0	0
ENSG00000159588	1.35823	1.81791	5.06071	11.2599	7.40693	4.54791	22.0102	4.4936	10.6473	10.0187	12.4351	0	20.2834	8.50716	17.9087	9.05279	16.1023	18.8084	19.7306	6.99446	17.6233	4.22801	17.9518	12.1475	22.7495	3.3513	6.6892	1.93727	10.473	5.86148	4.0957	26.5684	12.7563	20.9936	4.76424	19.2418	15.047	19.7986	27.7737	9.56603	5.15288	12.6153	7.73326	3.73284	7.74112	11.5394	4.34963	12.648	4.29699
ENSG00000159592	153.834	119.134	113.504	214.743	223.409	130.482	178.258	172.522	154.856	146.168	157.102	154.985	124.726	262.658	256.367	90.0031	177.796	186.203	171.864	148.556	149.798	144.146	148.041	194.36	184.136	147.223	187.434	113.222	179.204	110.426	190.45	207.962	143.139	171.367	214.038	163.947	204.401	163.626	106.068	203.087	127.205	164.868	136.805	200.205	130.758	237.935	195.094	192.639	122.598
ENSG00000225447	0.708639	0.302985	4.91611	2.06815	0.73402	0.649701	0	0	0.861179	0.752847	3.06499	9.40378	0	3.58896	0	0	0	7.1707	1.55768	0.456161	9.05308	2.16317	0	0	0	0	2.45726	0.430504	1.70074	0.418677	3.82859	0	0.671384	1.13919	0	0.156438	7.30004	3.19333	0	2.48717	1.51555	1.63128	10.8634	4.35498	1.178	0	0	2.08483	0.939966
ENSG00000234329	3.07077	0.121194	0	0	1.06767	0.108284	0	0	0	0.0579113	0	0	0	0	0	0	0	0	17.8268	0	0	0	0	0	0	2.80574	0	0.215252	0.447563	0	0	0	0	0	0.0882266	0	0	0	0	0	0	0.326257	0	0	0	0.172229	0	0.416967	0
ENSG00000159596	3.5432	7.21105	13.447	21.1411	20.3524	10.7201	25.6088	8.02428	5.55852	9.7291	14.8871	0.088715	16.2491	22.863	24.3325	17.8432	24.6566	18.5733	41.0189	10.3396	17.1405	13.9623	14.1401	10.9448	2.1402	6.00116	16.2452	5.59655	12.5318	8.37354	18.4307	11.4635	10.7421	4.39401	22.1449	3.59807	24.8797	10.7296	19.605	14.5404	5.35496	6.74264	14.8221	24.6367	27.5988	15.2423	26.8654	21.1263	7.65401
ENSG00000197429	1.94876	5.81732	0.722958	6.31934	1.80169	0.324851	5.02134	0	2.34867	3.53259	4.29098	6.12133	2.91364	4.51943	6.13178	0	0.503196	0.822867	0	2.05272	0	2.6548	10.9432	1.92435	0.158533	0.935245	0	5.59655	4.29661	1.04669	2.13689	4.45055	3.4912	3.09208	1.76453	0	5.06533	3.832	5.15259	1.62623	0.65674	4.02383	0.0920626	7.0924	6.05826	1.03337	0	0.694945	0.537123
ENSG00000230896	0.295266	0	0	0.344691	0.333646	0	0	0	0.156578	2.31645	0	0	0	0	0	0	0	0.587762	0	2.12875	0	0.688281	0	0	0	0.155874	0	0	0.358051	0	0	0	1.61132	0	0	0	0	0	0	0.191321	0	0.652513	0	0	0	0	3.58205	0	0
ENSG00000236111	0.0590533	0	0	0	0	0	0.083689	0.160486	0	0	0	0	0	0	0	0	0	0	0	0	0	0	0	0	0	0.0779371	0	0	0	0	0	0.134865	0	0	0	0	0.14898	0.3832	0	0	0	0	0	0.124428	0	0	0	0	0.134281
ENSG00000086015	6.08249	10.1197	20.532	20.6815	20.8195	11.1532	16.6541	22.6285	19.3374	6.42816	32.051	23.4207	51.2128	12.8937	14.6968	15.744	7.38021	18.6908	45.1727	23.7964	13.3986	18.1903	10.8203	25.9788	19.2618	12.1582	14.607	8.82533	19.7823	9.83891	9.08178	14.1608	6.44529	4.06853	30.1735	51.7809	21.9001	33.0829	0	35.5856	13.2358	13.4853	22.5553	24.3879	14.6408	21.7009	24.5626	15.8447	10.4739
ENSG00000232467	0	0	0	0	0	0	0	0	0	0	0	0.088715	0	0	0	0	0	0	0	0	0	0	0	0	0	0	0	0	1.07415	0	0	0	0	0	0	0	0	0	0	0	0	0	0	0	0	0	0	0	0
ENSG00000117461	0.885799	1.51493	1.15673	0.80428	0.266917	0.757985	0	0	1.4092	0	0	18.1866	0	3.32311	5.15848	0.656	13.4186	0.94042	0	1.44451	0	4.62132	0	1.44327	0.237799	0	1.63817	0.215252	1.52172	0.314008	3.56148	0	0	0	0	0	0	0	0.125673	6.69622	0.0505185	1.08752	0	0	7.23626	2.49732	0	0.555956	1.07425
ENSG00000278139	0	0	0	0	0	0	0	0	0	0	0	0	0	0	0	0	0	0	0	0	0	0	0	0	0	0	0	0	0	0	0	0	0	0	0	0	0	0	0	0	0	0	0	0	0	0	0	0	0
ENSG00000226957	0	0	0	0	0	0	0	0	0	0	0	0	0	0	0	0	0	0	0	0.0760268	0	0	0	0	0	0	0	0	0	0	0	0	0	0	0	0	0	1.78826	0	0	0	0	0	0	0	0	0	0	0
ENSG00000233114	0	0	0	0	0	0	0	0	0	0	0	0	0	0	0	0	0	0	0	0	0	0	0	0	0	0	0	0	0	0	0	0	0	0	0	0	0	0	0	0	0	0	0	0	0	0	0	0	0
ENSG00000227857	0	0	0	0	0	0	0	0	0	0	0	0	0	0	0	0	0	0	0	0	0	0	0	0	6.34132	0	0	0	0	0	0	0	0	0	0	0	0	0	0	0	0	0	0	0	0	0	0	0	0
ENSG00000117472	0	0	0.722958	0	0.266917	0	0	0	0.548023	0	0.087571	0.088715	0.112063	0	0.0973299	0	0	0	0	0.456161	0	0.393304	0	2.52571	0	0	0	0	0	0	0	0	0	0	4.14665	0	0	0	0	0	0.0505185	0.326257	0.184125	0	0	0.0861146	0	0.555956	0
ENSG00000250719	0	0	0	0	0	0	0	0	0	0	0	0	0	0	0	0	0	0	0	0	0	0	0	0	0	0	0	0	0	0	0	0	0	0	0	0	0	0	0	0	0	0	0	0	0	0	0	0	0
ENSG00000085998	8.2084	24.663	24.5806	20.107	11.9445	6.49701	13.2229	16.6905	4.46247	12.2772	18.3023	15.9687	3.0257	29.2433	48.3729	16.6624	31.3659	30.9163	26.9998	14.7492	9.41521	24.1882	4.67238	21.8895	12.9997	11.0671	10.5116	14.6371	14.5906	12.8743	27.4234	18.6114	8.59372	0.162741	27.6149	9.5427	28.6042	25.1634	0.125673	15.4013	7.52725	9.24394	20.4379	4.85269	10.2654	13.4339	26.2257	22.7942	11.5481
ENSG00000171357	0	0	0	0	0.0667291	0	5.02134	0	0	0	3.50284	0	0	0	0	0	0	0.47021	0	0	0	0	0	0	0	0	0	0	1.16366	0	0	4.45055	0	0	0	0	0	0	0	0	0	0	0	0	0	0	0	0	0
ENSG00000085999	2.7755	0.666568	0.289183	2.18305	1.53477	0.324851	0	0	1.80065	0	0	7.80692	22.1885	3.05726	6.71576	8.79039	6.54155	2.11594	2.76921	0.760268	0	2.35982	0	1.80408	8.24372	1.40287	2.04771	0.645756	1.61123	2.93074	0.801333	6.87812	0	0.162741	3.61729	0	0.14898	0	0	6.0266	2.07126	3.37132	13.4411	5.59926	3.19742	0.430573	0	3.05776	0.134281
ENSG00000132128	22.3221	21.5726	46.4139	51.359	37.1014	34.5424	18.4953	55.2071	16.8321	27.7395	43.6979	60.5923	45.3855	56.0941	59.2739	45.1328	29.1854	28.2126	4.84612	33.7559	48.7659	52.8993	13.5253	41.8547	41.3771	16.6785	27.4394	21.7404	25.5111	19.4685	24.8413	23.0619	22.6928	6.34691	66.964	57.4127	43.6513	51.6042	21.8671	38.4554	26.1686	20.7717	20.622	70.053	20.1942	37.7182	27.3771	39.6118	29.8103
ENSG00000173660	25.511	32.2982	26.1711	34.1244	17.2161	7.9047	29.7096	24.8753	10.9605	28.3186	19.2656	58.7293	43.7046	59.9489	17.1301	25.8464	47.3005	48.079	39.6343	12.0122	36.5745	20.1568	28.0343	12.7488	26.3165	17.5358	21.7058	28.8437	17.5445	18.2124	43.272	28.7263	33.0321	9.60173	41.9076	46.6185	22.794	18.1381	54.4164	41.9949	13.5895	11.2015	32.7743	49.8956	44.9321	18.6869	36.0764	41.0017	11.1453
ENSG00000117481	7.55882	9.57434	4.48234	16.2005	11.8111	10.7201	20.0017	6.7404	3.05327	6.71771	12.4351	0.70972	4.14633	22.3313	21.8019	7.21599	3.18691	9.16909	31.6728	9.19924	24.0208	14.7489	8.72998	4.81088	30.2798	1.40287	14.8801	7.53381	16.1123	10.8856	8.81467	10.6543	5.2368	19.0407	25.1446	0	10.5776	24.6525	28.7791	15.3056	5.40548	9.89645	37.8377	9.70538	11.9482	7.57808	15.3516	13.7599	8.05685
ENSG00000225779	0	0.484777	0	0	0	0	0	0	0	0	0	0	0	0	0	0	0	0	0	0	0	0	0	0	0	0	0	0.430504	1.52172	0	0	0	0	0	0	0	0	0	0	0	0	0	0	0	0.168285	0	0	0.138989	0
ENSG00000117480	7.14545	5.27194	8.24172	15.3962	6.47273	12.994	13.0555	5.13554	2.8184	2.43228	4.64126	13.6621	8.29267	22.0654	19.174	13.12	8.72207	16.4573	42.5766	8.36295	24.7451	9.24264	3.93464	9.74204	19.1032	14.886	17.3373	6.2423	6.71345	8.79221	9.25985	19.96	2.01415	17.0878	31.0558	0	5.51227	6.25893	9.04846	13.4881	4.24355	2.7188	0	26.1299	3.53399	13.2616	8.57133	6.11551	7.65401
ENSG00000232022	0.0590533	0.484777	0	4.25119	0.400375	0.433134	0	0	0.234867	1.21614	0	0	0	4.12065	0	0	2.51598	5.28986	6.57687	4.94174	2.77628	2.45815	0	0.962177	7.53032	0	0	0.430504	2.77489	0.628015	10.2393	0	0	0	3.44084	0	3.27757	10.7296	0	0.382641	0	0.435009	9.29833	7.59011	0.168285	1.37783	0	0.694945	0.671404
ENSG00000224863	0	0	0	0	0	0	0	0	0	0	0	0	0	0	0	0	0	5.87762	0	0	0	0	0	0	0	0	0	0	0	0	0.712296	0	0	0	0	0	0.744902	0	0	0	0	0	0	0	0	0	0	0	0
ENSG00000197587	0	0.545374	0	0	0	0	0	0	0	0.0579113	0	0	0	0	0	0	0	0	0	0	0	0	0	0	0	0	0	0.645756	0.0895127	0	0	0	0	0	0	0	0	0	0	0	0	0	0	0	0.33657	0	0	0	0
ENSG00000282881	0	0	0	0	0	0	0	0	0	0	0	0	0	0	0	0	0	0	0	0	0	0	0	0	0	0	0	0	0.268538	0	0	0	0	0	0	0	0	0	0	0	0	0	0	0	0	0	0	0	0
ENSG00000269956	0	3.15105	3.32561	1.95325	3.203	0	5.69085	0	1.56578	0	7.35596	0	0	3.98773	0	0	3.69011	0	0	1.1404	0	2.35982	0	3.36762	0.951198	0	3.54937	3.22878	1.79025	0.523346	0.801333	0.134865	0	3.09208	0	0	4.91635	0	10.0538	3.34811	0.606221	3.91508	0	0	0	0.775031	0	0	0.134281
ENSG00000162456	0	0	0	0	0	0.216567	0	0	0	0	0	0	0	0	0	0	0	0	0	0	0	0	0	0	0	0	0	0	0	0	0	0	0	0	0	0	0	0	0	0	0	0	0	0	0	1.11949	0	0	0.268562
ENSG00000079277	41.1601	125.981	73.8863	125.353	142.667	72.9831	137.334	60.8241	94.6514	108.294	197.823	32.8245	59.5055	143.159	58.8846	62.0576	85.3756	131.306	120.461	100.203	181.786	102.161	137.098	101.75	99.3209	82.3016	101.976	138.407	160.496	70.9657	113.878	137.697	111.047	393.508	82.6683	90.421	64.0616	68.465	63.5905	120.628	53.7011	147.359	131.189	124.428	112.414	104.371	92.8775	101.601	83.9255
ENSG00000142961	46.7702	33.3284	20.9658	27.6902	37.3683	26.746	25.4415	49.1086	31.159	32.9515	48.8646	33.0907	48.7474	55.1636	59.2739	33.1936	64.5769	18.2206	43.615	26.7614	51.6629	39.822	32.4608	39.0884	67.6143	30.8631	36.3128	30.781	47.1732	27.214	53.3332	60.959	23.4985	61.8417	80.1098	30.6618	39.0329	52.6261	33.6804	40.7513	23.0364	36.9757	40.5076	47.2826	40.3884	32.5513	36.9719	35.5812	22.5592
ENSG00000123472	14.9405	20.7848	8.67549	26.8859	15.9483	10.3952	21.1733	31.2947	8.14206	12.9721	28.4606	1.59687	29.4726	30.8384	20.9259	5.248	0.670928	16.5749	3.98074	18.1704	17.9855	19.8618	8.60702	17.1989	24.6519	5.14385	6.55268	17.6507	17.634	14.7584	31.252	26.5684	12.7563	20.3427	30.7029	32.0697	21.3042	31.8056	1.3824	14.5404	10.6089	15.3341	20.4379	28.1207	24.9062	12.056	32.2385	22.9332	6.9826
ENSG00000233647	0	0	0	0	0	0	0	0	0	0	0	0	0	0	0	0	0	0	0	0	0	0	0	0	0	0	0	0	0	0	0	0	0	0	0	0	0	0	0	0	0	0	0	0	0	0	0	0	0
ENSG00000186118	0	0.0605971	0	0	0.0667291	0	0	0	0	0	0	0	0	0	0	0	0	0	0	0	0	0	0	0	0	0	0	0	0	0	0	0	0	0	0	0	0	0	0	0.286981	0.252592	0	0	0	0	0	0	0	0
ENSG00000228237	0	0	0	0	0	0	9.28948	0	0	0	0	0	0	0	0	0	0	0	0	0	0	0	0	0	0	0	0	0	0	0	0	0	0	0	0	0	0	0	0	0	0	0	0	0	0	0	0	0	0
ENSG00000159658	77.7141	60.1123	96.298	167.52	147.738	81.8623	70.0477	92.7607	73.3568	80.0335	108.413	122.16	95.1415	186.626	112.903	56.9408	68.4347	96.7457	100.038	130.082	78.46	108.06	74.3892	138.794	86.4798	90.7188	70.1683	57.0417	106.52	86.7708	130.706	109.511	69.9582	70.3042	132.163	103.875	179.968	100.781	14.4524	109.34	66.5833	79.3891	66.5613	141.723	52.8415	126.158	137.013	145.938	70.3631
ENSG00000236476	0	0	0	0	0	0	0	0	0	0	0	0.088715	0	0	0	0	0	0	0	0	0	0	0	0	0	0	0	0	0	0	0	0	0	0	0	0	0	0.127733	0	0	0	0	0	0	0	0	0	0	0
ENSG00000142973	0	0.242388	0	0	0	0	0	0	0	0	0	0.443575	0	0	0	0	0.670928	0	0	0	0	0	0	0.962177	0.0792665	0	0	0.645756	2.41684	0	0	0	0	0	0	0	0.297961	0.3832	0	0	0	0	0	0	0.504855	0	0	0	0
ENSG00000154198	0	0	0	0	0	0	0	0	0	0	0	0	0	0	0	0	0	0	0	0	0	0	0	0	0	0	0	0	0	0	0	0	0	0	0	0	0	0	0	0	0	0	0	0	0	0	0	0	0
ENSG00000238145	0	0	0	0	0	0	0	0	0	0	0	0	0	0	0	0	0	0	0	0	0	0	0	0	0	0	0	0	0	0	0	0	0	0	0	0	0	0	0	0	0	0	0	0	0	0	0	0	0
ENSG00000187048	0	0	0	0	0	0	0	0	0	0	0	0	0	0	0	0	0	0	0	0	0	0	0	0	0	0	0	0	0	0	0	0	0	0	0	0	0	0	0	0	0	0	0	0	0	0	0	0	0
ENSG00000259832	0	0	0	0	0	0	0	0	0	0	0	0	0	0	0	0	0	0	0	0	0	0	0	0	0	0	0	0	0	0	0	0	0	0	0	0	0	0	0	0	0	0	0	0	0	0	0	0	0
ENSG00000261196	0	0	0	0	0	0	0	0	0	0	0	0	0	0	0	0	0	0	0	0	0	0	0	0	0	0	0	0	0	0	0	0	0	0	0	0	0	0	0	0	0	0	0	0	0	0	0	0	0
ENSG00000261593	0	0	0	0	0	0	0	0	0	0	0	0	0	0	0	0	0	0	0	0	0	0	0	0	0	0	0	0	0	0	0	0	0	0	0	0	0	0	0	0	0	0	0	0	0	0	0	0	0
ENSG00000261290	0	0	0	0	0	0	0	0	0	0	0	0	0	0	0	0	0	0	0	0	0	0	0	0	0	0	0	0	0	0	0	0	0	0	0	0	0	0	0	0	0	0	0	0	0	0	0	0	0
ENSG00000186377	0	0	0	0	0	0	0	0	0	0	0	0	0	0	0	0	0	0	0	0	0	0	0	0	0	0	0	0	0.268538	0	0	0	0	0	0	0	0	0	0	0	0	0	0	0	0	0	0	0	0
ENSG00000186160	0	0	0	0	0	0	2.17591	0	0	0	0	0	0	0	0	0	0	0	0	0	0	0	0	0	0	0	0	0	1.70074	0	0	0	0	0	0	0	0	0	0	0	0	0	0	0	0	0	0	0	0
ENSG00000225154	0	0	0	0	0	0	0	0	0	0	0	0	0	0	0	0	0	0	0	0	0	0	0	0	0	0	0	0	0	0	0	0	0	0	0	0	0	0	0	0	0	0	0	0	0	0	0	0	0
ENSG00000225506	0	0.242388	0	0.114897	0	0	0	0	0	0	0	0	0	0	0	0	0	0.117552	0	0	0	0	0	0	0	0	0	0	0.179025	0	0	0	0	2.27838	0	0	0	0	0	0.478301	0.202074	0	0	0	0.67314	0	0	0	0
ENSG00000162365	0	0	0	0	0	0	0	0	0	0	0	0	0	0	0	0	0	0	0	0	0	0	0	0	0	0	0	0	0	0	0	0	0	0	0	0	0	0	0	0	0	0	0	0	0	0	0	0	0
ENSG00000225514	0	0	0	0	0	0	0	0	0	0	0	0	0	0	0	0	0	0	0	0	0	0	0	0	0	0	0	0	0	0	0	0	0	0	0	0	0	0	0	0.0956603	0	0	0	0	0	0	0	0	0
ENSG00000224805	5.78722	8.05941	6.50662	1.83835	1.00094	3.68164	3.26387	0.160486	4.77563	5.84904	0	0.53229	4.37046	0	0	2.3616	8.21887	11.5201	0	1.59656	0	7.47277	10.0825	0.841905	0.792665	7.63784	6.27966	5.8118	3.58051	8.1642	2.84918	0	9.13083	0	0	0	0.14898	1.66053	0	0.573962	9.34591	0.652513	0	1.74199	2.35599	5.25299	2.17482	0	4.43127
ENSG00000162366	179.109	320.013	329.09	48.2568	46.1766	380.4	58.666	84.5759	16.1275	384.126	38.794	141.323	88.7539	12.4949	18.59	255.577	152.804	36.3237	46.9035	86.2144	92.3414	176.593	280.466	79.981	118.662	468.09	348.384	346.34	83.3363	396.382	147	32.9071	433.58	296.515	90.5205	66.1732	4.91635	108.19	559.622	104.365	328.117	58.2912	150.707	0.497712	326.137	78.7087	185.499	10.9801	352.621
ENSG00000162367	111.965	89.1989	116.975	9.19177	25.4238	99.6208	14.2271	0.320971	40.1623	47.024	5.25426	48.9707	88.6419	1.19632	0	47.888	34.3851	19.6313	6.57687	20.9074	36.0916	47.5897	18.4436	14.7935	26.5543	143.95	65.7999	97.2938	12.2632	71.5937	26.444	2.83217	52.0994	41.8245	51.5243	13.2972	16.2389	21.8424	77.4146	20.7583	59.6623	17.4004	27.5267	1.11985	61.9289	35.0486	23.795	5.83753	94.668
ENSG00000226252	7.49977	1.15134	0.289183	0.919177	0.400375	0.866268	0	3.69117	0.626312	3.53259	0	0	6.83585	0	0	2.624	5.03196	0.235105	0	0.304107	0	5.01462	0	0	0.396332	2.64986	1.50166	1.07626	0.716101	2.40739	0	0	3.89403	0	0	0	0	3.70426	9.42548	2.67849	4.19303	0.543761	0	0	0	1.03337	0	0	1.34281
ENSG00000123473	0	0	0	0.459588	1.53477	0	4.10076	0	1.64407	1.10032	0	6.03262	15.0165	4.3865	0	2.624	0.335464	0	0	0	0	0	0	0.841905	0	0	0.546057	0	0.626589	1.88405	0	0	1.61132	0.488224	0	6.88326	0	5.23706	0	1.24358	0.909332	2.39255	0	5.3504	0.504855	2.06675	0	0.694945	0
ENSG00000162368	61.2973	60.7183	47.8598	93.756	68.7977	40.1732	61.2604	64.9967	41.2583	106.846	35.4663	66.6249	70.7118	149.008	95.2859	58.9088	69.4411	42.7891	19.2114	67.1317	59.9918	60.8637	30.9853	55.3252	107.485	52.9972	54.6057	61.562	59.884	67.3023	83.7838	41.5385	102.185	47.6832	117.694	113.73	113.076	84.8148	28.1508	61.2226	46.9316	31.3206	34.5235	177.434	43.081	83.9617	53.347	55.5956	36.2558
ENSG00000225762	0	0	0	0.114897	0.0667291	0	0	0	0	0	0	0.088715	0	0	0	0	0	0	0	0.532187	0	0	0	0	0	0	0	0	0	0	0	0	0	0	0	0	0	0	0	0	0	0.326257	0	0	0	0	0	0	0
ENSG00000186790	0	0	0	0.114897	0	0	0	0	0	0	0	0	0	0	0	0	0	0	0	0	0	0	0	0	0	0	0	0	0	0	0	0	0	0	0	0	0	0	0	0	0	0.326257	0	0	0	0	0	0	0
ENSG00000237424	3.30698	5.09015	3.18101	3.21712	5.73871	2.16567	20.1691	20.7027	4.3059	3.01139	11.2091	22.711	8.40473	9.3047	0	12.5952	0	5.28986	2.76921	3.04107	4.94902	6.39118	3.81168	2.28517	9.11565	7.48196	3.68588	4.95079	3.04343	3.97743	9.88311	1.61838	4.43114	3.25482	17.2042	23.3092	4.91635	0	0	7.17452	2.4754	6.19887	5.33963	18.1665	8.41426	4.65019	0	8.20035	2.28277
ENSG00000186564	0.590533	3.57523	0	3.33202	2.00187	2.5988	0.83689	8.18477	3.13156	4.1117	5.4294	0	3.13777	4.78528	0	0.3936	0	7.1707	0	2.50888	0.844954	0.294978	0.122957	1.56354	3.01213	4.52035	2.04771	2.79827	2.68538	1.77938	9.52696	7.01299	0.805661	9.92722	3.9702	0.156438	0.297961	4.5984	0	5.26132	1.46504	2.2838	0	1.86642	0.504855	3.01401	0	0.833934	1.20853
ENSG00000271355	0	0	0	0	0	0	0	0	0	0	0	0	0	0	0	0	0	0	0	0	0	0	0	0	0	0	0	0	0	0	0	0	0	0	0	0	0	0	0	0	0	0	0	0	0	0	0	0	0
ENSG00000229554	0	0.908956	0	0	0	0	0	0	0	0	0	0	0	0	0	0	0	0	0	0	0	0	0	0	0	0	0.409543	1.50676	0.268538	0	0	0	0	0	0	0	0	0	0	0	0	0	0	0	1.178	0	0	0	0
ENSG00000227883	0	0	0	0	0	0	0	0	0	0	0	0	0	0	0	0	0	0	0	0	0	0	0	0	0	0	0	0	0	0	0	0	0	0	0	0	0	0	0	0	0	0	0	0	0	0	0	0	0
ENSG00000227947	0	0	0	0	0	0	0	0	0	0	0	0	0	0	0	0	0	0	0	0	0	0	0	0	0	0	0	0	0	0	0	0	0	0	0	0	0	0	0	0	0	0	0	0	0	0	0	0	0
ENSG00000269113	0	0.0605971	0	0	0	0	0	0	0	0	0	0.621005	0	0	0	0	0	0	0	0	0	0	0	0	0	0	0	0	0	0	0	0	0	0	0	0	0	0.510933	0	0	0	0	0	0	0	0	0	0	0
ENSG00000223814	0	0	0	0	0	0	0	0	0	0	0	0	0	0	0	0	0	0	0	0	0	0	0	0	0	0	0	0	0	0	0	0	0	0	0	0	0	0	0	0	0	0	0	0	0	0	0	0	0
ENSG00000225028	0	0	0	0	0	0	0	0	0	0	0	0	0	0	0	0	0	0	0	0	0	0	0	0	0	0	0	0	0	0	0	0	0	0	0	0	0	0	0	0	0	0	0	0	0	0	0	0	0
ENSG00000226133	0	0	0	0	0	0	0	0	0	0	0	0	0	0	0	0	0	0	0	0	0	0	0	0	0	0	0	0	0	0	0	0	0	0	0	0	0	0	0	0	0	0	0	0	0	0	0	0	0
ENSG00000231413	0	0	0	0	0	0	0	0	0	0	0	0	0	0	0	0	0	0	0	0	0	0	0	0	0	0	0	0	0	0	0	0	0	0	0	0	0	0	0	0	0	0	0	0	0	0	0	0	0
ENSG00000237180	0	0	0	0	0	0	0	0	0	0	0	0	0	0	0	0	0	0	0	0	0	0	0	0	0	0	0	0	0	0	0	0	0	0	0	0	0	0	0	0	0	0	0	0	0	0	0	0	0
ENSG00000242267	0	0.181791	0	0	0	0	0	0	0.078289	0	0	0	0	0	0	0	0	0	0	0	0	0.884933	0	0	0	0	0	0.430504	0	0	0	0	0	0	0	0	0	0	0	0	0	0	0	0	0	0	0	0	0
ENSG00000279096	0	0.121194	0	0	0	0	0	0	0	0	0	0	0	0	0	0	0	0	0	0	0	0	0	0	0	0	0.136514	0.215252	0.179025	0	0	0	0	0	0	0	0	0.127733	0	0	0	0	0	0	0	0	0	0	0
ENSG00000223720	0	0	0	0	0	0	0	0	0	0	0	0	0	0	0	0	0	0	0	0	0	0	0	0	0	0	0	0	0	0	0	0	0	0	0	0	0	0	0	0	0	0	0	0	0	0	0	0	0
ENSG00000117834	0.413373	2.24209	1.87969	2.41284	0.934208	2.70709	7.19726	0	3.28814	5.50158	0	0	0	3.19018	0	0	0	0.47021	0.346151	0.760268	0	3.34308	0	3.12708	13.9509	4.91004	3.13983	2.36777	3.67002	6.17548	0	0	7.65378	3.09208	2.11744	0	0.14898	1.40507	0	2.10453	0	1.41378	3.13013	6.59468	5.55341	3.96127	0.12793	1.94584	3.62558
ENSG00000272491	0	0	0	0	0	0	0	0	0.391445	0	0	0	0	0	0	0	0	0.117552	0	0	0	0	0	0	0	0	0	0	0	0	0	0	0	0	0	0	0	0	0	0	0.151555	0	0	0	0	0	0	0.972922	0
ENSG00000279214	0	0	0	0	0	0	0	0	0	0	0	0	0	0	0	0	0	0	0	0	0	0	0	0	0	0	0	0	0	0	0	0	0	0	0	0	0	0	0	0	0	0	0	0	0	0	0	0	0
ENSG00000132122	3.07077	2.96926	5.34989	7.35342	12.4116	4.00649	12.8044	4.81457	9.47297	5.79113	6.48025	7.27463	0	8.10838	4.08785	9.97119	2.34825	23.3929	0.346151	5.85406	11.5879	4.81797	10.6973	2.76626	9.19491	4.05273	2.45726	4.52029	12.6213	5.54747	6.14355	0	6.57957	2.60386	5.55828	0	0	3.832	0	4.49603	4.34459	5.43761	2.76188	2.2397	0.33657	6.28636	5.11721	6.53248	2.41705
ENSG00000224986	0	0	0	0	0	0	0	0	0	0	0	0	0	0	0	0	0	0	0	0	0	0	0	0	0	0	0	0	0	0	0	0	0	0	0	0	0	0	0	0	0.0505185	0	0	0.124428	0	0	0.12793	0	0
ENSG00000206700	0	0	0	0	0	0	0	0	0	0	0	0	0	0	0	0	0	0	0	0	0	0	0	0	0	0	0	0	0	0	0	0	0	0	0	0	0	0	0	0	0	0	0	0	0	0	0	0	0
ENSG00000235105	0.118107	3.39344	0.433775	0	0.0667291	4.43962	0	2.72826	0.939468	1.38987	0.087571	0.266145	1.12063	0	0	8.26559	0.503196	0.117552	0.173076	1.82464	0.120708	4.32634	0	0.601361	1.50606	3.89686	0.136514	7.53381	0.179025	4.50078	0.089037	0	1.61132	2.92934	0	0	0	0	5.78096	0	3.08163	0.217504	0.0920626	0	4.37541	0.172229	0.255861	0	6.57976
ENSG00000223175	0	0	0	0	0	0	0	0	0	0	0	0	0	0	0	0	0	0	0	0	0	0	0	0	0	0	0	0	0.0895127	0	0	0	0	0	0	0	0	0	0	0	0	0	0	0	0	0	0	0	0
ENSG00000232514	0	0	0	0	0	0	0	17.172	0	0	0	0.35486	0	0	0	0	0	0	0	0	0	0	0	0	0	0	0	0	0.268538	0	0	0	0	0	0	0	0	0.127733	0	0	0	0	0	0	0	0	0.12793	0	0
ENSG00000186094	0	1.75731	0.144592	0	0	0	0	0	0	0	0	0	0	0	0	0	0	0	0	0	0	0	0	0	0	0	0	1.29151	0.98464	0	0	0	0	0	0	0	0	0	0	0	0	0	0	0	0.168285	0	0	0	0
ENSG00000162373	0	0.242388	1.87969	0.229794	0.934208	0.649701	0	12.5179	1.17434	1.85316	0	0.53229	3.92221	4.78528	0	0.2624	0	5.76007	0	0.0760268	6.75963	3.14643	0.122957	0	0	0	0	0	1.4322	0.209338	3.73955	9.3057	2.55126	0	3.88197	5.31888	0	0	0	1.24358	0.858814	2.39255	0	7.71454	3.53399	1.37783	4.47756	1.94584	0.671404
ENSG00000229846	0	0	0	0	0	0	0	0	0	0	0	0	0	0	0	0	0	0	0	0	0	0	0	0	0	0	0	0	0	0	0	0	0	0	0	0	0	0	0	0	0	0	0	0	0	0	0	0	0
ENSG00000230114	0	0	0	0	0	0	0	0	0	0	0	0	0	0	0	0	0	0	0	0	0	0	0	0	0	0	0	0	0	0	0	0	0	0	0	0	0	0	0	0	0	0	0	0	0	0	0	0	0
ENSG00000225623	0	1.69672	0	0	0	0	0	0	0	0	0	0	0	0	0	0	0	0	0	0	0	0	0	0.120272	0	0	0	0.861007	0.716101	0	0	0	0	0	0	0	0	0	0	0	0	0	0	0	1.00971	0	0	0	0
ENSG00000237478	0	0	0	0	0	0	0	0	0	0	0	0	0	0	0	0	0	0	0	0	0	0	0	0	0	0	0	0	0	0	0	0	0	0	0	0	0	0	0	0	0	0	0	0	0	0	0	0	0
ENSG00000215887	0	0	0	0	0	0	0	0	0	0	0	0	0	0	0	0	0	0	0	0	0	0	0	0	0	0	0	0	0	0	0	0	0	0	0	0	0	0	0	0	0	0	0	0	0	0	0	0	0
ENSG00000279324	0	0	0	0	0	0	0	0	0	0	0	0	0	0	0	0	0	0	0	0	0	0	0	0	0	0	0	0	0.447563	0	0	0	0	0	0	0	0	0	0	0	0	0	0	0	0	0	0	0	0
ENSG00000233595	0	0	0	0	0	0	0	0	0	0	0	0	0	0	0	0	0	0	0	0	0	0	0	0	0	0	0	0	0	0	0	0	0	0	0	0	0	0	0	0	0	0	0	0	0	0	0	0	0
ENSG00000162374	0.236213	9.33195	1.01214	0	0	0	0	0	0	0	0	0.088715	0	0	0	1.0496	0	0.705315	0	0	0	0	0	0	0	0	2.04771	10.7626	10.3835	0	0	0.26973	0	0	0	0	0	0	0.251346	0.0956603	0	0.217504	0.0920626	0	8.07769	0	0	1.38989	0
ENSG00000230828	0	0	0	0	0	0	0	0	0	0	0	0	0	0	0	0	0	0	0	0	0	0	0	0	0	0	0	0	0	0	0	0	0	0	0	0	0	0	0	0	0	0	0	0	0	0	0	0	0
ENSG00000237337	0	0.242388	0	0	0	0	0	0	0	0	0	0	0	0	0	0	0	0	0	0	0	0	0	0	0	0	0	0	1.25318	0	0	0	0	0	0	0	0	0	0	0	0	0	0	0	0.67314	0	0	0	0
ENSG00000233407	0	0	0	0	0	0	0	0	0	0	0	0	0	0	0	0	0	0	0	0	0	0	0	0	0	0	0	0	0	0	0	0	0	0	0	0	0	0	0	0	0	0	0	0	0	0	0	0	0
ENSG00000284696	0	0	0	0	0	0	0	0	0	0	0	0	0	0	0	0	0	0	0	0	0	0	0	0	0	0	0	0	0.179025	0	0	0	0	0	0	0	0	0	0	0	0.0505185	0	0	0	0	0	0	0	0
ENSG00000284645	0	0	0	0	0	0	0	0	0	0	0	0	0	0	0	0	0	0	0	0	0	0	0	0	0	0	0	0	0	0	0	0	0	0	0	0	0	0	0	0	0	0	0	0	0	0	0	0	0
ENSG00000234080	0	0.0605971	0	0	0.133458	0.216567	0	0	0	0	0.087571	0.798435	0	0	0	0	0	0.117552	0	0	0	0	0	0	0	0	0	0.215252	0.0895127	0	0	0	0	0	0.0882266	0	0	0.894132	0	0	0	0	0	0	0	0	0.12793	0	0
ENSG00000229316	0	0	0	0	0	0	0	0	0	0	0	0	0	0.664622	0	0	0	0	0	0.22808	0	0	0	0	0	0.0779371	0	0	0.268538	0	0	0	0	0	0	0	0	0	0	0	0	0	0	0	0.504855	0	0	0	0
ENSG00000225671	0	0	0	0	0	0	0	0	0	0	0	0	0	0	0	0	0	0	0	0	0	0	0	0	0	0	0	0	0.268538	0	0	0	0	0	0	0	0	0	0	0	0	0	0	0	0	0	0	0	0
ENSG00000142700	0	0.727165	0	0	0	0	0	0	0	0	0	0	0	0	0	0	0	0	0	0	0	0	0	0	0	0	0	0.645756	0.447563	0	0	0	0	0	0	0	0	0	0	0	0	0	0	0	0	0	0	0	0
ENSG00000284700	0	0	0	0	0	0	0	0	0	0	0	0	0	0	0	0	0	0	0	0	0	0	0	0	0	0	0	0	0	0	0	0	0	0	0	0	0	0	0	0	0	0	0	0	1.51457	0	0	0	0
ENSG00000185104	4.60616	17.8155	9.54304	14.477	11.6776	10.5035	16.9889	11.3945	5.24536	12.2193	0	28.1226	23.4212	10.3681	28.2257	4.9856	18.4505	13.5185	38.0766	14.3691	17.6233	22.9099	10.5743	16.1165	29.7249	6.70259	9.28297	12.4846	18.5291	7.74552	19.0539	6.2038	6.57957	12.0429	28.8501	16.2695	22.645	26.0576	8.54576	7.36584	8.73969	9.89645	10.6793	6.84354	9.59225	12.4005	8.05961	16.5397	9.8025
ENSG00000225767	0	0	0	0	0	0	0	0	0	0	0	0	0	0	0	0	0	0	0	0	0	0	0	0	0	0	0	0	0	0	0	0	0	0	0	0	0	0	0	0	0	0	0	0	0	0	0	0	0
ENSG00000207194	0	1.09075	0	0	0	0	0	0	0	0	0	0	0	0	0	0	0	0	0	0	0	0	0	0	0	0	0	1.93727	0.0895127	0	0	0	0	0	0	0	0	0	0	0	0	0	0	0	0	0	0	0	0
ENSG00000230585	0	0.242388	0	0.229794	0.0667291	0	0	0	0	0	0	0	0	0	0	0	0	0	0	0	0	0	0	0	0	0	0	0.430504	0.626589	0	0	0	0	0	0	0	0	0	0	0	0	0	0	0	0	0	0	0	0
ENSG00000237130	0	0	0	0	0	0	0	0	0	0	0	0.35486	0	0	0	0	0	0	0	0	0	0	0	0	0	0	0	0	0	0	0	0	0	0	0	0	0	0.127733	0	0	0	0	0	0	0	0	0	0	0
ENSG00000123080	11.9288	6.66568	16.1943	5.51506	11.2772	7.57985	6.44405	16.3695	5.55852	5.26993	9.3701	5.05675	41.2392	8.37423	9.92765	22.0416	8.21887	5.17231	19.9037	6.00612	16.0541	8.45603	2.33619	6.85551	1.189	0.935245	6.55268	6.02705	6.3554	11.1996	15.7596	8.9011	1.47705	9.27625	9.96961	0	13.2593	4.5984	0	16.6449	6.87051	7.39515	0.0920626	10.8252	13.4628	5.25299	5.24515	7.92237	7.25116
ENSG00000265538	0	0	0	0	0	0	0	0	0	0	0	0	0	0	0	0	0	0	0	0	0	0	0	0	0	0	0	0	0	0	0	0	0	0	0	0	0	0	0	0	0	0	0	0	0	0	0	0	0
ENSG00000275816	0	0	0	0	0	0	0	0	0	0	0	0	0	0	0	0	0	0	0	0	0	0	0	0	0	0	0	0	0	0	0	0	0	0	0	0	0	0	0	0	0	0	0	0	0	0	0	0	0
ENSG00000204006	0	0	0	0	0	0	0	0	0	0	0	0	0	0	0	0	0	0	0	0	0	0	0	0	0	0	0	0	0	0	0	0	0	0	0	0	0	0	0	0	0	0	0	0	0	0	0	0	0
ENSG00000200262	0	0	0	0	0	0	0	0	0	0	0	0	0	0	0	0	0	0	0	0	0	0	0	0	0	0	0	0	0	0	0	0	0	0	0	0	0	0	0	0	0	0	0	0	0	0	0	0	0
ENSG00000213478	0.118107	0.242388	0.289183	0	0	0.216567	0.167378	0	0	0	0	0.088715	0	0	0.0973299	0	0	0	0	0.0760268	0	0	0	0	0.0792665	0	0	0	0.0895127	0	0	0	0	0	0	0.156438	0	0.127733	0	0.0956603	0.0505185	0	0	0.124428	0.168285	0	0	0	0.134281
ENSG00000203356	0	2.96926	0	0	0.0667291	0	0	0	0.078289	0.0579113	0	0.088715	0	0.265849	0	0	0	0	0	0	0	0	0	0	0	0	0	2.58302	3.49099	0.732684	0	0	0	0	0	0	0	0	0	0	0.0505185	0	0	0	3.3657	1.03337	0.12793	0	0
ENSG00000123091	737.516	461.265	279.351	80.5429	346.858	750.621	47.4517	47.0223	159.553	277.106	90.023	148.065	471.785	63.1391	100.931	291.92	159.513	167.16	147.46	181.628	81.2363	199.602	69.7168	84.1905	251.671	228.823	210.368	535.977	113.413	356.294	144.24	105.465	296.349	382.442	220.655	54.1275	87.8984	61.9506	391.597	153.822	448.048	136.049	27.7109	40.8124	148.596	212.617	100.553	65.8807	656.365
ENSG00000233406	3.95657	0	0.433775	0.229794	0.667291	0.757985	0	0	0.78289	1.33196	0.087571	1.41944	3.58602	0.132924	0	0	7.38021	0.117552	0	0.152054	0	1.17991	0.122957	1.08245	0.158533	0	0	0.215252	1.4322	1.04669	2.22593	0	1.07421	2.60386	0.0882266	0	0	1.02187	0.125673	0	0.505185	0.652513	0	0.124428	0	0.172229	0.12793	2.64079	0.939966
ENSG00000236434	0	1.09075	0.578366	1.26387	0.200187	0	0	0	0	0	0	0	0	0	0	0	0	0	0	0	0	0	0	0	0	0	0	1.07626	0.447563	0	0	0	0	0	0	0	0	0	0	0	0	0	0	0	0	0	0	0	0
ENSG00000085831	5.61006	2.90866	4.62693	0.459588	2.0686	2.70709	5.18872	3.20971	0.156578	5.15411	0.262713	0.443575	3.58602	0	0	0.1312	0	0.587762	0.692302	0.684241	0	2.85145	0	0	0.396332	0.311748	2.32074	1.72201	2.05879	1.67471	0	0.134865	6.57957	3.09208	0	0	0	0.127733	0	2.00887	4.54666	1.63128	3.86663	0	5.38512	1.72229	6.26859	0.277978	2.68562
ENSG00000261664	0	0	0	0	0	0	0	0	0	0	0	0	0	0	0	0	0	0	0	0	0	0	0	0	0	0	0	0	0	0	0	0	0	0	0	0	0	0	0	0	0	0	0	0	0	0	0	0	0
ENSG00000085832	35.7272	35.6917	33.2561	74.3384	76.1379	35.517	64.7753	56.6514	65.3713	45.1708	21.8052	56.1566	65.4448	75.501	48.1783	31.0944	69.2734	53.3688	66.8072	56.792	51.3008	62.2403	39.5923	61.2185	50.4135	38.8906	45.3227	36.3776	67.5821	39.251	70.3392	54.6204	40.4173	69.165	79.5804	0.625751	91.474	42.0242	21.6158	37.6902	40.1117	58.5087	61.682	75.4034	43.9224	61.3997	48.2298	67.2706	35.3159
ENSG00000232027	0	0	1.15673	0	0.266917	0	0	0	0.626312	0	0	0.17743	0	0.664622	0	0	0.335464	0	0	0	0	0	0	0	0	0	0	0	0.716101	0	0	0	0	0	0	0	0	0	0	0	0.65674	0.435009	0	0	2.52428	0	1.2793	1.52888	0
ENSG00000206595	0	0	0	0.689383	0	0	0	0	0.313156	0.0579113	0.087571	0	0	0	0	0	0	0.235105	0.519227	0	0	0.0983259	0	0	0	0	0	0	0	0	0	0	0	0	0	0	0	0	0	0	0.151555	0.217504	3.22219	0	0	0	0	0	0
ENSG00000238140	0	0	0	0	0	0	0	0	0	0	0	0	0	0	0	0	0	0	0	0	0	0	0	0	0	0	0.546057	0	0.179025	0	0	0	0	0	0	0	0	0	0	0	0	0	0	0	0	0.688917	0	0	0
ENSG00000227070	0	0	0	0	0.133458	0	5.10503	0	0.391445	2.0269	0	0	0	0	0	0	0	0	0	0	0	0	0	0	0	0	0	0	0.179025	0.942023	0	0	1.7456	0	0	0	0	0	0	0	0	0.108752	0	0	2.01942	0	0	0	0
ENSG00000252032	0	0	0	0	0	0	0	0	0	0	0	0	0	0	0	0	0	0	0	0	0	0	0	0	0	0	0	0	0	0	0	0	0	0	0	0	0	0	0	0	0	0	0	0	0	0	0	0	0
ENSG00000227742	0	0.424179	0	0	0	0	0	0	0	0	0	0	0	0	0	0	0	0	0	0	0	0	0	0	0	0	0	1.29151	0.268538	0	0	0	0	0	0	0	0	0	0	0	0	0	0	0	0	0	0	0	0
ENSG00000117859	5.31479	25.8143	27.1832	33.0904	22.2875	14.4017	32.4713	17.4929	43.5287	13.7829	54.9946	24.3079	27.2313	35.4908	30.2696	18.4992	14.5927	32.6796	6.57687	34.2881	10.3809	29.4978	17.9518	26.099	13.7131	14.3404	20.2041	33.364	36.1631	19.5731	4.18474	29.9401	15.9789	20.9936	26.0269	75.0901	23.3899	33.7216	21.7414	24.1064	14.2967	26.2093	23.568	23.5169	20.5308	23.3371	22.3878	17.2346	13.5624
ENSG00000236973	0	0	0	0	0	0	0	0	0	0.0579113	0.175142	3.63731	0	0	0	0	0	0	0	0	0	0	0	0	0	0	0	0	0	0	0	0	0	0	0	0	0	2.2992	0	0	0	0	0	0	0	0	0	0	0
ENSG00000232846	0	0	0	0	0	0	0	0	0	0	0	0	0	0	0	0	0	0	0	0	0	0	0	0	0	0	0	0	0	0	0	0	0	0	0	0	0	0	0	0	0	0	0	0	0	0	0	0	0
ENSG00000212624	0	0	0	0	0	0	0	0	0	0	0	0	0	0	0	0	0	0	0	0	0	0	0	0	0	0	0	0	0	0	0.089037	0	0	0	0	0	0	0	0	0	0	0	2.48569	0	0	0	0	0	0
ENSG00000078618	97.497	130.405	105.986	117.77	120.846	108.5	100.176	79.2799	103.655	107.947	155.526	108.321	122.261	113.517	95.0913	80.6879	98.9619	123.9	149.883	85.15	112.258	101.571	98.6118	96.8191	93.7723	98.2787	122.999	125.922	146.711	101.215	75.1472	178.966	88.3542	201.148	93.9613	115.138	130.656	76.7677	97.3966	86.1899	73.1002	123.977	199.5	64.5781	109.049	85.7701	128.57	77.5558	129.984
ENSG00000266993	0	0	0	0	0.200187	0	0	0	0.861179	0	0	0.266145	0	0	0	0	0	0	0	0	0	0	0	0	0	0	0	0	0	0	0	0	0.134277	0	4.76424	0	0	0	0	0	0	0.543761	0	0	0	0	0	0	0
ENSG00000272175	0	0	0	0	0.0667291	0	0	0	0	0	0	0	0	0	0	0	0	0	0	0	0	0	0	0	0	0	0	0	0	0	0	0	0	0	0	0	0	0	0	0	0	0.108752	0	0	0	0	0	0	0
ENSG00000283899	0	0	0	0	0	0	0	0	0	0	0	0	0	0	0	0	0	0.352657	0	0	0	0	0	0	0	0	0	0	0	0	0	0	0	0	0	0	0	0	0	0	0	0	0	0	0	0	0	0	0
ENSG00000230604	0	0	0	0	0	0	0	0	0	0	0	0	0	0	0	0	0	0.235105	0	0	2.89699	0.0983259	0	0	0	0	0	0	0	0.732684	0	0.134865	0	0	0	0	0	0	0	0	0	0	0	0	0	0	0	0	0
ENSG00000169213	0	2.66627	0.289183	0	0.0667291	0.216567	0.083689	0	0	0	0	0.088715	4.59459	0	0	0	0	0.352657	0	0	0	0	0	0	0	0.0779371	0	1.93727	3.75953	0	0	0.134865	0	0	0	0.156438	0	0.127733	0.125673	0.0956603	0	0.108752	0.0920626	0	1.00971	0.688917	0	0	0
ENSG00000200839	0	0	0	0	0	0	0	0	0	0	0	0	0	0	0	0	0	0	0	0	0	0	0	0	0	0	0	0	0	0	0	0	0	0	0	0	0	0	0	0	0	0	0	0	0	0	0	0	0
ENSG00000229032	0	0	0	0	0	0	0	0	0	0	0.087571	0	0	0	0	0	0	0	0	0	0	0	0.122957	0	0.0792665	0	0	0	0	0	0.089037	0	0	0	0	0	0	0	0	0	0	0	0	0	0	0	0	0	0
ENSG00000264613	0	0	0	0	0	0	0	0	0	0	0	0	0	0	0	0	0	0	0	0	0	0	0	0	0	0	0	0	0	0	0	0	0	0	0	0	0	0	0	0	0	0	0	0	0	0	0	0	0
ENSG00000117862	3.42509	8.48359	3.18101	8.15769	6.93983	4.11477	4.26814	21.8261	4.77563	5.55949	4.55369	6.12133	23.4212	10.6339	15.0861	3.6736	7.88341	12.2255	1.3846	2.2808	6.88034	4.03136	5.65604	6.37442	7.45105	5.06591	6.27966	3.65928	9.57786	4.18677	4.27378	9.71029	6.84812	8.62529	13.1458	0	7.44902	6.38666	0.125673	7.27018	4.59718	4.67634	10.8634	13.3138	4.03884	2.84178	20.5968	10.7021	3.22274
ENSG00000285839	0	0	0	0	0	0	0	0	0	0	0	0	0	0	0	0	0	0	0	0	0	0	0	0	0	0	0	0	0	0	0	0	0	0	0	0	0	0	0	0	0	0	0	0	0	0	0	0	0
ENSG00000198841	5.25574	0.242388	0	1.14897	1.40131	3.14022	9.03841	0.481457	0.939468	0	0	0	1.56888	7.17791	0	6.56	1.67732	1.17552	0.519227	0	0	5.3096	0	1.08245	0.713398	2.18224	0.682571	0	0.895127	1.77938	1.24652	0	0	0	0	11.8893	0	4.47066	0	0.765282	1.56607	1.19627	7.08882	5.10155	0	1.72229	0	1.52888	1.61137
ENSG00000223390	0	0	0	0	0	0	0	0	0	0	0	0	0	0	0	0	0	0	0	0	0	0	0	0	0	0	0	0	0	0	0	0	0	0	0	0	0	0	0	0	0	0	0	0	0	0	0	0	0
ENSG00000228369	1.7716	0	0	0	0	0	0	0	0	0	0	0	0	0	0	0	0	0	0	0	0	0	0	0	0	0	0	0	0	0.418677	0	0	0	0	0	0	0	0	0	0	0	0	0	0	0	0	0	0	0
ENSG00000134717	11.2792	11.5134	6.65121	30.7924	22.421	10.1786	17.3236	24.2333	7.67232	27.7974	8.7571	8.60535	10.0857	53.4356	20.1473	13.3824	14.9282	19.6313	2.07691	20.0711	11.5879	19.4685	8.85293	16.4773	1.82313	19.796	12.0133	6.45756	18.1711	15.5957	14.8692	10.6543	20.9472	0.650965	30.2617	0	18.6225	10.6019	10.0538	12.0532	11.7708	14.464	1.65713	14.1848	7.57283	19.3758	9.33892	28.4927	7.25116
ENSG00000157077	2.53929	0.424179	1.44592	4.71078	0.467104	0.757985	0	0	0.861179	1.0424	0	1.24201	0	3.72188	7.59173	0	19.4569	0.352657	0	1.1404	0.120708	0.884933	0	1.44327	0	0	0	0.215252	1.70074	0.942023	0	3.77622	0.805661	0	3.52906	0	4.91635	3.19333	0	1.24358	0.404148	0.435009	0	0	0.168285	3.61681	0	1.38989	0.402842
ENSG00000241745	0	0	0	0	0	0	0	0	0	0	0	0	0	0	0	0	0	0	0	0	0	0	0	0	0	0	0	0	0	0	0	0	0	0	0	0	0	0	0	0	0	0	0	0	0	0	0	0	0
ENSG00000228407	0	0	0	0	0	0	0	0	0	0	0	0	0	0	0	0	0	0	0	0	0	0	0	0	0	0	0	0	0	0	0	0	0	0	0	0	0	0	0	0	0	0	0	0	0	0	0	0	0
ENSG00000223429	0	0	0	0	0	0	0	0	0	0	0	0	0	0	0	0	0	0	0.173076	0	0	0	0	0	0	0	0	0	0.268538	0	0	0	0	0	0	0	0	0	0	0	0	0	0	0	0	0	0	0	0
ENSG00000224255	0	0	0	0	0	0	0	0	0	0	0	0.17743	0	0	0	0	0	0	0	0	0	0	0	0	0	0	0	0	0	0	0	0	0	0	0	0	0	0	0	0	0	0	0	0	0	0	0	1.38989	0
ENSG00000236004	0	0	0	0	0	0	0	0	0	0	0	0	0	0	0	0	0	0	0	0	0	0	0	0	0	0	0	0	0	0	0	0	0	0	0	0	0	0.127733	0	0	0	0	0	0	0	0	0	0	0
ENSG00000237663	0	0.969553	0	0	0	0	0	0	0	0	0	0.088715	0	0	0	0	0	0	0	0	0	0	0	0	0	0	0	0.430504	2.05879	0	0	0	0	0	0	0	0	0	0	0	0	0	0	0	0	0	0	0	0
ENSG00000213735	0	0	0	0	0	0	0	0	0	0	0	0	0	0	0	0	0	0	0	0	0	0	0	0	0.0792665	0	0	0	0.716101	0	0	0	0	0	0	0	0	0	0	0	0	0	0	0	0	0	0	0	0
ENSG00000154222	32.4793	33.995	54.9448	52.9676	42.6399	30.8608	75.3201	72.379	27.0097	47.7189	28.6357	59.3503	46.17	48.2515	60.8312	41.1968	18.786	33.62	105.922	52.2304	72.4247	47.5897	45.6172	54.2427	43.6758	42.9433	25.6647	36.3776	51.4698	29.3074	43.0939	73.3666	42.5658	53.7046	84.6093	42.7075	64.9554	49.9437	15.4578	43.3341	26.5727	28.8193	27.5267	50.7666	39.3787	44.349	64.349	34.1913	24.1705
ENSG00000272100	0	0	0	0	0	0	0	0	0.391445	0	0	0	0	0	0	1.1808	0	0	18.5191	0	0	0	1.7214	0	0.0792665	2.02636	0	0	0	0	0.178074	0	0	0	0	0	0	0	0	0	0	0.217504	0	0	0	0.861146	0	0	0
ENSG00000224680	0	0.181791	0	0	0	0	0	0	0	0	0	0	0	0	0	0	0	0	0	0	0	0	0	0	0	0	1.63817	0	0.0895127	0	0	0	0	0	0	0	0	0.127733	0	0	0	0	0	0	0	0	0	0	0.268562
ENSG00000085840	0.118107	1.21194	0.289183	1.49366	2.13533	2.38224	0	2.88874	1.09605	0.289557	3.3277	5.14547	20.1714	2.52556	0	0	2.18052	1.64573	1.3846	1.9767	4.5869	1.57321	0.122957	1.32299	2.69506	0.0779371	3.27634	0.215252	0.716101	1.67471	0.712296	1.07892	1.20849	0	6.70522	0	0.14898	0	0	7.9398	1.16192	2.7188	6.07613	5.22598	2.52428	0	0	0.694945	1.20853
ENSG00000134748	14.409	24.9054	33.5452	45.0397	25.4238	15.0514	17.9095	43.9731	20.6683	26.4076	28.6357	72.5688	48.6354	78.5583	28.615	21.2544	35.8947	42.3189	34.269	23.4923	50.4558	53.4893	9.71363	30.3086	56.3585	13.639	35.2207	17.8659	37.3268	17.6891	33.0327	21.5784	24.9755	37.5932	72.8752	86.0408	64.6575	30.7837	15.9605	29.9417	14.1957	32.4082	32.6822	69.9285	37.6959	34.2736	34.925	30.9945	9.66822
ENSG00000134744	4.90142	22.6027	31.3764	21.6007	13.4793	15.4845	16.5704	10.913	14.4835	26.8129	2.80227	18.0091	10.5339	50.91	17.5194	15.8752	3.35464	20.5717	40.6728	27.0655	3.37982	23.3032	29.7557	21.0476	27.5847	19.9519	14.4705	18.5117	35.8946	13.1883	26.9782	26.7033	18.3959	16.5996	24.9681	9.07339	40.3737	19.4154	0.879711	12.0532	8.89125	18.5966	28.4474	75.6522	39.547	15.6729	16.8868	11.953	16.7851
ENSG00000272371	0	0	0	0	0	0	0	0	0	0	0	0	0	0	0	0	0	0	0	0	0	0	0	0	0	0	0	0	0	0	0	0	0	0	0	0	0	0	0	0	0	0	0	0	0	0	0	0	0
ENSG00000236290	0	0	0	0	0	0	0	0	0	0	0	0.088715	0	0	0	0	0	0	0	0	0	0	0	0	0	0	0	0	0.0895127	0	0	0	0	0	0	0	0	0	0	0	0	0	0	0	0	0	0	0	0
ENSG00000116157	7.49977	4.54478	12.7241	5.28527	2.53571	2.38224	4.6029	7.38234	1.72236	2.14272	0.087571	0	25.5504	12.4949	13.2369	16.9248	5.03196	7.05315	1.55768	2.43286	10.6223	13.6673	0.122957	3.12708	22.1154	15.1977	4.09543	3.44403	4.56515	3.34941	13.7117	6.74326	0.537107	9.27625	19.4099	12.0457	22.3471	9.45226	0	18.7494	3.38474	6.52513	5.4317	43.4254	13.1262	9.55872	17.2706	3.05776	2.55134
ENSG00000182183	9.92095	3.27224	8.5309	14.0174	4.40412	3.46507	17.491	16.3695	3.28814	5.90696	0	5.41161	25.7745	10.7669	30.8536	10.496	8.72207	6.58294	0.519227	19.2348	22.6931	18.1903	7.5004	5.65279	48.6696	10.4436	5.7336	5.59655	8.23517	12.979	18.4307	11.1938	0.805661	6.83513	11.5577	19.7112	0.14898	17.7549	4.52423	10.0443	7.62829	8.37392	3.40632	42.5544	5.38512	7.92254	22.2599	9.59024	9.53394
ENSG00000162377	0	1.69672	6.21744	3.33202	1.73496	0.757985	0	0	0	2.0269	0	0.088715	0.672378	3.58896	12.0689	4.4608	2.51598	0.117552	0.173076	4.78969	1.44849	5.60458	0	0.481088	0.0792665	0	0.136514	1.93727	1.79025	1.77938	3.47244	0	2.55126	0	6.9699	0	0	3.32106	0	2.67849	1.06089	1.84879	0	10.7008	2.35599	2.23898	3.19826	2.36281	0.134281
ENSG00000233664	0	0.0605971	0	0	0	0	0	0	0	0	0	0	0	0	0	0	0	0	0	0	0	0	0	0	0	0	0	0	0	0	0	0	0	0	0	0	0	0	0	0	0	0	0	0	0	0	0	0	0
ENSG00000239640	0	0	0	0	0	0	0	0	0	0	0	0	0	0	0	0	0	0	0	0	0	0	0	0	0	0	0	0	0	0	0	0	0	0	0	0	0	0	0	0	0	0	0	0	0	0	0	0	0
ENSG00000162378	1.8897	11.7558	8.38631	11.2599	12.6785	12.8857	21.6755	3.53068	13.9354	12.1035	18.5651	1.86301	12.439	16.6155	11.5823	6.0352	5.03196	20.8068	23.5383	20.2231	0.844954	10.7175	0	12.7488	10.7802	7.71577	8.73691	8.82533	21.125	3.87276	8.45852	32.2328	13.9648	20.0172	15.7043	0.156438	6.40616	19.2877	3.51884	5.07	4.79925	13.594	10.1269	15.6779	14.136	9.55872	19.9571	10.1462	11.1453
ENSG00000252018	0	0	0	0	0	0	0	0	0	0	0	0	0	0	0	0	0	0	0	0	0	0	0	0	0	0.0779371	0	0	0.179025	0	0	0	0	0	0	0	0	0	0	0	0	0	0	0	0	0	0	0	0
ENSG00000228929	0.472426	2.66627	4.77152	0.919177	0.600562	0.108284	1.42271	6.7404	0.156578	1.73734	0.262713	2.21787	0.560315	1.46217	3.01723	0.918399	0.335464	0.94042	0.519227	0.608214	0.724247	1.76987	0.49183	0.360816	7.29252	1.24699	0.409543	0.861007	1.52172	0.523346	0.267111	0.26973	0.671384	0.325482	0.79404	1.09506	5.36329	1.02187	1.75942	0.573962	0.353629	0.217504	3.03807	1.86642	2.86085	0.344458	2.43068	5.42057	1.74565
ENSG00000206627	0	0	0	0	0.133458	0	0	0	0	0	0	0	0	1.32924	0	0	0	0.117552	0	0	0	0	0	0	0	0	0	0	0	0	0	0	0	0	0	0	0	0	0	0	0	0	0	0	0	0	0	0.277978	0
ENSG00000203995	0	0.969553	0	0	0.533833	0	0	0	0	0	0	0	0	0	0	0	0	0	0	0	0	0	0	0	0	0	0	1.29151	0.537076	0.942023	0	0	0	0	0	0	0	4.5984	0	0	0	0	0	0	0	0	0.12793	0	0
ENSG00000242391	0	0	0	0	0	0	0	0	0	0	0	0	0	0	0	0	0	0	0	0	0	0	0	0	0	0	0	0	0	0	0	0	0	0	0	0	0	0	0	0	0	0	0	0	0	0	0	0	0
ENSG00000121310	18.7789	17.6337	26.0265	31.9414	9.00843	7.9047	22.2613	34.1834	15.2664	20.4427	2.7147	39.3007	14.6803	45.9918	64.4324	14.5632	15.2636	18.1031	16.9614	34.5922	35.8502	41.4935	9.22181	24.6558	78.9494	17.6917	9.41948	18.7269	29.6287	13.607	28.6699	4.58542	17.3217	9.60173	62.5527	7.82189	21.4532	47.5168	32.5493	24.2977	9.2954	17.9441	22.9236	46.1628	35.6764	14.4672	31.3429	32.1064	12.891
ENSG00000230953	0.649586	0	0	0	0.467104	0.324851	0	0	0	0	0	0	0	0	0	0	0	0.352657	0	0	0	0	0	0	0.0792665	0	0	0	0.268538	0	0	0.134865	0	0	0	0	0	0	0	0	0	0.108752	0.920626	0	0	0	0	0	0.134281
ENSG00000231866	0	0	0	0	0	0	0	0.160486	0	0	0	1.15329	0	0	0	0	0	0	0	0	0	0	0	0	0	0	0	0	0	0	0	0	0	0	0	0	0	1.1496	0	0	0	0	0	0	0	0	0	0	0
ENSG00000116171	12.224	25.5114	14.3146	29.4137	26.0244	12.236	20.0017	8.9872	15.1881	22.7592	30.0369	17.8317	43.4805	44.1309	29.199	16.4	20.7988	53.2513	32.1921	23.0361	31.384	21.5334	5.41013	20.326	34.6395	12.7037	18.9755	26.0455	29.1811	24.5973	28.759	48.4166	23.0956	10.09	47.9953	22.0577	24.4328	23.3752	11.0592	25.637	8.63866	16.0953	19.5173	31.8536	15.8188	18.773	23.2833	31.8285	12.891
ENSG00000264834	0	0	0	0	0	0	0	0	0	0	0	0	0	0	0	0	0	0	0	0	0	0	0	0	0	0	0	0	0	0	0	0	0	0	0	0	0	0	0	0	0	0	0	0	0	0	0	0	0
ENSG00000266188	0	0	0	0	0	0	0	0	0	0	0	0	0	0	0	0	0	0	0	0	0	0	0	0.120272	0	0	0	0	0	0	0	0	0	0	0	0	0	0	0	0	0	0	0	0	0	0	0	0	0
ENSG00000265815	0	0	0	0	0	0	0	0	0	0	0	0	0	0	0	0	0	0	0	0	0	0	0	0	0	0	0	0	0	0	0	0	0	0	0	0	0	0	0	0	0	0	0	0	0	0	0	0	0
ENSG00000237279	0	0	0	0	0	0	0	0	0	0	0	0	0	0	0	0	0	0	0	0	0	0	0	0	0	0	0	0	0	0	0	0	0	0	0	0	0	0	0	0	0	0	0	0	0	0	0	0	0
ENSG00000236360	0	0	0	0	0	0	0	0	0	0	0	0	0	0	0	0	0	0	0	0	0	0	0	0	0	0	0	0	0	0	0	0	0	0	0	0	0	0	0	0	0.101037	0	0	0	0	0	0	0	0
ENSG00000226147	0	0	0	0	0	0	0	0	0	0	0	0	0	0	0	0	0	0	0	0	0	0	0	0	0	0	0	0	0	0	0	0	0	0	0	0	0	0	0	0	0	0	0	0	0	0	0	0	0
ENSG00000174348	0.413373	0	1.44592	1.83835	0.266917	0.216567	0.083689	0	0.156578	0	0	0.443575	0	4.12065	1.84927	0	3.01918	0.47021	0	0.532187	0	0	0	0.721633	0	0	0.273028	0	0.447563	0	3.20533	4.72028	0	0.162741	9.96961	0	0	9.57999	0	1.4349	0	0.435009	0.0920626	0	0	0.516687	3.19826	0.277978	0.402842
ENSG00000232993	0	0	0	0	0	0	0	0	0	0	0	0	0	0	0	0	0	0	0	0	0	0	0	0	0	0	0	0	0	0	0	0	0	0	0	0	0	0	0	0	0	0	0	0	0	0	0	0	0
ENSG00000227644	0	0	0	0	0	0	0	0	0	0	0	0	0	0	0	0	0	0	0	0	0	0	0	0	0	0	0	0	0	0	0	0	0	0	0	0	0	0	0	0	0	0	0	0	0	0	0	0	0
ENSG00000162383	0	1.81791	0	8.15769	1.06767	0.324851	9.62424	0	0.78289	2.25854	0	6.91977	0	30.9714	3.50388	0.918399	5.1997	0.94042	0	0.532187	0	1.47489	0	1.44327	25.9994	0	3.54937	1.93727	10.294	0.837354	15.4924	0.26973	0.268554	11.2291	11.4695	13.7665	0.14898	16.3498	0.125673	3.73075	0.202074	0.326257	0	5.59926	1.34628	3.01401	0	0.694945	0.805685
ENSG00000235563	0	0	0	0	0	0	0	0	0	0	0	0	0	0	0	0	0	0	0	0	0	0	0	0	0	0	0	0	0	0	0	0	0	0	0	0	0	0	0	0	0	0	0	0	0	0	0	0	0
ENSG00000277397	0	0	0	0	0	0	0	0	0	0	0	0	0	0	0	0	0	0	0	0	0	0	0	0	0	0	0	0	0	0	0	0	0	0	0	0	0	0	0	0	0	0	0	0	0	0	0	0	0
ENSG00000157184	8.79894	13.5737	11.5673	15.5111	10.343	6.60529	10.4611	11.555	10.3342	9.32372	11.2967	13.396	11.7666	21.6667	14.4048	2.0992	17.6119	29.3881	4.67304	9.12321	16.4163	17.3054	18.1977	10.5839	35.4321	4.67623	7.91783	15.2829	21.9306	10.7809	16.828	6.2038	9.53366	1.79015	9.08734	13.923	18.7715	13.1565	0	8.13113	4.90029	10.4402	7.27295	14.1848	19.8576	13.52	14.5841	13.3429	8.05685
ENSG00000236723	0	0	0	0	0	0	0	0	0	0	0	0	0	0	0	0	0	0	0	0	0	0	0	0.240544	0	0	0	0	0.0895127	0	0	0	0	0	0	0	0	0	0	1.81755	0	0	0	0	0	0.430573	0	0.833934	0
ENSG00000162384	19.4876	21.6937	18.7969	32.7457	21.3533	18.1916	29.2075	41.7263	13.544	21.2535	42.2092	21.3803	35.4119	45.593	67.9363	23.0912	33.8819	40.438	24.2306	20.2992	48.6452	27.0396	6.39378	21.1679	54.9317	20.0298	17.0643	14.4219	19.7823	16.0144	24.129	41.1339	18.5302	18.3898	33.2614	32.5391	21.4532	36.6594	15.9605	30.0373	10.7604	11.5277	28.5394	44.2964	14.6408	16.2757	31.9826	35.7202	13.1595
ENSG00000259818	0	1.81791	0	0	0	0	0	0	0	0	0	0	0	0	0	0	0	0	0	0	0	0	0	0	0	0	0	1.72201	1.96928	0	0	0	0	0	0	0	6.25718	0	0	0	0	0.543761	0	0	3.3657	0	0	0	0.134281
ENSG00000162385	1.7716	10.3015	8.5309	12.1791	6.07235	1.62425	11.2143	13.9623	4.38419	13.6092	21.1046	14.3718	4.48252	18.0777	8.66236	10.7584	10.5671	8.93399	40.6728	7.14652	23.2966	13.274	10.6973	7.45687	12.4448	3.19542	9.00994	3.01353	8.14565	8.05953	9.17081	18.0719	8.86227	2.7666	12.6164	20.8062	18.1756	13.7952	0	7.07886	3.18266	3.15381	18.2284	19.1619	2.86085	5.25299	5.11721	14.8718	3.4913
ENSG00000226754	0	0	0	0	0	0	0	0	0.78289	0	0	0	0	0	0	0	0	0	0	0	0	0	0	0	0	0	0	0	0	0	0	0	0	0	0	0	0	0	0	0	0	0	0	0	0	0	0	0	0
ENSG00000157193	8.9761	0.908956	5.78366	5.05547	6.73964	2.5988	8.70366	10.913	3.6013	5.96487	8.31925	2.83888	22.4126	15.0204	12.6529	4.3296	5.87062	3.76168	1.03845	3.19312	8.57025	5.40793	0.122957	4.93116	1.98166	3.03955	4.50497	0.215252	7.60858	0.837354	4.27378	7.28272	3.08837	0	40.4078	0.156438	7.30004	6.51439	0.125673	4.20905	2.728	5.11135	7.27295	4.85269	12.1165	5.76968	0	5.28158	14.2338
ENSG00000234578	0	0	0	0	0	0	0	0	0	0	0	0	0	0	0	0	0	0	0	0	0	0	0	0	0	0	0	0	0	0	0	0	0	0	0	0	0	0	0	0	0	0	0	0	0	0	0	0	0
ENSG00000228838	0	0	0	0	0.0667291	0	0	0	0	0	0	0	0	0	0	0	0	0	0	0	0	0	0	0	0	0	0	0	0	0	0	0	0	0	0	0	0	0	0	0	0	0	0	0	0	0	0	0	0
ENSG00000225030	0	0	0	0	0	0	0	0	0	0	0	0	0	0	0	0	0	0	0	0	0	0	0	0	0	0	0	0	0	0	0	0	0	0	0	0	0	0	0	0	0	0	0	0	0	0	0	0	0
ENSG00000232762	0	0	0	0	0	0	0	0	0	0	0	0	0	0	0	0	0	0	0	0	0	0	0	0	0	0	0	0	0	0	0	0	0	0	0	0	0	0	0	0	0	0	0	0	0	0	0	0	0
ENSG00000225675	0	0	0	0.229794	0	0	0	0	0	0	0	0	0	0	0	0	0	0	0	0.608214	0	0	0	0	0	0	0	0	0.0895127	0	0	0	0	0	0	0	0	0	0	1.33924	0	0	0	0	0	0	0	0	0
ENSG00000285954	0	0	0	0	0.133458	0.216567	0	0	0	0	0	5.76647	0	0	0	0	0	0	0	0.0760268	0	0.0983259	0	0	0.237799	0	0	0	0.179025	0	1.95881	0	0	0	4.94069	0	0	0	0	0.669622	0	0.435009	0	0	0	1.72229	0	0.416967	0.268562
ENSG00000226938	0	0	0	0	0	0	0	0	0	0	0	0	0	0	0	0	0	0	0	0	0	0	0	0	0	0	0	0	0	0	0	0	0	0	0	0	0	0	0	0	0	0	0	0	0	0	0	0	0
ENSG00000230138	1.83065	2.72687	1.15673	2.06815	0.667291	2.16567	4.93765	0	0.626312	0	0	0	0	3.19018	0	0	0	0.705315	0	1.44451	3.98336	0.786607	0	0.481088	8.40225	0	2.04771	3.22878	1.34269	0.837354	0.979407	2.15784	0	0	3.26438	0	0.297961	5.10933	0.125673	0.860943	1.364	0.652513	0	0	0.504855	2.32509	0	3.19675	0.939966
ENSG00000236253	0	0.121194	0	0	0	0	0	0	0	0	0	0	0	0	0	0	0	0	0	0	0	0	0	0	0	0	0	0.215252	0.98464	0	0	0	0	0	0	0	0	0	0	0	0	0	0	0	0	0	0	0	0
ENSG00000143006	0	0	0	0	0	0	0	0	0	0	0	0	0	0	0	0	0	0	0	0	0	0	0	0	0	0	0	0	0	0	0	0	0	0	0	0	0	0	0	0	0	0	0	0	0	0	0	0	0
ENSG00000174332	0	0.121194	0	0	0	0	0	0	0	0	0	0	0	0	0	0	0	0.352657	0	0.0760268	0	0	0	0	0	0	0	0.430504	0.626589	0	0	0	0	0	0	0	0	0	0	0	0	0	0	0	0.504855	0	0	0	0
ENSG00000239007	0	0	0	0	0	0	0	0	0	0	0	0	0	0	0	0	0	0	0	0	0	0	0	0	0	0	0	0	0	0	0	0	0	0	0	0	0	0	0	0	0	0	0	0	0	0	0	0	0
ENSG00000058804	3.6613	4.72657	2.89183	5.85975	4.53758	1.08284	0	5.617	2.03551	6.02278	12.2599	0	10.5339	10.8998	8.37037	8.39679	2.85145	3.40902	1.73076	8.05884	0	3.44141	0	6.49469	7.53032	0	3.8224	3.87453	7.25053	1.25603	4.0957	0	0	0	5.11714	11.1071	14.6001	2.93786	8.67144	3.34811	2.57644	5.76387	5.33963	1.49314	5.38512	5.16687	5.11721	5.42057	0.939966
ENSG00000201003	0	0	0	0	0	0	0	0	0	0	0	0	0	0	0	0	0	0	0	0	0	0	0	0	0	0	0	0	0.0895127	0	0	0	0	0	0	0	0	0	0	0	0	0	0	0	0	0	0	0	0
ENSG00000229687	0	1.15134	0	0	0	0	0	0	0	0	0	0	0	0	0	0	0	0	0	0	0	0	0	0	0	0	0	0.645756	1.70074	0	0	0	0	0	0	0	0	0	0	0	0	0	0	0	0	0	0	0	0
ENSG00000058799	15.4129	35.6917	31.3764	54.8059	39.2367	13.6437	27.7848	19.2583	36.561	50.4408	41.4211	26.9693	27.1193	54.6319	28.2257	15.4816	43.9458	46.6683	5.19227	30.2587	33.0739	52.801	42.4203	45.3426	28.4567	41.3067	49.1451	36.3776	43.9507	31.1914	40.2447	64.4655	49.951	49.4733	13.5869	67.4247	40.2247	61.0565	5.15259	37.8815	27.5831	49.9173	38.5742	21.6505	45.1004	41.9378	27.505	34.7472	9.66822
ENSG00000211452	0	0.969553	0	0.344691	0	0	0	0	0	0	0	0	0	0	0	0	0	0	0	1.82464	0	0	0	0	0	0	0	1.07626	0	1.46537	0	0	0	0	0	0	0	0	0	0.573962	0	0.326257	0	0	0	0	0	0	0
ENSG00000081870	2.53929	7.51404	15.7605	8.96197	8.9417	1.62425	6.77881	0	8.61179	14.2462	5.95483	26.3483	13.1114	16.4826	11.9716	14.432	23.4825	8.22867	1.21153	7.22254	8.81167	4.62132	3.81168	8.77986	19.4203	3.42923	10.6481	10.7626	10.3835	9.00155	13.9788	27.1079	8.99655	2.92934	34.7613	23.6221	0	10.9851	0	12.8185	3.18266	3.37132	10.1269	4.85269	9.76054	5.59745	3.83791	11.5361	1.87993
ENSG00000116212	7.32261	6.54448	9.10927	8.73218	7.47366	4.11477	4.43552	4.01214	6.18483	6.42816	5.77969	7.27463	9.63742	3.72188	10.7063	2.624	1.67732	5.05476	0	10.3396	8.44954	4.9163	9.71363	8.41905	1.03046	1.16906	2.04771	6.2423	10.473	8.26887	4.89704	6.2038	4.02831	5.37046	0	6.41395	7.89596	6.64213	26.894	7.9398	8.33555	3.48007	0.0920626	14.8069	5.88998	7.49197	3.83791	10.5632	5.50551
ENSG00000219102	0	0	0	0.689383	0	0	0	0	0	0	5.69212	0	0	0	0	0	0	0	0	0	0	0	0	0	0	0	0	0	0	0	0	0	0	0	0	0	0	0.127733	0	0.0956603	0	0	0	0	2.86085	0	0	0	0
ENSG00000203985	0.0590533	0.121194	0	0	0	0	0	0	0	0	0	0	0	0	0	0	0	0	0	0	0	0	0	0	0	0	0	0.430504	0.0895127	0	0	0	0	0	0	0	0	0	0	0	0	0	0	0	0	0	0	0	0
ENSG00000116209	166.825	148.645	127.819	194.406	163.82	96.1558	157.335	167.226	119.704	149.527	174.441	111.337	156.552	230.624	129.157	187.878	176.79	243.451	134.48	101.648	232.845	145.129	130.827	124.121	78.5531	163.356	173.919	144.003	153.246	153.759	150.829	135.809	171.337	206.193	140.369	157.064	153.897	174.356	156.212	172.762	101.744	136.266	172.341	128.907	162.059	113.413	164.263	162.756	109.707
ENSG00000280378	2.12592	3.15105	9.54304	4.1363	7.20675	5.63074	6.52774	12.1969	2.42696	1.91107	7.00568	0	4.93077	6.77914	0	0.1312	9.05753	12.9308	22.3267	3.04107	1.44849	0.688281	6.6397	6.73524	0.634132	0.0779371	3.54937	3.44403	4.83368	3.34941	1.60267	0.539461	2.68554	0.813706	0.0882266	0.469313	15.9409	0.3832	0	1.62623	2.52592	5.87262	3.68251	4.72826	1.178	2.32509	2.81447	0.833934	4.43127
ENSG00000116205	16.1215	17.5126	5.63907	19.9921	23.2885	11.0449	24.6883	39.64	16.8321	19.5161	12.2599	19.5173	12.2149	40.8078	33.6761	13.6448	23.6502	19.3962	4.32689	21.8957	0	24.9748	21.1487	23.4531	7.68885	14.2625	12.9689	19.1574	21.7516	11.4089	17.5403	16.3187	17.8588	10.2527	30.0853	32.3826	7.89596	15.8389	0.125673	14.1577	9.14384	17.5091	28.7235	45.5406	33.3205	17.309	39.6584	17.9296	8.32541
ENSG00000283749	0	0	0	0	0	0	0	0	0	0	0	0	0	0	0	0	0	0	0	0	0	0	0	0	0	0	0	0	0	0	0	0	0	0	0	0	0	0	0	0	0	0	0	0	0	0	0	0	0
ENSG00000225183	0	0	0	0	0	0	0	0	0	0.0579113	0	0	0	0	0	0	0	0	0	0	0	0	0	0	0	0	0	0	0	0	0	0	0	0	0	0	0	0	0	0	0	0	0	0	0	0	0	0	0
ENSG00000279049	0	0	0	0	0	0	0	0	0	0	0	0	0	0	0	0	0	0	0	0	0	0	0	0	0	0	0	0	0	0	0	0	0	0	0	0	0	0	0	0	0	0	0	0	0	0	0	0	0
ENSG00000256407	0	0	0	0	0	0	0	0	0	0	0	0	0	0	0	0	0	0	0	0	0	0	0	0	0	0	0	0	0	0	0	0	0	0	0	0	0	0	0	0	0	0	0	0	0	0	0	0	0
ENSG00000157211	0	0	0	0	0	0	0	0	0	0	0	0	0	0	0	0	0	0	0	0	0	0	0	0	0	0	0	0	0	0	0	0	0	0	0	0	0	0	0	0	0	0	0	0	0	0	0	0	0
ENSG00000280425	0	0	0	0	0	0	0	0	0	0	0	0	0	0	0	0	0	0	0	0	0	0	0	0	0	0	0	0	0.0895127	0	0	0	0	0	0	0	0	0	0	0	0	0	0	0	0	0	0	0	0
ENSG00000215883	2.7755	3.02985	1.15673	4.94058	3.00281	1.19112	6.02561	0.802428	2.74012	1.56361	0	0	0	3.45603	2.43325	1.7056	10.5671	3.40902	0	5.77804	9.05308	2.94978	2.82802	1.08245	6.81692	2.88367	2.04771	3.22878	7.7876	5.12879	4.0957	5.66434	1.61132	6.34691	10.0578	0	6.55514	2.93786	0	3.06113	0.606221	2.7188	0	10.452	0.168285	1.89452	6.39652	1.66787	0.671404
ENSG00000116221	19.8419	18.6033	26.894	31.4818	26.2245	12.6692	29.7933	52.6393	10.9605	16.9101	42.0341	50.1239	34.1792	38.681	23.9431	27.4208	33.3787	25.0387	33.7497	15.8896	43.3341	43.9517	26.067	17.8003	26.7128	31.7204	26.8933	22.3862	26.8538	28.8887	35.971	49.2258	20.2758	8.78803	43.7604	15.4873	15.9409	31.0392	34.1831	46.8735	26.6737	15.9866	31.4854	68.5598	28.1036	25.4038	29.1681	39.6118	12.891
ENSG00000157216	218.261	102.045	106.998	84.4494	91.2854	176.069	37.9948	53.6022	106.16	97.7543	27.0594	160.219	67.6861	66.0634	57.6193	174.627	48.9778	49.1369	26.1344	156.235	57.2155	144.441	29.3868	74.689	146.326	59.0763	82.8641	108.702	83.2468	145.281	102.304	43.2917	102.99	45.2421	63.4349	21.1191	92.8148	107.168	116.122	60.0747	200.609	55.2461	36.5489	42.5544	68.492	118.235	96.9712	81.3085	159.794
ENSG00000198711	0	0.302985	0	0.919177	1.06767	0.433134	3.8497	0.320971	0	2.49019	0	0	0	1.32924	5.64513	1.968	6.54155	0.822867	0	1.44451	5.43185	0	13.0335	2.1649	0	0.233811	1.09211	0.430504	0.447563	0	2.84918	0	0	0	0	0	0.744902	0	0	1.05226	0.151555	0.761265	0	0	1.00971	0.0861146	4.86135	0.277978	0.402842
ENSG00000225632	0	0	0	0	0	0	0	0	0	0	0	0	0	0	0	0	0	0.587762	0	0.22808	0	0	0	0	0	0	0	0	0.0895127	0	0	0	0	0	0	0	0	0	0	0	0.303111	0	0	0	0	0	0	0	0
ENSG00000232245	0	0	0	0	0	0	0	0	0	0	0	0	0	0	0	0	0	0	0	0	0	0	0	0	0	0	0	0	0	0	0	0	0	0	0	0	0	0	0	0	0	0	0	0	0	0	0	0	0
ENSG00000235741	0	0	0	0	0	0	0	0	0	0	0	0	0	0	0	0	0	0	0	0	0	0	0	0	0	0	0	0	0.805614	0	0	0	0	0	0	0	0	0	0	0	0	0	0	0	0	0	0	0	0
ENSG00000237173	0	0	0	0	0	0	0	0	0	0	0	0	0	0	0	0	0	0	0	0	0	0.0983259	0	0	0	0	0	0	0	0	0	0	0	0	0	0	0	0	0	0	0	0	0	0	0	0	0	0	0
ENSG00000227453	0	0	0	0	0	0	0	0	0	0	0	0	0	0	0	0	0	0	0	0	0	0	0	0	0	0	0	0	0	0	0	0	0	0	0	0	0	0	0	0	0	0	0	0	0	0	0	0	0
ENSG00000162390	6.61397	2.72687	0	2.52774	1.26785	0.433134	0	0	0.469734	0.521202	0.175142	8.25049	0	1.99386	0	1.4432	0	0.352657	0.865378	0.456161	0	0.786607	0	1.92435	0.317066	0	0.9556	2.58302	2.77489	0	3.47244	0	0.134277	0	4.85246	0	0	1.40507	0	0	1.76815	0.217504	3.86663	0	0.67314	0	0	1.11191	0.537123
ENSG00000162391	0	0	0	0	0.0667291	0	0	0	0	0	0	0	0	0	0	0	0	0	0	0	0	0	0	0	0	0	0	0	0	0	0	0	0	0	0	0	0	3.19333	0	0	0	0	0	0	0	0	0	0	0
ENSG00000230728	0	0	0	0	0	0	0	0	0	0	0	0	0	0	0	0	0	0	0	0	0	0	0	0	0	0	0	0	0	0	0	0	0	0	0	0	0	0	0	0	0	0	0	0	0	0	0	0	0
ENSG00000184313	0	0	1.59051	0	0	0	0	0	0.234867	0	0	0	0	0	0	0	0	0	0	0	0	0	0	0	0	0	0	0	1.34269	0.104669	0	6.47353	0	0	0	0	0	0	0	0	0.0505185	0.435009	0	0	2.69256	0	0	0	0
ENSG00000271723	0	0	0	0	0	0	0	0	0	0	0	0	0	0	0	0	0	0	0	0	0	0	0	0	0	0	0	0	0.179025	0	0	0	0	0	0	0	0	0	0	0	0	0	0	0	0.168285	0	0	0	0
ENSG00000243725	0	1.33314	1.15673	2.64263	0.266917	0.216567	0	3.20971	0.78289	0.637025	0	0	0	1.72802	0	0	0	0	0	0.0760268	0	2.45815	0	3.36762	0	0	0.546057	0.861007	0.805614	0	0	0	1.47705	0	0	0	0	0	0	0.860943	0.65674	0.435009	0	1.49314	0	0.688917	0	1.80686	0
ENSG00000162396	0	2.60567	3.75938	5.40016	4.40412	2.92365	5.60716	2.08631	2.03551	2.37436	3.67798	5.67776	0	5.58282	6.13178	1.0496	4.6965	0	13.3268	8.81911	0	3.34308	0	5.65279	13.9509	0	2.59377	3.44403	3.40148	2.40739	1.42459	0	3.08837	0	8.11685	0	0	4.08746	0	4.59169	1.31348	2.06629	0	0.124428	0	5.51133	0	5.28158	2.28277
ENSG00000006555	2.30308	8.90777	6.36203	23.439	6.07235	5.84731	21.257	8.50574	7.04601	3.12721	5.51697	2.12916	8.40473	21.4008	34.2601	9.97119	2.68371	7.99357	33.5767	9.80746	4.22477	7.76775	0.122957	13.9516	29.2493	4.59829	6.55268	8.39482	11.9052	9.73424	14.7801	19.1509	3.4912	13.833	16.1455	37.2322	4.02247	15.8389	0	8.22679	3.78888	4.67634	9.75864	34.2177	22.7185	8.95592	5.62894	6.81046	5.37123
ENSG00000237453	0	0	0	0	0	0	0	0	0	1.44778	0	0	0	0	0	0	0	0	0	0	0	0	0	0	0	0	0	0	0	0	0	0	2.01415	0	0	0	0	0	0	0	0	0	0	5.59926	0	0	0	0	0
ENSG00000162398	0	0.727165	0	1.26387	0	0.649701	0	2.2468	0	0	0	0	0	0	0	0	0	0.235105	0	0.304107	0	0.294978	0	0.120272	0.237799	0	1.50166	2.15252	0.716101	0	4.54089	0	0	0	0	0	0	0	0	0	0	0.435009	0	6.59468	0.504855	1.03337	0	0	0.671404
ENSG00000116133	4.429	8.66538	2.45806	4.0214	8.27441	0.974552	8.20152	12.3574	1.80065	1.21614	18.2148	14.1057	28.6881	12.362	4.86649	4.0672	0.167732	12.6957	2.59613	4.40955	7.7253	14.6506	4.67238	4.08925	0.158533	5.92322	1.36514	6.45756	5.81832	9.10622	8.9037	34.9301	0.805661	3.09208	18.1747	9.5427	9.83271	4.72613	0	20.4713	9.09332	14.029	16.203	25.3833	7.74112	4.47796	17.2706	10.4242	0.939966
ENSG00000242396	0	0	0	0	0	0	0	0	0	0	0	0	0	0	0	0	0	0	0	0	0	0	0	0	0	0	0	0	0	0	0	0	0	0	0	0	0	0	0	0	0	0	0	0	0	0	0	0	0
ENSG00000233203	0	0	0	0	0	0	0	0	0	0	0	0	0	0	0	0	0	0	0	0	0	0	0	0	0	0	0	0	0	0	0	0	0	0	0	0	0	0	0	0	0	0	0	0	0	0	0	0	0
ENSG00000284601	0	2.42388	0	0	0	0	0	0	0	0	0	0	0	0	0	0	0	0	0	0	0	0	0	0	0	0	0	1.29151	0.268538	0	0	0	0	0	0	0	0	0	0	0	0	0	0	0	1.85114	0	0	0	0
ENSG00000143001	0	0	0	0	0	0	0	0	0	0	0	0	0	0	0	0	0	0	0	0	0	0	0	0	0	0	0	0	0	0	0	0	0	0	0	0	0	0	0	0	0	0	0	0	0	0	0	0	0
ENSG00000233271	0	0	0	0	0	0	0	0	0	0	0	0	0	0	0	0	0	0	0	0	0	0	0	0	0	0	0	0	0	0	0	0	0	0	0	0	0	0	0	0	0	0	0	0	0	0	0	0	0
ENSG00000162399	0	0	0	0	0	0	0	0	1.48749	0	0	0	0	0	0	0	0	0.117552	0	0.532187	0	0.49163	0	0	0	0	0.546057	0	0.98464	0.942023	1.86978	0	0	0.813706	0	0	0	0	0	3.34811	0.303111	0.326257	0	0	3.19742	0	0	0	0
ENSG00000169174	0	0	0	0	0.200187	0	0	0	0	0	0	0	0	0	3.40655	0	0	0	0	0	0	0	5.41013	0	0	0	0	0	0	0.104669	0	3.64136	0	22.7838	0	0	0	0	0	0.382641	0	0.217504	0	0	2.01942	0	0	0	0
ENSG00000162402	20.7868	14.7251	6.7958	27.4604	16.8157	15.7011	54.9	59.5402	12.3697	16.1573	17.9521	30.7841	23.9815	32.5665	37.6667	9.97119	28.3467	7.64091	22.6729	19.6149	0.362123	36.0856	12.1728	21.5287	27.5847	14.1066	24.8456	12.0541	29.6287	16.0144	21.9921	8.9011	9.53366	18.878	64.7583	13.923	59.5922	19.4154	13.824	23.0541	10.7604	19.3579	37.3774	37.9505	26.0842	22.2176	33.6457	29.8826	17.1879
ENSG00000231090	0	0	0	0	0	0	0	0	0	0	0	0	0	0	0	0	0	0	0	0	0	0	0	0	0	0	0	0	0.179025	0	0	0	0	0	0	0	0	0	0	0	0	0	0	0	0	0	0	0	0
ENSG00000231095	0	0.0605971	0.144592	0	0	0	0	0	0	0	0.087571	0.088715	0	0	0	0	0	0	0	0	0	0	0	0	0	0	0	0	0	0	0	0	0	0	0	0	0	0.638666	0	0.191321	0	0	0	0	0	0	0	0	0
ENSG00000265822	0	0	0	0	0	0	0	0	0	0	0	0	0	0	0	0	0	0	0	0	0	0	0	0	0	0	0	0	0.179025	0	0	0	0	0	0	0	0	0	0	0	0	0	0	0	0	0	0	0	0
ENSG00000234810	1.35823	2.60567	0	0	0.200187	0.974552	0	0	0.078289	2.14272	0	0	0	0	0	0	0	0.587762	0	0	0	0.786607	0	0.360816	0	0	1.77469	2.36777	0.358051	0	0	0	2.28271	0	0	0	0	0	0	0	1.31348	0	0	0	2.01942	0	0	0	0.805685
ENSG00000231900	0	0	0	0	0	0	0	0	0	0	0	0.621005	0	0	0	0	0	0	0	0	0	0	0	0	0	0	0	0	0	0	0	0	0	0	0	0	0	0	0	0	0	0	0	0	0	0	0	0	0
ENSG00000232198	0.590533	0.181791	0.867549	0	0	0	0.083689	0	0	0.115823	0	0	0	0	0	0	0	0	0	0	0.120708	0	0	0	0	0	0	0	0	0	0	0.134865	0	0	0	0	0	0.127733	0.377019	0.286981	0	0	0	0	0.168285	0	0	0	0
ENSG00000199831	0	0	0	0	0	0	0	0	0	0	0	0	0	0	0	0	0	0	0	0	0	0	0	0	0	0	0	0	0	0	0	0	0	0	0	0	0	0	0	0	0	0	0	0	0	0	0	0	0
ENSG00000252162	0	0	0	0	0	0	0	0	0	0	0	0	0	0	0	0	0	0	0	0	0	0	0	0	0	0	0	0	0	0	0	0	0	0	0	0	0	0	0	0	0	0	0	0	0	0	0	0	0
ENSG00000272051	0	0	0	0	0	0	0	0	0	0	0	0	0	0	0	0	0	0	0	0	0	0	0	0	0	0	0	0	0	0	0	0	0	0	0	0	0	0	0	0	0	0	0	0	0	0	0	0	0
ENSG00000233079	0	1.9997	0	0	0	0.108284	0	0	0	0	0	0	0	0	0	0	0	0	0	0	0	0	0	0	0.158533	0	0	2.15252	2.05879	0	0	0	0	0	0	0	0	0	0	0	0	0	0	0	0.33657	0	0	0	0.268562
ENSG00000230250	0	0	0	0	0	0	0	0	0	0	0	0	0	0	0	0	0	0	0	0	0	0	0	0	0	0	0	0	0	0	0	0	0	0	0	0	0	0	0	0	0	0	0	0	0	0	0	0	0
ENSG00000227104	0	0	0	0	0	0	0	0	0	0	0	0	0	0	0	0	0	0	0	0	0	0	0	0	0	0	0	0	0	0	0	0	0	0	0	0	0	0	0	0	0	0	0	0	0	0	0	0	0
ENSG00000235612	0	0	0	0	0	0	0	0	0	0	0	0	0	0	0	0	0	0	0	0	0	0	0	0	0	0	0	0	0	0	0	0	0	0	0	0	0	0	0	0	0	0	0	0	0	0	0	0	0
ENSG00000260971	0	2.90866	0	0	0.0667291	0	0	0	0	0	0	0	0	0	0	0	0	0	0	0	0	0	0	0	0	0	0	3.65928	4.83368	0.104669	0	0	0	0	0	0	0	0	0	0	0	0.543761	0	0	10.2654	0	0	0	0
ENSG00000284686	0	0	0	0	0	0	0	0	0	0	0	0	0	0	0	0	0	0	0	0	0	0	0	0	0	0	0	0	0	0	0	0	0	0	0	0	0	0	0	0	0	0.108752	0	0	0	0	0	0	0
ENSG00000229871	0	0	0	0	0	0	0	0	0	0	0	0	0.112063	0	0	0	0	0	0	0	0	0	0	0	0	0	0	0	0	0	0	0	0	0	0	0	0	0	0	0	0	0	0	0	0	0	0	0	0
ENSG00000223956	0	0	0	0	0	0	0	0	0	0	0	0	0	0	0	0	0	0	0	0	0	0	0	0	0	0	0	0	0	0	0	0	0	0	0	0	0	0	0	0	0	0	0	0	0	0	0	0	0
ENSG00000162407	0.0590533	4.30239	0	1.03407	1.06767	0.433134	0	2.72826	2.1138	2.72183	2.01413	2.12916	2.91364	0.398773	0	0	6.03836	0.352657	20.7691	0	0	1.08159	0	1.20272	0.158533	0	0	5.3813	1.87977	0.732684	0	0	2.55126	4.06853	0	0	0	0.255466	0	2.48717	0.909332	0.108752	0	0	11.1068	0	0	0.138989	0.805685
ENSG00000236776	0	0	0	0	0	0	0	0	0	0	0.087571	0	0	0	0	0	0	0	0	0	0	0	0	0	0	0	0	0	0.268538	0	0	0	0	0	0	0	0	0	0	0	0	0	0	0	0.504855	0	0	0	0
ENSG00000224980	0	0	0	0	0	0	0	0	0	0	0	0	0	0	0	0	0	0	0	0	0	0	0	0	0	0	0	0	0	0	0	0	0	0	0	0	0	0	0	0	0	0	0	0	0	0	0	0	0
ENSG00000225475	0	0	0	0	0	0	0	0	0	0	0	0	0	0	0	0	0	0	0	0	0.362123	0.0983259	0.122957	0	0.0792665	0	0	0	0.268538	0.104669	0.178074	0	0	0	0	0	0	0	0	0.0956603	0	0.108752	0	0	0	0.172229	0	0	0
ENSG00000162409	0	0.424179	0	0	0	0	0.083689	0	0	0	0.788139	2.21787	0	0	0	0	0	0	0	0	0	0	0	0	0	0	0	0.430504	3.84905	0	0	0	0	0	0	0	0	2.04373	0.125673	0	0	0	0	0	0.67314	0	0	0	0
ENSG00000187889	0	0	0	0	0	0	0	0	0	0	0	0	0	0	0	0	0	0	0	0	0	0	0	0	0	0	0	0	0.626589	0	0	0	0	0	0	0	0	0	0	0	0	0	0	0	1.68285	0	0	0	0
ENSG00000229913	0	0	0	0	0	0	0	0	0	0	0	0	0	0	0	0	0	0	0	0	0	0	0	0	0	0	0	0	0	0	0	0	0	0	0	0	0	0	0	0	0	0	0	0	0	0	0	0	0
ENSG00000157131	0	0	0	0	0	0	0	0	0	0	0	0	0	0	0	0	0	0	0	0	0	0	0	0	0	0	0	0	0	0	0	0	0	0	0	0	0	0	0	0	0	0	0	0	0	0	0	0	0
ENSG00000021852	0	0	0	0	0	0	0	0	0	0	0	0	0	0	0	0	0	0	0	0	0	0	0	0	0	0	0	0	0	0	0	0	0	0	0	0	0	0	0	0	0	2.2838	0	0	0	0	0	0	0
ENSG00000236341	0	0	0	0.114897	0	0	0	0	0	0	0	0	0	0	0	0	0	0	0	0	0	0	0	0	0	0	0	0	0	0	0	0	0	0	0	0	0	0	0	0.0956603	0	0	0	0	0	0	0	0	0
ENSG00000173406	0.944852	1.51493	1.44592	1.14897	0.133458	0.541418	0	4.01214	0	1.73734	0	0	0	0	0	1.8368	0	0.47021	0	0.380134	0	1.76987	0	0	0.317066	0	0	1.72201	0.537076	0.837354	3.65052	0	2.41698	0	0	0	0	0	0.251346	1.33924	0.303111	0.108752	0	0	0	0	0	0.694945	0.671404
ENSG00000227935	0	0	0	0	0	0	0	0	0	0	0	0	0	0	0	0	0	0	0	0	0	0	0	0	0	0	0	0	0	0	0	0	0	0	0	0	0	0	0	0	0	0	0	0	0	0	0	0	0
ENSG00000236888	0	0	0	0	0	0	0	0	0	0	0	0	0	0	0	0	0	0	0.173076	0	0	0	0	0	0	0	0	0	0.179025	0	0	0	0	0	0	0	0	0	0	0	0	0	0	0	0	0	0	0	0
ENSG00000226759	0	0	0	0	0	0	0	0	0	0	0	0	0	0	0	0	0	0	0	0	0	0	0	0	0	0	0	0	0.0895127	0	0	0	0	0	0	0	0	0	0	0	0	0	0	0	0	0	0	0	0
ENSG00000229887	0	0	0	0	0	0.757985	0	0	0	0.0579113	0	0	0	0	0	0	0	0	0	0	0	0	0	0	0	0	0	0	0	0	0	0	0	0	0	0	0	0	0	0	0	0	0	0	0	0	0	0	0.268562
ENSG00000223416	0	0.0605971	0.144592	0	0	0	0	0.160486	0	0	0	0.088715	0.112063	0	0	0	0	0.117552	0.173076	0.0760268	0.241416	0.786607	0	0	0	2.02636	0	0	0	0	0	0.134865	0	0	0.176453	0	0	0	0	0.191321	0.101037	0	1.28888	0	0	0.172229	0	0.972922	0
ENSG00000235038	0	0	0	0	0	0	0	0	0	0	0	0	0	0	0	0	0	0	0	0	0	0	0	0	0	0	0.409543	0	0.716101	0	0	0	0	0	0	0	0	0	0	0	0	0	0	0	0	0	0	0	0
ENSG00000230546	0	0	0	0	0	0	0	0	0	0	0	0	0	0	0	0	0	0	0	0	0	0	0	0	0	0	0	0	0	0	0	0	0	0	0	0	0	0	0	0	0	0	0	0	0	0	0	0	0
ENSG00000233216	0	0	0	0	0	0	0	0	0	0	0	0.088715	0	0	0	0	0	0	0	0	0	0	0	0	0	0	0	0	0	0	0	0	0	0	0.0882266	0	0	0	0	0	0	0	0	0	0	0	0	0	0
ENSG00000162600	3.30698	6.96866	4.19316	14.2472	10.0761	2.5988	14.5619	6.57991	10.1776	8.57088	25.921	20.0496	7.73235	12.8937	3.40655	7.21599	2.01279	3.29147	25.4421	7.3746	10.9844	3.0481	8.23815	6.25415	8.24372	5.22179	5.46057	9.90158	11.2786	2.61673	0.534222	0.134865	8.99655	2.7666	8.73444	27.8459	27.1144	8.17493	8.16875	5.26132	4.69822	10.2227	8.00945	14.8069	6.89969	4.04739	3.32619	8.61731	9.66822
ENSG00000270209	0	0	0	0	0	0	0	0	0	0	0	0	0	0	0	0	0	0	0	0	0	0	0	0	0	0	0	0	0	0	0	0	0	0	0	0	0	0	0	0	0	0	0	0	0	0	0	0	0
ENSG00000264128	0	0	0	0	0	0	0	0	0	0	0	0	0	0	0	0	0	0	0	0	0	0	0	0	0	0	0	0	0	0	0	0	0	0	0	0	0	0	0	0	0	0	0	0	0	0	0	0	0
ENSG00000184292	0	0.302985	0	6.20444	5.80543	1.73254	1.59009	9.78963	2.34867	0	7.88139	0	33.9551	3.05726	3.89319	3.4112	5.87062	1.05797	2.59613	1.52054	0	0.786607	0	11.5461	0.0792665	0.0779371	4.09543	0.645756	1.07415	1.25603	0.801333	0	0	20.5054	0.0882266	1.72082	0	6.89759	0	9.08773	0.707258	2.39255	13.7173	0	1.178	3.96127	12.2813	1.2509	2.28277
ENSG00000185839	0	0.0605971	0	0	0	0.108284	0	0	0	0	0	0.088715	0.112063	0.132924	0	0	0	0	0	0	0	0	0	0	0.0792665	0.0779371	0	0	0	0	0	0	0	0	0	0	0	0	0	0	0	0	0	0	0.168285	0	0	0	0
ENSG00000162601	17.3026	15.7552	16.1943	25.2774	29.6945	14.51	36.4047	47.1828	19.5723	10.8873	3.67798	10.9119	29.2485	55.1636	32.7028	2.8864	32.8755	22.9227	0.346151	21.2115	13.64	16.6171	9.83659	19.2435	9.35345	14.886	17.7469	10.9778	29.8077	16.6424	20.1224	10.2498	13.6962	22.2955	26.2915	15.1745	43.6513	13.6675	29.5332	19.0364	10.811	24.578	1.93332	38.6971	15.9871	31.6902	23.6671	21.9602	9.13109
ENSG00000283445	0	0	0	1.37877	0.73402	0	0	0	0	0.637025	0	0	0	0	0	0	0	0.587762	0	0	0	0.688281	0	0	0	0	0	0	1.16366	0	0	0	0.939938	0	0	0	0	0	0	0	0	0	0	0	1.51457	0	0	0	0
ENSG00000177606	5.4329	8.2412	7.22958	14.0174	6.60618	6.06388	6.94619	12.3574	13.8572	14.0725	4.90398	19.606	36.7567	20.6033	15.5728	35.0304	31.0304	3.99678	17.1345	5.70201	16.4163	7.27612	18.5666	9.26095	0.792665	11.3788	9.41948	4.52029	14.5906	3.76809	17.3622	14.97	12.8906	13.3448	304.205	22.8399	14.0042	12.7733	0.125673	17.8885	11.8718	10.2227	31.2092	11.8207	11.4434	8.35311	18.6778	6.39349	4.96839
ENSG00000234807	0	0	0	0	0	0	0	0	0.078289	0	0	0	0	0	1.55728	0	0	0	0	0	0	0	0	0	0	0	0	0	0.0895127	0	0	0	0	0	0	0	0	0	0	0	0	0	0	0	0	0	0	0	0
ENSG00000272226	0	1.33314	0	0	0.133458	0	0	0	0	0	0	0	0	0	0	0	4.6965	0	0	0	0	0	0	0	0	0	0	0.861007	0	0	0	0	0	0	0	0	0	0	0	0	0	0	0	0	0	0.516687	0	0	0
ENSG00000231740	0	0	0	0	0	0	0	0	0	0	0	0	0	0	0	0	0	0	0	0	0	0	0	0	0	0	0	0	0.179025	0	0	0	0	0	0	0	0	0	0	0	0	0	0	0	0	0	0	0	0
ENSG00000232453	0.767693	2.66627	0	1.60856	0.600562	0	0.083689	0	1.64407	0	0	3.99217	0	1.06339	0	1.968	0	0.705315	0	0.0760268	0	0.884933	0.245915	1.20272	0	1.40287	0	1.93727	1.61123	1.15136	1.42459	0	0	0	0	0	0	6.13119	8.67144	2.48717	0.202074	0.108752	0	0	1.85114	0.172229	0	0	0
ENSG00000237352	0	3.63582	1.30132	0	0.200187	0	0	0	0	0	0	0	0	0	0	0	0	0	0	0	0	0	0	0	0	0	0	5.8118	3.93856	0	0	0	0	0	0	0	0	0	0	3.34811	0.454666	0.761265	0	0	2.18771	0	0	0	0
ENSG00000228121	0	0	0	0	0	0	0	0	0	0	0	0.35486	0	0	0	0	0	0	0	0	0	0	0	0	0	0	0	0	0	0	0	0	0	0	0	0	0	0.255466	0	0	0	0	0.0920626	0	0	0	0	0.138989	0
ENSG00000241042	0	0	0	0	0	0	0	0	0	0	0	0	0	1.46217	0	0	0	0	0	0	0	0	0	0	0	0	0	0	0	0	0	0	0	0	0	0	0	0	0	0	0	0	0	0	0	0	0	0	0
ENSG00000235215	0	0	0	0	0	0	0	0	0	0	0	0	0	0	0	0	0	0	0	0	0	0	0	0	0	0	0	0	0	0	0	0	0	0	0	0	0	0	0	0	0	0	0	0	0	0	0	0	0
ENSG00000224609	0	0	0	0.344691	0.200187	0	0	0	0	0	0	0	0	0	0	0	0	0	0	0	0	0	0	0	0	0	0.409543	0	0	0	0	0	0	0	0	0	0	0	0	0	0	0	0	0	0	0	0	0	0
ENSG00000270457	0	0	0	0	0	0	0	0	0	0	0	0	0	0	0	0	0	0	0	0	0	0	0	0	0	0	0	0	0.0895127	0	0	0	0	0	0	0	0	0	0	0	0	0	0	0	0	0	0	0	0
ENSG00000172456	0	1.27254	0	1.72346	1.93514	0.433134	0	0	4.3059	4.28544	3.76555	11.1781	4.2584	0	0	0.3936	0	0	0	3.95339	0	2.06484	7.99223	0	1.9024	2.41605	0.9556	1.50676	4.2071	0.314008	0.979407	5.12488	6.44529	2.60386	2.47035	15.9567	0.14898	0	1.63375	0.956603	0.252592	2.93631	0.0920626	0	2.86085	2.9279	3.70998	4.30866	0.537123
ENSG00000266150	0	0	0	0	0	0	0	0	0	0	0	0	0	0	0	0	0	0	0	0	0	0	0	0	0	0	0	0	0	0	0	0	0	0	0	0	0	0	0	0	0	0	0	0	0	0	0	0	0
ENSG00000226883	0	0	0	0	0	0	0	0	0	0	0	0	0	0	0	0	0	0	0	0	0	0	0	0	0	0	0	0	0	0	0	0	0	0	0	0	0	0	0	0	0	0	0	0	0	0	0	0	0
ENSG00000134709	5.72817	1.69672	6.36203	1.95325	0.667291	0.757985	0	0.160486	0.156578	3.5905	0	0.266145	4.2584	4.51943	4.18518	0	0	0.47021	0	0.760268	0	0.294978	0	0	0.871931	1.40287	0	1.72201	5.46027	0	0	0	3.75975	0	0	0	3.42655	0	8.29442	0.860943	0.353629	0.870018	0	7.21682	1.00971	1.89452	0	1.38989	0.268562
ENSG00000134716	0	0.0605971	0	0.459588	0	0	0	6.7404	0.156578	0	0	0.088715	0	0	0	0	0	0.117552	0	0	0	0	0	0	0	3.03955	0	0	0	0.418677	0	0	0	0	0	0	0	0.127733	0	0	0	0.108752	0	0	0.168285	0	0	0	0
ENSG00000265535	0	0.908956	0	0	0	0	0	0	0	0	0	0	0	0	0	0	0	0	0	0	0	0	0	0	0	0	0	0.215252	0.179025	0	0	0	0	0	0	0	0	0	0	0	0	0	0	0	0	0	0	0	0
ENSG00000162598	0	1.21194	0	0	0	0.216567	0	0	0	0	0	0	0	0	0	0	0	0	0	0	0	0	0	0	0	0	0	0.861007	0.626589	0	0	0	0	0	0	0	0	0	0	0	0	0	0	0	0.504855	0	0	0	0
ENSG00000229332	0	0	0	0	0	0	0	0	0	0	0	0	0	0	0	0	0	0	0	0	0	0	0	0	0	0	0	0	0	0	0	0	0	0	0	0	0	0	0	0	0	0	0	0	0	0	0	0	0
ENSG00000238242	0	0	0	0	0	0	0	0	0	0	0	0	0	0	0	0	0	0	0	0	0	0	0	0	0	0	0	0	0.0895127	0	0	0	0	0	0	0	0	0	0	0	0	0	0	0	0	0	0	0	0
ENSG00000226476	0.0590533	2.24209	0	0	0	0	0	0	0	0	0	0	0	0	0	0	0	0	0	0	0	0	0	0	0	0	0	2.15252	2.41684	0	0	0	0	0.162741	0	0	0	0	0	0	0	0.326257	0	0	0	0	0	0	0
ENSG00000231252	0	0.424179	0	0	0	0	0	0	0	0	0	0	0	0	0	0	0	0	0	0	0	0	0	0	0	0	0	0.861007	0.805614	0	0	0	0	0	0	0	0	0	0	0	0	0	0	0	0.33657	0	0	0	0
ENSG00000162599	10.0981	14.9675	12.4349	12.5238	10.9436	12.1278	11.3817	4.17263	9.70784	6.77563	4.81641	12.2427	8.51679	3.98773	7.88372	23.616	12.7476	5.28986	0	14.065	0.120708	13.4707	0	6.85551	1.82313	12.2361	6.96223	10.7626	19.9613	8.37354	9.34889	2.02298	7.38523	5.04498	3.61729	12.0457	21.0062	8.81359	1.3824	4.49603	8.94177	7.5039	0.184125	11.9451	25.7476	12.5727	0	5.69855	9.13109
ENSG00000237928	0	0	0	0	0	0	0	0	0	0	0	0	0	0	0	0	0	0	0	0	0	0	0	0	0	0	0	0	0	0	0	0	0	0.162741	0	0	0	0	0	0	0	0	0	0	0	0	0	0	0
ENSG00000270742	0	0	0	0	0	0	0	0	0	0	0	0	0	0	0	0	0	0	0	0	0	0	0	0	0	0	0	0	0	0	0	0	0	0	0	0	0	0	0	0	0	0	0	0	0	0	0	0	0
ENSG00000237853	0	0	0	0	0	0	0	0	0	0	0	0	0	0	0	0	0	0	0	0	0	0	0	0	0	0	0	0	0	0	0	0	0	0	0	0	0	0	0	0	0	0	0	0	0	0	0	0	0
ENSG00000284808	0	0	0	0	0	0	0	0	0	0	0	0	0	0	0	0	0	0	0	0	0	0	0	0	0	0	0	0	0	0	0	0	0	0	0	0	0	0	0	0	0	0	0	0	0	0	0	0	0
ENSG00000223920	0	0	0	0	0	0	0	0	0	0	0	0	0	0	0	0	0	0	0	0	0	0	0	0	0	0	0	0	0	0	0	0	0	0	0	0	0	0	0	0	0	0	0	0	0	0	0	0	0
ENSG00000162604	12.165	6.1203	7.22958	22.7496	16.8825	3.46507	11.298	20.8631	4.85392	13.4354	16.0255	11.7104	26.1107	26.5849	5.06115	7.21599	4.1933	23.1578	48.9804	8.66705	34.7638	14.3556	32.3378	16.5976	19.1825	15.4315	8.19085	5.8118	12.5318	7.22218	22.7935	4.72028	17.1874	22.1328	18.2629	11.1071	15.345	12.1347	0.125673	12.4358	6.41584	7.93891	20.8062	12.5672	15.1457	18.8591	14.3282	14.1769	11.8167
ENSG00000271200	0	1.39373	0	0.114897	0	0	0	0	0	0	0	0	0	0	0	0	0	0	0	0	0	0	0	0	0	0	0	1.29151	0.268538	0	0	1.88811	0	0	0	0	0	0	0	0	0	0.108752	0	0	0	0.516687	0	0	0
ENSG00000132849	7.85409	7.63523	1.44592	9.99605	4.13721	3.57336	4.10076	7.54283	2.19209	14.1304	0	7.00848	4.03427	9.17178	8.66236	3.6736	6.87702	3.40902	26.4806	8.59103	0	6.09621	0	8.65959	8.79858	0.155874	1.36514	10.3321	7.16101	9.21089	5.16415	0	1.7456	0.650965	0	0	3.87349	3.19333	6.66067	4.40037	0.858814	2.82756	10.1269	9.20767	3.87056	7.0614	5.11721	2.91877	1.47709
ENSG00000200575	0	1.15134	0	0	0	0	0	0	0	0	0	0	0	0	0	0	0	0	0	0	0	0	0	0	0	0	0	1.29151	0.0895127	0	0	0	0	0	0	0	0	0	0	0	0	0	0	0	1.178	0	0	0	0
ENSG00000212360	0	0	0	0	0	0	0	0	0	0	0	0	0	0	0	0	0	0	0	0	0	0	0	0	0	0	0	0	0	0	0	0	0	0	0	0	0	0	0	0	0	0.108752	0	0	0	0	0	0	0
[truncated: 57,076 more rows]
[truncated: 9 more columns]
