# Supplementary material for: Integrated transcriptomic analysis reveals immune signatures distinguishing persistent versus resolving outcomes in MRSA bacteremia
Source: Front Immunol. 2024 May 23;15:1373553. doi: 10.3389/fimmu.2024.1373553 (PMC11153731; doi:10.3389/fimmu.2024.1373553)
Supplement: Supplementary Table 3 — Module 2 (ME2) Gene Expression Data Normalized by counts per million (CPM). [file Table_3.xlsx]

## Sheet: SI Table 2 ME2_cpm__all_genes
ENSEMBL.ID	Gene Symbol	SA03469	SA03567	SA04059	SA04095	SA04137	SA04158	SA04228	SA04233	SA04255	SA04256	SA04322	SA04329	SA04378	SA04395	SA04413	SA04468	SA04469	SA04471	SA04495	SA04497	SA04529	SA04535	SA04547	SA04627	SA04633	SA04711	SA04742	SA04751	SA04782	SA04785	SA04816	SA04821	SA04859	SA04862	SA04864	SA04873	SA04878	SA04886	SA04908	SA04915	SA04942	SA05004	SA05019	SA05051	SA05073	SA05121	SA05170	SA05208
ENSG00000006555	TTC22	2.30308	8.90777	6.36203	23.439	6.07235	5.84731	21.257	8.50574	7.04601	3.12721	5.51697	2.12916	8.40473	21.4008	34.2601	9.97119	2.68371	7.99357	33.5767	9.80746	4.22477	7.76775	0.122957	13.9516	29.2493	4.59829	6.55268	8.39482	11.9052	9.73424	14.7801	19.1509	3.4912	13.833	16.1455	37.2322	4.02247	15.8389	0	8.22679	3.78888	4.67634	9.75864	34.2177	22.7185	8.95592	5.62894	6.81046
ENSG00000013725	CD6	137.771	95.501	152.833	213.019	57.7874	119.545	226.128	302.515	71.8693	151.612	53.2432	336.318	133.691	202.178	538.332	114.013	119.593	152.113	227.248	240.777	93.4278	167.449	16.2304	190.391	361.059	96.4082	64.8443	83.5177	130.151	157.213	266.132	121.648	115.612	42.9637	467.16	447.099	346.23	168.608	61.2028	81.2156	71.8878	74.169	51.0027	338.693	79.9354	119.441	174.241	127.87
ENSG00000021300	PLEKHB1	24.8614	15.3311	26.0265	33.3202	10.0094	28.8034	6.94619	84.255	7.67232	21.2535	5.77969	44.2688	18.9387	6.11452	92.95	10.8896	6.70928	10.9324	37.7305	45.2359	10.743	15.2405	0.122957	20.8071	76.0166	13.4052	6.6892	11.8389	20.0508	19.4685	29.6493	17.5325	17.8588	6.83513	24.1741	20.024	55.4207	27.7181	5.90663	17.1232	15.5597	10.4402	0	38.075	2.52428	22.3898	46.5667	11.8141
ENSG00000023445	BIRC3	33.6604	22.1179	15.7605	74.1086	51.7151	15.8094	36.4047	72.379	31.6288	45.9237	30.212	49.0594	47.6268	93.1799	85.553	36.3424	33.0432	43.4944	73.7302	43.5633	16.1748	96.4577	8.11519	33.4356	85.6871	14.9639	12.1498	19.5879	50.3061	23.8646	43.5391	23.0619	41.8944	6.34691	73.2281	75.8723	110.245	69.2314	4.02154	37.0205	16.3175	41.8696	13.7173	99.2935	20.0259	25.4038	33.5178	87.1461
ENSG00000034053	APBA2	11.7516	12.18	20.8212	23.0943	7.60712	16.4591	20.0017	39.64	3.91445	20.906	6.0424	35.0424	10.3098	34.6932	42.7278	10.7584	7.04475	10.2271	64.5572	15.5855	21.6067	18.7803	6.14787	7.21633	30.9139	10.0539	3.68588	13.5609	20.946	8.58288	19.321	21.4436	13.4277	22.4583	36.614	6.25751	20.1124	39.3418	31.0412	4.97434	7.47673	8.37392	13.8094	31.978	9.25568	13.2616	28.4005	12.787
ENSG00000058453	CROCC	13.7004	12.6042	17.6402	26.771	13.8129	8.01298	35.5678	34.1834	12.1348	24.4965	0.788139	46.2205	11.8787	36.1554	56.2567	26.7648	36.9011	7.4058	24.4037	18.4745	33.6775	26.9413	4.30351	23.0922	58.0231	11.145	9.556	15.4981	28.6441	10.9903	29.0261	15.7792	24.8412	0.162741	22.2331	47.2442	25.4756	20.565	7.28903	6.60056	6.97155	5.87262	0	34.9643	5.88998	14.6395	29.8078	14.1769
ENSG00000064545	TMEM161A	9.50758	2.84806	3.61479	12.6387	6.47273	5.73903	28.1195	9.14768	4.54076	9.43955	5.77969	10.2909	0	22.1984	22.1912	11.0208	0	18.4557	15.9229	11.0999	7.7253	10.4225	5.779	12.7488	5.46939	3.27336	2.73028	2.79827	9.66737	7.74552	16.739	11.7333	7.78806	7.81158	41.9959	10.3249	23.2409	21.7146	0.125673	14.8273	6.76947	7.39515	0.0920626	19.0375	8.91911	10.9366	5.24515	15.5668
ENSG00000065268	WDR18	14.4681	4.72657	12.5795	17.6942	12.9455	6.71358	17.5747	28.2455	3.52301	11.2927	13.2232	84.5453	22.9729	21.5337	38.8346	29.1264	4.86423	29.7408	21.8075	13.8369	20.5203	29.7928	13.6483	24.295	38.1272	10.5994	9.69251	4.95079	18.3501	10.0482	10.6844	23.8711	7.5195	4.7195	20.7333	38.7966	49.0145	24.5248	0.125673	16.9319	9.8511	10.3315	22.6474	64.7026	19.8576	14.295	36.8439	24.74
ENSG00000072195	SPEG	14.2318	4.78717	19.809	7.813	3.6701	6.28044	8.11784	45.257	3.13156	9.61328	0	24.8402	11.2063	20.8691	11.9716	7.34719	0	13.6361	1.73076	14.9773	3.37982	9.63594	15.9845	6.61497	7.21325	8.96277	1.63817	4.52029	11.5471	2.19805	3.29437	12.8122	2.95409	5.20772	0	13.1408	24.8797	14.1784	0	4.01773	6.11273	8.70018	5.4317	41.3101	0.841426	6.02802	2.55861	5.14259
ENSG00000074966	TXK	2.12592	11.4528	5.92825	6.08955	6.20581	8.66268	5.18872	30.0108	2.34867	4.69082	3.15256	6.65362	9.97361	11.8303	16.5461	8.79039	5.03196	2.4686	16.6153	10.1876	13.1571	8.45603	5.16421	5.41225	6.02425	7.09228	4.23194	9.90158	9.75688	5.33813	4.62993	2.29271	2.41698	4.55675	14.2045	20.024	0.14898	13.2843	0	7.17452	1.76815	3.48007	0	17.5443	3.70227	15.5006	17.6544	1.11191
ENSG00000078596	ITM2A	30.2943	21.4514	33.2561	36.0777	9.67572	11.0449	18.2442	21.1841	10.1776	27.8553	23.5566	70.2622	22.1885	54.8977	69.2989	15.2192	16.9409	12.343	87.057	22.9601	19.3132	30.3827	3.93464	34.037	38.7613	19.4063	13.9245	13.5609	22.7362	14.0257	51.3744	47.0679	23.2299	8.62529	32.9085	43.959	81.1943	43.9402	7.66605	16.6449	7.37569	13.3765	11.5078	18.1665	8.75083	16.9646	53.347	25.8519
ENSG00000081059	TCF7	670.963	310.621	749.707	799.569	310.424	657.606	701.732	1865.49	277.769	521.086	91.7744	523.951	544.29	444.632	2098.53	417.74	164.377	288.356	589.668	1486.78	236.829	415.034	106.112	560.348	1249.32	384.853	178.288	319.864	553.904	551.816	530.75	553.082	436.803	70.7924	914.292	289.723	1181.41	586.423	170.413	282.772	525.493	379.98	212.02	886.798	119.482	630.617	874.404	334.129
ENSG00000085662	AKR1B1	25.3339	16.7248	27.3278	31.3669	8.60806	12.236	7.11357	28.2455	6.49799	19.6319	6.91811	29.8082	25.2142	39.8773	33.9681	9.18399	31.5336	20.5717	48.2881	14.8252	6.75963	58.6022	8.11519	29.9478	29.4871	11.6906	15.4261	13.3456	14.6801	15.2817	10.7735	13.8911	10.4736	4.23127	19.5863	32.8519	30.8389	24.397	0.251346	18.6538	6.92103	8.91768	2.2095	33.3467	15.6505	13.1755	35.0529	28.0758
ENSG00000089012	SIRPG	9.38947	5.93851	17.351	13.9026	6.73964	11.2615	16.2357	31.1342	8.37693	13.088	4.90398	18.6301	13.5596	36.1554	54.894	20.2048	9.72846	11.4026	0.865378	16.1177	0	15.5355	4.67238	16.7178	37.7309	9.89801	9.00994	3.44403	9.21981	7.01284	18.1636	0	11.4135	0	9.70493	35.8243	21.0062	24.6525	15.4578	3.44377	6.16325	6.85139	5.06345	25.1345	3.70227	11.1949	18.6778	11.953
ENSG00000100385	IL2RB	112.792	178.034	71.4282	131.902	106.233	137.087	161.436	232.062	132.152	102.793	55.6952	246.361	138.51	153.528	239.042	94.4639	79.0018	104.269	249.056	359.987	79.5464	134.313	44.3876	163.45	440.96	70.0655	77.6766	186.408	194.153	100.168	236.215	229.136	52.7708	79.5805	183.158	169.422	168.497	232.73	145.781	82.7462	59.2582	61.3362	77.1485	236.289	44.7638	192.036	317.267	103.825
ENSG00000107317	PTGDS	10.5705	19.8758	0.433775	19.6474	9.54227	4.98104	21.3407	6.41943	4.07103	8.57088	0	21.7352	16.2491	38.1493	22.3859	29.2576	0.503196	5.99517	46.7304	11.7842	31.1426	11.7991	0	33.5559	51.1269	7.94959	10.3751	20.0184	22.5572	6.28015	74.9692	9.71029	3.08837	3.90579	46.5837	20.9627	10.5776	21.076	0.125673	24.2021	5.7591	4.35009	7.08882	21.6505	4.5437	18.6007	24.9464	8.7563
ENSG00000107485	GATA3	22.4993	31.9952	35.4249	79.9684	27.2255	24.7969	27.6174	82.3291	26.54	17.663	12.3475	52.9628	43.4805	46.6564	55.8673	22.5664	12.5799	27.0371	24.7498	105.525	25.59	36.8722	7.62336	47.748	76.1751	18.549	24.2995	34.6555	43.1451	22.5039	45.4979	16.3187	8.86227	0.162741	84.6976	12.8279	52.7391	56.7135	0.125673	15.6883	15.6102	14.3553	29.0918	50.5178	21.2039	48.827	64.221	23.9061
ENSG00000108963	DPH1	7.79503	17.6943	24.0022	22.7496	11.5441	11.9112	21.0059	40.4424	8.69008	13.7829	0.612997	12.5088	40.903	24.3251	60.4419	4.8544	10.9026	15.0467	0.346151	39.61	4.82831	22.32	9.09885	15.1543	43.5173	13.0934	6.41617	17.4354	17.3655	12.1416	25.2865	27.7822	6.04246	6.67239	45.7896	33.7906	39.7778	19.2877	0	11.9575	7.57777	11.2015	1.28888	32.1024	8.91911	9.98929	27.3771	14.5938
ENSG00000110448	CD5	125.252	49.2654	109.456	85.0239	35.233	77.4227	117.918	220.668	43.7636	75.3426	28.986	128.725	71.8324	99.0286	304.837	62.4512	33.8819	61.2448	190.556	182.084	42.3684	98.0309	12.2957	111.853	284.646	69.442	20.2041	46.0639	69.6409	104.669	156.082	79.031	72.241	11.8801	189.599	140.638	151.364	105.763	42.9802	40.4643	55.3682	66.3388	54.317	157.028	14.136	83.5311	118.336	91.8717
ENSG00000111674	ENO2	59.5848	27.3899	32.3885	51.7037	13.546	23.4975	33.3082	60.5031	15.2664	41.5803	17.6018	80.6419	32.7224	96.7689	124.972	48.6752	32.3723	17.5153	47.9419	68.9563	6.1561	47.8847	10.0825	38.6073	105.345	10.2098	16.5182	36.3776	39.4751	26.0626	71.4967	32.7722	32.7636	3.74305	103.578	35.3549	83.1311	32.3165	8.92278	19.1321	22.8849	18.7054	11.0475	54.2506	25.4111	28.5039	44.9036	17.0956
ENSG00000115085	ZAP70	119.229	134.222	125.795	223.13	52.0487	71.9002	189.807	211.681	52.7668	138.119	95.1897	301.897	128.2	337.229	296.953	87.3791	40.088	127.192	94.6723	150.153	170.922	170.3	22.993	186.903	267.524	84.7176	78.0861	120.972	158.885	93.6789	218.23	180.989	88.757	92.7625	318.498	255.15	288.426	345.646	73.7701	40.6556	31.2204	56.8774	71.4406	288.673	59.0681	111.949	277.737	95.6244
ENSG00000117090	SLAMF1	12.165	14.9675	10.989	18.6133	7.14002	6.82186	25.1904	13.1598	4.77563	10.1345	0	29.0098	12.3269	29.6421	25.5978	11.5456	6.03836	6.70049	0.692302	17.9423	1.68991	16.9121	2.82802	11.9069	26.475	12.8596	5.7336	7.53381	13.8745	10.7809	36.5052	27.2428	7.78806	5.69594	47.6424	10.4813	14.898	32.3165	0.754038	19.1321	5.45599	7.72141	3.31426	35.5864	3.70227	9.12815	23.923	11.953
ENSG00000117174	ZNHIT6	7.44071	5.99911	15.0375	16.4303	6.8731	3.89821	5.85823	10.7525	1.33091	3.41677	0.87571	25.1063	4.2584	22.3313	18.298	3.1488	27.8435	10.1095	17.1345	9.35129	9.2945	15.5355	0.122957	10.5839	21.1642	3.03955	1.77469	6.45756	8.68273	8.47821	8.28044	6.2038	4.43114	5.5332	4.05842	14.2358	1.78776	6.25893	0	9.08773	5.25392	6.63388	0	24.2635	3.53399	6.80305	15.2237	15.2888
ENSG00000117318	ID3	27.1645	12.1194	35.7141	32.1712	10.6099	17.3254	18.83	43.0102	3.99274	24.4386	17.6018	18.8076	21.7402	16.6155	55.77	12.7264	4.86423	9.75685	51.5765	33.7559	46.8346	21.0417	8.72998	17.8003	57.5475	10.6774	6.00663	7.31856	11.4576	16.1191	35.5258	27.3776	26.4525	6.50965	27.7032	24.7172	31.5838	65.7826	0.377019	18.2711	10.5584	8.48267	11.0475	48.7758	8.24597	20.4953	48.7415	30.9945
ENSG00000117602	RCAN3	36.9083	10.1197	33.6898	55.2655	26.4915	26.4212	13.4739	59.8612	11.5868	37.1212	4.29098	4.43575	41.9116	42.4029	121.37	18.368	21.302	15.8696	76.4994	58.9208	36.8159	33.0375	1.22957	45.3426	51.8403	23.2253	14.334	16.3591	43.7717	22.0852	17.3622	21.3087	29.6752	8.46254	64.6701	0.156438	40.3737	30.4005	15.7091	17.4102	12.276	16.7478	6.1682	41.4345	10.0971	28.59	31.8547	27.5198
ENSG00000119004	CYP20A1	1.29917	4.72657	4.91611	9.76625	6.13908	4.33134	4.01707	3.3702	2.97498	2.83766	0.525426	12.775	3.92221	13.9571	23.5538	1.312	14.425	11.285	20.9421	3.80134	29.9355	12.2907	0	9.5015	10.8595	14.1066	10.5116	4.95079	8.41419	3.66342	7.74622	0	1.87988	1.46467	12.087	12.0457	7.44902	12.0069	0	10.8096	3.8394	3.48007	5.33963	0.373284	3.3657	4.7363	4.47756	11.5361
ENSG00000124181	PLCG1	30.8258	41.3878	36.4371	35.3883	13.546	21.1153	48.0375	76.0702	16.6756	28.087	11.5594	53.1403	15.2406	61.1452	119.813	37.6544	24.6566	27.3897	38.2497	50.1777	17.9855	52.1127	9.09885	41.2533	59.8462	19.4063	17.4738	47.5707	30.8819	21.6665	44.8747	19.96	26.9897	16.7623	73.8457	39.5788	76.7249	61.3119	11.5619	21.3322	10.0027	28.3843	4.41901	87.4729	20.8674	30.6568	43.1125	20.1534
ENSG00000126226	PCID2	30.1762	14.6039	14.3146	30.103	28.0262	7.79641	22.7634	14.2832	7.28088	18.937	7.00568	32.381	17.1456	61.6769	47.497	11.2832	11.2381	32.562	21.1152	13.5328	23.0552	21.1401	9.22181	31.1505	49.4623	14.3404	15.5626	18.0812	21.304	17.1658	15.8486	12.003	19.0673	9.43899	71.1989	15.8002	4.17145	53.7757	0	24.3934	7.67881	10.0052	15.6506	42.3055	7.57283	21.3564	47.846	20.2924
ENSG00000130005	GAMT	2.36213	13.3314	8.38631	10.1109	3.6701	6.38873	5.10503	17.9744	7.75061	18.7054	1.31357	27.2355	7.2841	6.51329	18.7847	2.3616	0.838661	3.76168	0	8.21089	3.86265	10.8159	9.46772	6.85551	29.1701	3.42923	0.682571	11.4083	8.95127	6.59416	5.34222	19.4206	23.767	0.162741	14.2045	21.432	13.2593	13.6675	12.5673	6.0266	6.97155	5.22011	0	13.6871	4.88027	6.37248	4.47756	11.8141
ENSG00000131634	TMEM204	11.3382	24.5418	24.436	19.8772	9.07516	9.74552	23.6003	72.7	4.77563	28.7819	1.92656	26.5258	22.8609	42.2699	148.233	12.8576	21.9729	17.9855	2.76921	18.0944	1.5692	18.3869	5.16421	24.7761	70.3887	24.4723	7.09874	21.9557	19.3347	17.2704	22.0812	27.1079	26.184	2.44112	36.614	29.0974	76.8739	53.0093	6.0323	7.17452	6.11273	9.67895	14.9141	92.2012	14.9774	13.3478	38.7629	12.787
ENSG00000134014	ELP3	12.6965	13.2708	29.3521	29.2988	12.3449	6.17216	28.0358	25.3567	6.02826	11.1769	4.99155	22.1787	15.4647	23.6605	16.1568	4.9856	22.8116	8.46378	22.4998	14.141	32.3497	37.0689	8.72998	28.745	13.7131	6.00116	7.6448	12.6999	13.785	16.5377	19.9443	20.4995	9.13083	1.79015	39.8784	18.7725	11.1735	14.9448	0	12.4358	5.96118	7.93891	0	13.8115	17.8382	9.55872	14.712	16.9566
ENSG00000135127	CCDC64	17.9522	12.9678	9.10927	24.9327	5.80543	6.82186	33.8104	38.8375	8.29864	13.8987	13.2232	32.9132	16.9215	37.6176	27.155	17.9744	12.4122	5.28986	1.3846	22.0478	24.8658	22.615	0	14.5529	29.8042	14.7301	4.91451	13.9914	15.6647	10.1529	28.1357	24.9501	15.1733	2.11564	27.8796	9.07339	77.7678	28.9954	0.754038	3.92207	5.15288	10.3315	5.70788	27.623	6.22655	13.0894	10.1065	11.8141
ENSG00000135749	PCNXL2	17.0073	13.9979	13.7362	21.256	4.00375	4.98104	1.42271	20.2212	5.94997	8.22341	6.6554	53.0515	0.896504	15.5521	33.9681	10.7584	5.70289	6.46538	27.519	12.5444	0.965662	31.366	0	14.1921	7.13398	14.3404	7.50828	9.04058	18.4396	12.4556	27.1563	8.22677	8.32517	10.5782	31.5851	7.19614	24.2838	12.9011	1.8851	12.2445	5.30444	8.59142	25.5934	28.1207	10.602	8.267	33.5178	5.69855
ENSG00000135905	DOCK10	27.9913	13.4525	32.9669	46.4184	25.8909	24.1472	19.8343	50.0715	12.2914	14.2462	11.6469	39.0346	19.8352	58.6196	52.6555	12.3328	15.0959	29.7408	53.8265	34.136	20.1582	31.1693	22.0094	32.2329	33.9261	5.92322	14.061	15.9286	37.0583	16.4331	29.1151	21.4436	9.13083	9.27625	67.4934	55.0661	30.541	51.9874	2.26211	12.1489	12.9832	27.2968	19.6093	47.9048	13.4628	28.2456	25.8419	33.7743
ENSG00000137078	SIT1	69.0923	56.7794	78.0795	97.8923	35.0328	32.9182	137.166	158.881	33.5077	76.9062	33.1894	237.312	71.16	153.395	150.569	46.1824	74.4731	79.3479	119.249	69.5645	121.673	87.805	21.8864	79.1391	182.471	70.3772	41.5003	47.7859	40.2807	92.7369	197.306	97.7772	58.4104	21.8073	165.072	139.855	131.699	162.988	67.6121	53.8567	27.3305	48.3947	50.3583	214.638	35.0033	55.5439	103.112	92.5666
ENSG00000139193	CD27	10.2753	14.6645	42.9437	13.7877	5.47179	4.76447	7.69939	25.6777	5.24536	14.7095	6.0424	10.9119	40.2306	38.4151	41.9492	19.9424	11.909	9.6393	26.9998	15.3574	24.2623	25.4664	12.0498	20.326	18.7862	12.4699	6.82571	10.5473	8.14565	17.3751	37.6627	17.9371	11.8164	7.64884	26.2915	47.2442	52.4411	10.6019	0.251346	22.8628	8.33555	9.89645	8.00945	20.5306	7.74112	18.1702	15.8634	14.4548
ENSG00000139266	2023-03-09	71.6316	54.0526	90.3697	108.003	46.9773	55.2246	48.0375	134.487	24.2696	52.5256	48.1641	119.676	66.5655	112.055	193.784	56.2848	36.5656	50.5476	112.326	89.7876	50.818	62.5353	20.288	82.2661	168.996	48.8666	35.7667	56.1807	67.3135	72.6404	117.885	61.4985	35.9862	35.8031	101.814	149.867	140.191	116.493	59.8204	74.902	37.6363	37.4108	57.9074	151.802	30.2913	57.4384	113.346	52.6768
ENSG00000139626	ITGB7	23.8575	31.0863	32.9669	45.1546	17.2828	18.8413	21.9265	60.0216	24.113	31.8512	24.7826	63.7861	69.5912	66.5951	103.267	38.4416	31.0304	32.3269	34.6151	35.8086	8.81167	37.2655	6.6397	40.1709	51.1269	20.1857	15.1531	33.7945	41.9814	16.2237	33.1218	35.0649	22.1557	3.09208	60.9646	66.6425	81.0453	55.9471	0.251346	18.0798	8.99229	15.6603	18.8728	69.3064	19.3528	28.9345	56.4173	21.5433
ENSG00000140545	MFGE8	13.8775	4.90836	12.0011	16.8899	9.27535	6.06388	17.8258	12.8389	3.20985	1.85316	6.48025	23.8643	16.3612	12.6278	45.2584	6.56	3.01918	3.52657	0.692302	26.7614	3.01769	18.7803	3.31985	23.6936	15.8533	3.3513	7.50828	10.5473	10.9205	8.79221	12.6433	20.9041	2.01415	6.02143	38.8197	20.9627	33.5206	16.4776	0.879711	10.6183	4.19303	5.87262	4.05076	40.8124	10.9385	5.42522	29.424	7.92237
ENSG00000143365	RORC	0.826746	4.06	0.433775	11.145	2.86935	1.2994	7.86677	6.41943	3.44472	18.0104	0.087571	0.975864	0	11.2986	9.05168	5.248	0	0.822867	19.5575	14.065	0	4.81797	0.368872	3.72844	9.43271	0.467623	0	5.16604	6.80296	4.81478	4.808	0.134865	13.0249	0	20.4686	3.12876	15.6429	12.1347	0	1.14792	1.21244	2.39255	7.6412	3.60841	1.68285	13.0894	13.8165	6.94945
ENSG00000145247	OCIAD2	14.409	3.81761	8.82009	14.477	3.203	4.11477	3.09649	9.78963	3.75787	10.2503	3.24013	35.7521	9.30123	26.7178	18.59	11.2832	2.85145	10.9324	20.0768	3.87737	0.120708	27.9246	2.95098	2.04463	13.6338	8.57308	5.87011	4.30504	4.83368	3.34941	26.8892	0.134865	7.38523	1.30193	16.1455	21.7449	28.1573	6.89759	8.42009	6.31358	3.13214	4.67634	7.45707	56.4903	3.53399	3.61681	14.5841	7.08844
ENSG00000146904	EPHA1	3.95657	4.42359	13.3024	7.813	3.80356	15.5928	7.11357	12.1969	2.97498	10.0187	7.35596	15.5251	14.5682	7.17791	26.9604	0.1312	0	5.28986	1.3846	10.1116	16.4163	10.2259	0	7.57714	11.6522	14.6522	4.778	3.22878	7.16101	9.10622	2.49304	20.3646	6.84812	1.30193	18.3511	11.2635	11.6205	14.1784	7.79173	7.07886	4.092	4.13258	7.54914	20.2818	0	8.43923	10.4903	5.55956
ENSG00000147138	GPR174	28.2275	13.4525	20.8212	27.3455	11.8778	8.66268	26.4457	26.1592	8.14206	13.8408	6.12997	15.4364	22.1885	33.0982	26.0844	7.60959	9.72846	7.4058	26.1344	14.5971	18.589	13.274	0.122957	13.2299	23.3044	1.63668	8.46388	6.67281	19.0662	14.4444	19.4991	6.2038	8.728	0	75.0809	25.03	35.6063	23.6306	0	11.4792	3.58681	14.5728	14.3618	43.4254	17.3334	16.3618	25.714	14.0379
ENSG00000149527	PLCH2	17.0664	22.7239	19.809	39.065	19.3514	22.1981	29.5422	27.764	25.7571	12.4509	25.0453	17.743	16.2491	42.8016	66.087	32.9312	8.72207	16.3398	35.1343	59.529	5.31114	31.7593	12.9105	54.6035	74.9068	17.2241	11.8767	22.6014	58.7203	23.0272	40.2447	21.039	11.5478	22.7838	54.2594	23.6221	34.4145	23.7584	11.0592	17.6015	12.3265	13.4853	45.1107	80.6293	4.5437	31.3457	45.1594	14.3159
ENSG00000152465	NMT2	7.91314	11.7558	15.9051	12.6387	5.07141	2.38224	10.4611	18.6163	7.67232	7.76012	2.18928	12.9524	15.1285	18.4765	19.174	5.6416	2.18052	10.5797	19.2114	8.28692	8.44954	16.8137	0	12.2678	6.10352	0.0779371	9.82903	16.1439	11.9052	9.62957	8.01333	0.134865	6.9824	2.44112	11.5577	22.3706	8.04494	26.1853	17.7199	3.53943	2.728	6.85139	3.49838	16.5489	13.2945	10.9366	17.7823	10.7021
ENSG00000152495	CAMK4	9.27136	14.4827	10.989	17.1197	8.20768	8.5544	8.45259	19.5793	5.48023	9.38164	0.087571	22.2675	0.896504	28.7117	41.9492	1.1808	13.9218	4.11434	21.9806	20.4512	0.241416	10.0292	0	12.1475	5.86572	3.81892	3.41286	11.6236	14.5906	9.00155	5.5203	9.84516	6.84812	2.92934	61.0528	22.9964	24.2838	13.7952	0.125673	14.4447	3.23318	5.54636	6.72057	44.1719	8.75083	10.4199	18.0382	8.7563
ENSG00000154358	OBSCN	16.8892	1.39373	22.2671	8.15769	3.87029	11.0449	13.3902	22.6285	3.67958	4.74873	10.8588	46.6641	3.58602	9.17178	32.3135	9.70879	4.6965	14.9292	24.9229	18.0944	3.98336	12.8807	0.122957	9.38123	14.7436	4.05273	4.50497	1.29151	7.16101	4.39611	9.88311	0	1.20849	0.488224	10.7636	0	12.0674	20.4373	13.07	7.74848	5.86014	5.87262	1.84125	21.4016	0.168285	13.7783	15.8634	4.03068
ENSG00000155265	GOLGA7B	18.1884	9.51374	21.1104	32.2861	8.9417	6.49701	4.10076	28.2455	10.8822	18.5895	0	37.1716	19.1628	23.9264	23.7485	11.5456	11.909	9.52175	23.7113	8.36295	9.05308	24.9748	4.54942	7.21633	39.871	7.17021	6.00663	9.90158	11.5471	11.4089	20.1224	23.0619	20.1415	0	24.2623	12.6715	13.8552	35.893	8.79711	11.3836	12.9327	8.37392	16.8475	38.1994	0	18.6007	30.9592	9.45125
ENSG00000160185	UBASH3A	12.6374	16.543	17.6402	24.8178	4.67104	12.0195	16.152	25.8382	5.94997	25.3652	0	24.3966	9.97361	52.5051	43.3118	8.13439	1.50959	7.64091	35.6536	14.7492	7.24247	19.6652	2.95098	14.7935	37.8101	10.3656	6.82571	12.0541	11.3681	8.1642	21.636	25.4895	25.7812	3.58031	34.5848	28.7846	24.8797	15.328	0	5.64396	7.02207	5.0026	0.552376	54.6239	3.3657	13.6922	26.9933	13.3429
ENSG00000160818	GPATCH4	3.6613	6.66568	9.68764	11.145	4.87123	2.05739	12.8044	24.8753	2.1138	3.99588	7.00568	5.58904	6.49966	16.6155	16.3514	8.00319	12.0767	4.7021	32.5382	6.99446	0.965662	15.9288	0.122957	7.3366	6.49985	8.26133	5.46057	6.2423	14.143	5.96614	1.33556	1.88811	1.7456	1.62741	18.0865	28.3152	16.2389	14.4339	5.27827	10.0443	1.76815	7.93891	6.26026	17.2955	2.52428	5.76968	29.1681	12.926
ENSG00000163519	TRAT1	20.7868	15.7552	12.4349	20.2219	7.07329	6.28044	17.5747	22.6285	6.10654	13.5513	0.087571	6.65362	5.37903	26.1861	43.0198	16.4	11.909	5.28986	38.5958	12.8485	2.89699	16.2238	9.71363	11.065	23.2251	10.4436	9.00994	13.1304	11.3681	11.6183	14.2459	19.8252	11.5478	0	35.4671	11.7328	24.7307	23.6306	0	7.84414	3.88992	7.61265	0.0920626	49.6468	1.34628	13.3478	39.0188	11.6751
ENSG00000163564	PYHIN1	11.2201	16.7248	7.51876	24.9327	6.20581	6.60529	11.8838	9.46865	12.2131	12.3351	9.9831	20.9367	8.40473	52.3722	24.1378	10.8896	2.85145	9.52175	35.4805	29.0422	23.4173	9.63594	0	14.9137	28.6152	6.62465	5.32406	11.1931	24.7055	6.69883	39.3544	4.85515	8.05661	7.32336	62.5527	11.2635	30.094	19.16	10.9336	9.47037	1.66711	5.0026	8.19358	29.4894	11.4434	14.3811	9.59478	20.1534
ENSG00000163600	ICOS	4.84237	6.90807	5.63907	4.82568	3.33646	3.35679	3.51494	4.33311	1.95723	2.95348	0.087571	6.74234	0	14.6217	11.1929	3.0176	14.0895	4.11434	2.42306	3.57326	6.03539	8.94766	0	2.04463	8.16445	0	3.27634	4.73554	4.83368	7.22218	20.1224	15.7792	3.62548	0	11.9106	8.91695	11.9184	4.34293	8.42009	2.39151	1.56607	1.84879	8.3777	37.0795	2.01942	8.18088	20.0851	4.16967
ENSG00000165802	NSMF	41.042	40.297	64.1987	116.506	67.1962	42.2306	52.5567	102.711	22.2341	32.4883	43.6979	138.04	38.4376	123.753	215.878	73.0783	42.9394	80.1708	117.691	86.8226	117.811	104.815	60.3721	60.7374	95.3576	73.5726	43.002	41.7589	63.4645	53.9046	84.0509	102.767	26.7211	21.9701	164.454	215.258	184.885	177.038	31.1669	53.2828	28.0377	38.3895	91.6944	186.518	55.5341	70.0973	110.66	295.212
ENSG00000165819	METTL3	20.4324	12.0588	11.2781	40.0991	19.0845	9.2041	22.596	28.406	10.0993	15.0569	30.9126	15.5251	33.731	60.6135	47.205	30.3072	11.7412	10.5797	111.461	19.995	30.7805	24.4832	0	28.8653	41.6942	18.3152	11.8767	16.5744	31.419	10.8856	18.1636	8.63137	11.145	2.92934	55.671	48.4957	35.0104	29.3786	31.2926	13.0098	5.50651	8.48267	20.8982	34.8398	15.6505	19.9786	8.57133	20.4314
ENSG00000167984	NLRC3	26.8102	35.5099	18.9415	47.6823	15.2142	14.9431	24.8556	47.0223	17.3019	27.2762	19.3532	49.5029	22.9729	104.213	76.2093	8.00319	14.425	33.1498	95.5377	45.312	17.1405	41.3952	0.860702	25.1369	95.4369	9.58626	18.1564	37.6691	36.6107	17.4798	46.2102	37.0879	25.7812	10.7409	120.959	36.9193	9.0878	33.3384	15.0808	15.8796	5.45599	22.6205	36.3647	68.0621	13.1262	23.8537	12.921	22.0992
ENSG00000169508	GPR183	26.633	11.6346	10.6998	50.8994	15.0808	5.84731	2.84543	25.1962	8.06377	20.2111	11.7345	18.4527	3.81014	20.3374	49.6382	21.2544	15.7668	6.46538	1.03845	30.2587	6.51822	18.8786	10.9432	15.2746	54.0598	15.3536	11.1942	9.47108	18.9767	12.979	25.9988	4.58542	20.2758	0	29.3795	57.5691	51.8452	32.4442	8.04307	11.0966	8.23451	8.70018	8.93008	24.8856	10.7702	13.0033	25.5861	11.2581
ENSG00000170779	CDCA4	14.8224	4.96896	12.4349	15.1664	9.00843	3.46507	4.10076	16.6905	3.20985	10.9452	1.92656	7.54077	25.7745	19.9386	17.3247	9.44639	11.7412	9.28664	23.3652	5.93009	17.1405	11.7991	5.65604	5.65279	27.9018	2.80574	4.64148	4.95079	7.69809	6.17548	26.7111	12.5425	11.6821	1.79015	14.028	25.9687	18.7715	3.0656	10.1795	16.1666	4.44562	7.93891	0	19.2863	8.41426	7.31974	9.85064	14.1769
ENSG00000171130	ATP6V0E2	21.4954	15.9976	25.1589	31.1371	8.80825	11.9112	19.918	59.0587	11.4302	32.3145	12.0848	46.4866	40.4548	39.7444	97.4272	14.5632	20.4633	15.3994	45.5189	23.7964	35.7295	20.1568	10.4514	16.357	57.0719	39.2024	6.82571	16.5744	20.6774	16.9564	20.5676	22.9271	22.0214	14.6467	69.2579	29.4103	60.3371	38.9586	7.16336	19.8017	10.5078	10.4402	22.8315	43.4254	10.4337	21.9592	113.09	25.9909
ENSG00000171680	PLEKHG5	1.18107	0.727165	3.61479	8.50239	2.20206	4.43962	4.51921	5.617	2.1138	5.15411	0.087571	9.13764	1.68095	5.71575	9.05168	0	0.167732	3.17392	0.346151	4.94174	0	3.44141	0	5.53252	19.4203	1.48081	1.09211	0.430504	3.31197	2.19805	2.67111	3.50649	3.89403	3.74305	18.3511	0	34.1165	0.127733	0	2.00887	2.42489	3.80633	0.552376	13.0649	0	3.87516	8.4434	0
ENSG00000172508	CARNS1	4.429	2.18149	5.34989	8.84708	2.0686	7.25499	19.7506	13.4808	3.13156	8.45505	6.48025	11.4442	14.7923	23.1288	15.7674	6.56	5.53516	6.46538	0	13.3807	3.74194	5.89956	7.00857	10.2231	29.6457	4.52035	5.59708	1.50676	8.32468	3.66342	15.9376	6.47353	5.10252	1.46467	13.5869	5.31888	20.7083	12.7733	2.26211	5.73962	2.77852	6.19887	0	6.09697	6.39483	5.42522	3.07033	7.5054
ENSG00000174080	CTSF	5.31479	3.69642	0.433775	12.0642	2.80262	1.73254	0.083689	0	1.87894	10.1345	3.06499	3.10502	0	12.8937	27.2524	14.0384	1.00639	4.11434	6.23072	9.04719	0	3.83471	0	5.53252	12.8412	4.52035	3.27634	2.58302	5.54979	4.81478	10.1502	0	8.728	3.90579	24.0859	24.5607	15.7919	6.51439	0	2.48717	1.66711	1.08752	0	14.8069	9.42397	6.54471	6.01273	4.30866
ENSG00000174775	HRAS	18.1884	5.99911	8.67549	24.2433	7.80731	4.43962	0.167378	27.443	1.4092	11.5823	26.3589	42.8493	6.94791	21.4008	40.2946	21.9104	12.2444	12.2255	51.4034	25.3169	14.1228	23.8932	17.46	13.2299	9.59125	13.7169	5.59708	4.95079	13.6059	9.94357	17.4513	1.61838	9.80221	4.06853	17.5571	38.4837	37.692	13.9229	10.1795	14.1577	5.25392	9.7877	18.8728	17.9176	5.04855	10.9366	27.633	30.9945
ENSG00000175792	RUVBL1	15.7672	7.21105	4.33775	9.30667	7.87404	5.08932	23.0982	17.9744	5.7151	5.67531	0.262713	7.0972	3.36189	8.37423	8.56503	5.7728	25.8307	2.93881	20.0768	6.5383	12.1915	17.207	0.860702	15.6354	24.097	6.07909	3.00331	7.96432	11.2786	5.4428	23.1496	5.93407	7.92234	2.7666	32.5556	20.9627	15.494	8.04719	6.40932	12.5315	3.48577	5.65511	11.692	5.22598	4.20713	1.72229	15.6075	6.81046
ENSG00000176472	ZNF575	8.44462	4.90836	25.5927	22.1751	15.281	14.0769	6.36037	49.5901	9.00324	9.49746	17.2515	34.0665	20.0593	13.6912	20.05	16.1376	17.7796	11.5201	53.9996	29.5744	19.3132	17.502	30.3705	19.3638	15.774	8.72896	8.46388	7.96432	15.5752	16.9564	24.5742	14.1608	10.6079	5.20772	34.3202	37.5451	59.4432	16.2221	2.51346	6.9832	14.9029	11.7452	5.98407	34.4666	5.04855	29.7956	30.5754	20.2924
ENSG00000176476	CCDC101	6.25965	8.72598	13.1578	16.2005	8.87497	11.6946	4.35183	37.2327	10.021	7.41265	19.0905	18.985	27.1193	14.09	54.2127	12.2016	4.02557	4.9372	45.1727	16.4978	34.8845	22.9099	5.90196	18.6422	37.9687	15.7433	5.46057	11.1931	8.59322	5.75681	41.4913	7.55245	5.90818	7.32336	27.3503	35.9807	31.1369	7.02533	9.2998	16.7406	5.96118	9.7877	6.72057	30.1116	21.2039	4.90853	26.7374	26.5469
ENSG00000178038	ALS2CL	8.32651	6.78687	4.33775	14.2472	2.20206	4.98104	9.62424	9.14768	1.72236	7.00727	0	7.54077	16.3612	6.51329	32.9948	5.7728	0	9.4042	1.3846	10.2636	3.01769	5.50625	0	8.53932	24.6519	4.2086	2.59377	5.16604	5.01271	7.43151	2.04785	5.39461	3.4912	7.81158	16.6748	10.6378	16.6858	8.04719	0.125673	2.29585	3.33422	1.63128	4.60313	27.1253	7.74112	6.45859	4.73342	3.19675
ENSG00000179344	HLA-DQB1	20.6686	43.0845	113.794	122.94	14.28	24.4721	52.8078	145.881	52.3754	32.2566	142.828	129.613	50.8766	146.217	149.499	67.6991	53.1711	21.0419	158.71	71.5412	26.5557	72.3679	33.6903	120.753	107.406	15.2757	65.3903	40.8978	62.3903	23.1319	168.369	74.5804	19.6044	2.60386	215.361	47.0878	293.193	129.394	2.38779	17.7928	42.9912	61.9887	245.163	55.8682	15.4822	85.2534	135.478	92.2886
ENSG00000180316	PNPLA1	5.31479	7.39284	11.2781	2.41284	8.9417	9.31238	3.43125	10.5921	22.7821	3.18512	31.5256	0	0	19.5399	0	7.08479	6.87702	11.285	0.173076	7.45062	8.32884	2.55647	11.8039	5.65279	4.20112	4.05273	18.4294	8.39482	10.2044	6.28015	4.27378	9.03597	3.62548	11.2291	17.3806	6.57039	0.595922	6.25893	30.1615	22.1932	9.19436	8.48267	3.40632	0	23.2233	8.52534	8.18754	5.0036
ENSG00000181754	AMIGO1	2.42118	3.15105	4.91611	15.626	1.26785	5.84731	4.26814	9.78963	1.33091	6.77563	0	6.47619	5.60315	8.37423	27.5444	2.624	6.54155	2.11594	0.173076	9.88348	5.79397	7.76775	3.81168	5.53252	22.1154	0.389686	1.50166	2.79827	6.53443	4.81478	5.60933	11.7333	5.10252	3.58031	29.5559	13.2972	4.61839	8.04719	0.125673	1.62623	2.62696	2.7188	0.0920626	0	2.69256	2.66955	3.96584	1.80686
ENSG00000182866	LCK	69.2695	105.681	90.6589	120.297	28.093	48.7276	98.1672	189.694	37.2656	76.7325	51.4918	176.543	96.2622	215.337	215.002	93.8079	87.053	92.0436	214.787	89.9397	127.709	120.941	13.5253	127.488	255.714	35.1496	73.1716	86.316	78.4131	51.1832	140.678	54.3507	52.9051	35.4776	214.126	180.373	149.576	168.097	68.2404	27.9328	24.2994	34.6919	56.6185	241.39	54.8609	65.4471	127.93	75.888
ENSG00000184613	NELL2	6.55491	4.54478	13.1578	18.4984	6.00562	8.44611	16.152	20.0607	4.22761	7.181	4.72883	11.7104	19.2748	21.9325	40.7812	9.44639	10.5671	5.05476	0	16.1937	0.603539	12.8807	0	10.9448	9.35345	2.7278	2.32074	3.22878	5.46027	6.07081	7.212	9.44056	7.5195	0.162741	42.1723	0.156438	26.6675	22.8642	0	3.44377	2.12178	6.30763	0.184125	18.6642	2.69256	5.59745	17.5265	3.47472
ENSG00000185101	ANO9	36.3768	18.8457	53.9327	69.8574	12.078	29.4531	64.7753	57.7748	16.0493	17.3155	27.5849	44.7123	62.195	56.4928	94.6046	27.2896	18.6183	19.7488	0.865378	68.7282	36.5745	52.9977	7.25449	41.3736	134.198	23.4591	12.9689	21.0947	43.4137	24.3879	30.0945	14.5654	20.9472	5.37046	44.378	1.40794	79.1086	29.5064	15.0808	15.4013	17.1258	28.9281	6.26026	73.1637	33.9936	23.9399	55.138	22.5162
ENSG00000185252	ZNF74	7.67693	7.87762	3.18101	8.73218	3.80356	2.49052	12.5534	11.234	3.67958	5.67531	3.06499	13.396	0	14.6217	8.17571	4.8544	22.9793	5.17231	10.9038	3.49723	6.51822	5.3096	4.30351	8.77986	37.3345	5.61147	1.36514	9.04058	6.44491	5.65214	3.38341	15.9141	6.31101	0	12.5282	0.625751	34.5634	21.5869	0	5.45264	3.43526	3.58882	0	4.60384	1.85114	5.16687	18.0382	8.06136
ENSG00000185379	RAD51D	1.59444	10.1197	16.0497	6.43424	8.9417	5.52246	16.4867	25.8382	5.32365	9.32372	6.91811	33.3568	20.5075	23.7935	23.3592	9.97119	8.05114	5.64252	0	9.27527	9.53591	15.0439	4.9183	12.6286	24.5726	5.06591	2.18423	14.4219	10.2044	9.62957	10.9516	31.963	9.13083	9.11351	22.0567	0.156438	18.6225	14.4339	0.125673	7.65282	3.08163	4.35009	0	9.20767	8.07769	5.59745	15.7354	15.2888
ENSG00000186810	CXCR3	9.98	13.5737	14.0254	24.3582	5.67198	6.93014	22.0939	16.851	8.06377	10.7715	5.51697	13.5734	35.0757	19.0082	10.609	5.5104	8.55434	16.1047	2.59613	34.136	20.7617	17.207	0.122957	13.1097	16.3289	6.70259	7.09874	16.5744	10.3835	10.7809	27.2453	15.2398	6.71384	3.74305	26.468	12.515	18.1756	22.481	0.125673	7.55716	6.26429	9.02643	10.7713	49.7712	2.01942	7.83643	19.5733	9.72922
ENSG00000186854	TRABD2A	29.4085	23.9358	39.4735	36.5373	7.94077	13.6437	15.8172	66.4411	9.23811	30.4034	11.6469	32.7358	12.8873	49.3149	90.0301	31.6192	44.6167	9.28664	1.21153	49.1133	13.64	35.4957	20.9028	27.3018	23.7799	22.6018	7.23525	25.1845	25.2426	27.528	25.3756	36.9531	32.6293	6.02143	49.6716	15.4873	62.8697	63.2279	14.7037	14.923	13.0338	9.35269	9.48245	62.3384	10.9385	25.0593	50.6604	25.574
ENSG00000188042	ARL4C	74.8795	111.438	84.8753	141.094	54.6512	51.5429	108.712	191.459	47.9129	95.9591	65.2404	260.29	60.5141	294.162	237.582	70.4543	126.805	102.036	165.806	82.185	59.5089	159.288	20.6568	113.176	216.952	86.8999	93.9218	97.0786	126.034	55.4747	157.061	116.523	81.7746	57.6104	306.587	327.111	172.221	158.134	42.8545	34.8203	33.7968	50.026	93.1674	261.174	77.2429	75.0919	173.985	87.1461
ENSG00000188322	SBK1	23.7985	40.7818	41.6424	74.1086	17.7499	32.3768	27.1152	69.8113	27.088	32.5462	5.16669	44.3575	53.5661	49.8466	72.5108	25.3216	11.2381	33.0322	79.2686	114.724	16.8991	55.3575	16.9681	43.0574	97.26	21.2768	25.8012	38.5301	53.9761	31.4008	75.1472	41.1339	19.3359	2.7666	68.1992	48.3393	40.9696	62.5893	17.3429	19.0364	20.6115	21.2067	40.4155	53.0063	15.8188	40.2155	77.142	28.0758
ENSG00000196735	HLA-DQA1	22.145	30.5409	94.9967	157.754	24.6898	25.7715	43.7694	97.8963	22.6255	15.5781	56.6584	104.772	77.9959	127.474	88.5702	66.5183	39.2493	24.4509	137.595	61.4296	45.5068	108.257	8.48406	63.9848	63.0961	32.1101	30.5792	22.8167	48.8739	14.3397	171.663	63.3866	11.4135	10.2527	183.158	87.2923	170.136	198.497	25.0089	19.706	19.8032	76.779	38.9425	93.4454	12.958	57.869	80.5961	109.801
ENSG00000197540	GZMM	19.1923	33.995	32.6777	49.2909	9.67572	12.994	60.5909	52.6393	17.8499	53.2784	14.7995	136.355	17.2577	91.7178	83.1197	27.552	36.0624	33.2673	77.7109	21.2115	61.9231	32.0543	31.2312	47.3872	81.2482	50.7371	22.2518	36.5928	31.1504	19.9918	83.1606	21.5784	29.0038	21.6446	108.431	121.083	62.2738	91.457	15.0808	17.4102	11.4172	14.029	7.45707	150.185	36.3496	22.8204	96.5874	27.6588
ENSG00000198286	CARD11	34.31	38.3579	28.6291	72.615	20.4858	21.4401	51.9709	63.5523	17.6933	28.724	25.8334	92.7958	68.4705	81.2168	66.671	40.5408	53.3388	23.9807	50.5381	46.5284	33.3153	63.7152	1.22957	48.1088	114.144	25.0178	19.385	41.3284	42.25	22.0852	52.799	57.048	19.6044	25.7131	66.4346	23.935	55.8676	55.1807	8.67144	23.3411	19.096	30.0156	12.2443	84.7355	18.0065	34.0153	63.7093	28.0758
ENSG00000198851	CD3E	605.532	403.273	677.99	888.04	185.04	452.842	886.936	1475.02	410.313	482.865	198.523	1301	561.996	730.419	1498.49	401.734	249.585	548.265	863.128	1279.91	273.403	602.541	100.702	758.677	1590.72	482.587	342.924	356.672	454.724	514.03	1094.53	510.33	327.098	158.184	1146.06	696.305	1373.15	1026.46	358.042	243.934	372.927	334.087	435.364	1117.74	233.411	510.487	817.347	455.606
ENSG00000204219	TCEA3	2.7755	3.93881	8.24172	5.28527	1.00094	2.27395	10.3774	8.50574	2.66183	7.52847	0	2.3953	0.112063	6.51329	24.1378	1.0496	0	3.05636	0.519227	6.84241	6.51822	5.7029	3.93464	1.32299	6.89619	0.311748	1.9112	0	3.04343	2.93074	1.24652	13.2168	3.35692	0	7.14636	0.312876	18.3246	14.8171	0.125673	1.72189	0.303111	2.06629	5.79995	10.3275	2.01942	1.89452	3.70998	5.97652
ENSG00000204257	HLA-DMA	59.7619	48.4777	101.648	154.077	86.4142	50.6767	135.158	91.6373	27.5577	68.5091	79.0766	157.292	102.762	129.867	178.016	106.534	81.8533	96.2755	119.076	89.6356	31.0219	156.928	62.9542	94.4136	225.355	60.713	75.4924	49.2927	100.433	53.3813	198.464	51.6534	39.4774	14.484	94.9318	161.287	191.142	175.505	31.1669	51.2739	21.4198	43.0659	64.9962	229.321	68.6603	89.9897	88.6557	227.525
ENSG00000205078	SYCE1L	0	0.424179	0	1.26387	0.600562	0	0	5.77748	0.626312	1.38987	0	0	0	3.19018	7.00775	0	0	0.352657	22.3267	1.06437	0	1.27824	0	1.56354	12.4448	0.0779371	0	0.861007	2.05879	0.314008	4.00667	4.85515	1.34277	0.976447	8.20508	15.1745	5.95922	2.42693	0	1.14792	0.303111	0.870018	0	8.83439	0.67314	1.89452	5.11721	1.94584
ENSG00000211751	TRBV25-1	109.957	71.8075	120.011	183.146	27.4257	56.8488	134.488	195.632	39.6142	102.561	52.6302	221.255	68.3585	168.016	309.12	60.8768	66.7574	59.364	115.614	104.689	172.371	162.828	14.0171	136.509	262.768	92.979	48.8721	77.9212	93.1827	48.1478	192.498	92.3826	83.5202	17.9015	197.275	196.486	165.368	174.867	48.6355	34.4377	35.0093	48.8297	74.8469	295.143	66.8092	82.7561	204.433	133.151
ENSG00000213071	LPAL2	1.47633	2.36329	0.578366	3.9065	0.867479	0	3.43125	3.3702	0	0.86867	0	0	0	2.65849	6.42377	0	0	0.587762	18.346	2.05272	0	1.37656	0	0.721633	12.6034	2.49399	0	3.87453	2.1483	0	1.06844	0	0.402831	0	0	0	4.91635	4.2152	0	0.765282	0	0.543761	0	10.2031	5.04855	1.03337	3.45412	2.91877
ENSG00000215252	GOLGA8B	1.94876	0.727165	1.44592	10.3407	4.60431	1.73254	2.84543	13.9623	4.22761	5.84904	0	9.58121	8.62886	4.9182	19.5633	1.8368	0.167732	2.70371	21.4614	5.16982	0	7.27612	3.31985	7.93796	8.95711	1.48081	4.91451	0.215252	4.29661	2.61673	23.2387	0.26973	2.95409	0	4.49956	0	25.6246	3.70426	8.92278	4.87868	1.56607	5.11135	6.99676	22.8948	5.04855	2.23898	4.73342	1.94584
ENSG00000215788	TNFRSF25	60.1753	34.6615	74.7538	103.752	26.8918	30.7525	43.5183	104.155	11.3519	59.0116	38.3561	83.6582	47.2906	96.3701	178.6	47.6256	31.7014	47.2561	67.6725	94.1212	36.0916	85.8385	24.2226	70.4795	173.831	20.2636	21.5693	20.0184	34.5519	51.3926	104.619	32.7722	43.5057	22.2955	130.311	113.574	154.046	89.6687	40.0897	38.2641	20.662	27.6231	51.0948	177.185	35.5082	52.616	64.6048	48.2292
ENSG00000223865	HLA-DPB1	47.1245	83.4422	135.482	313.095	97.2911	78.8304	199.682	164.979	38.9879	83.5081	119.622	259.491	126.071	245.511	167.115	111.389	161.694	131.189	107.134	119.134	103.447	424.768	48.3223	102.592	201.495	102.799	104.706	56.1807	126.481	84.2587	304.863	47.2028	59.6189	66.8866	244.741	293.164	363.214	312.946	149.928	74.4237	26.6232	54.2673	140.948	341.928	151.457	113.499	163.239	466.447
ENSG00000231412	CTC-490G23.2	5.13763	4.96896	2.16887	12.0642	4.53758	1.73254	0	0	27.8709	3.0693	9.54524	0	3.69808	6.64622	0	7.21599	9.393	2.2335	18.346	0	0.120708	2.55647	5.04125	9.14068	0.158533	5.22179	15.6991	3.44403	8.50371	6.59416	0	3.37163	3.22264	24.4112	0	0	2.97961	0	31.0412	0.573962	26.1686	22.5117	0	0	8.91911	9.30037	0.767582	10.8411
[truncated: 10 more columns]
