# Supplementary material for: Integrated transcriptomic analysis reveals immune signatures distinguishing persistent versus resolving outcomes in MRSA bacteremia
Source: Front Immunol. 2024 May 23;15:1373553. doi: 10.3389/fimmu.2024.1373553 (PMC11153731; doi:10.3389/fimmu.2024.1373553)
Supplement: Supplementary Table 4 — Module 7 (ME7) gene expression data normalized by counts per million (CPM). [file Table_4.xlsx]

## Sheet: SI Table 3 ME7_cpm__all_genes
ENSEMBL ID	Gene symbol	SA03469	SA03567	SA04059	SA04095	SA04137	SA04158	SA04228	SA04233	SA04255	SA04256	SA04322	SA04329	SA04378	SA04395	SA04413	SA04468	SA04469	SA04471	SA04495	SA04497	SA04529	SA04535	SA04547	SA04627	SA04633	SA04711	SA04742	SA04751	SA04782	SA04785	SA04816	SA04821	SA04859	SA04862	SA04864	SA04873	SA04878	SA04886	SA04908	SA04915	SA04942	SA05004	SA05019	SA05051	SA05073	SA05121	SA05170	SA05208
ENSG00000007312	CD79B	18.9561	11.3317	47.2814	31.0222	39.8373	17.9751	37.5764	83.613	3.91445	8.10759	29.6866	21.6464	105.9	56.0941	60.4419	45.92	46.7973	37.7343	116.653	20.0711	24.0208	91.9347	17.5829	16.9584	43.9136	38.5789	3.95891	11.1931	23.9894	25.5393	56.0043	57.3177	6.71384	4.39401	69.9637	178.183	94.3046	99.5042	42.1005	69.3537	18.7423	47.0897	57.5392	169.098	22.0454	19.6341	84.8178	166.509
ENSG00000008710	PKD1	8.26746	11.6346	14.3146	24.9327	12.9455	16.4591	10.6285	29.5294	2.74012	7.76012	29.599	7.89563	23.5332	23.6605	67.3523	13.6448	10.3994	3.99678	7.0961	24.4046	28.2456	19.3702	4.79534	15.8759	53.822	3.27336	2.73028	12.2694	22.6467	9.83891	16.3828	18.6114	4.83397	4.39401	41.8194	52.2502	12.0674	12.7733	0	13.2011	9.80058	8.91768	36.1806	30.3604	20.6991	9.38649	27.633	19.4584
ENSG00000012124	CD22	43.4042	13.4525	65.6446	96.1689	75.7376	32.5933	45.9453	244.901	9.70784	20.1531	54.4692	31.3164	219.532	54.1002	72.5108	62.4512	55.5193	28.8004	19.0383	38.8497	34.6431	208.648	38.2398	28.8653	22.3532	54.7119	3.8224	15.0676	32.8512	39.879	123.583	17.2627	13.0249	3.74305	54.0829	190.854	166.56	174.228	19.605	72.1279	28.3914	127.131	14.1776	116.838	15.1457	28.8484	98.3785	119.669
ENSG00000020256	ZFP64	2.59834	3.51463	1.01214	4.59588	7.67385	3.68164	2.00854	11.0735	1.01776	3.12721	9.63281	2.75016	18.2663	9.70348	12.9449	0	13.9218	3.29147	2.94228	5.70201	0	11.7008	7.99223	7.21633	14.1094	4.98798	6.41617	2.79827	5.19174	5.33813	10.1502	2.15784	1.34277	2.7666	5.55828	11.5764	16.3878	13.0288	0.125673	7.17452	2.87955	6.19887	9.29833	14.8069	5.04855	4.47796	3.32619	3.19675
ENSG00000035720	STAP1	2.06686	0	4.33775	3.7916	3.203	3.03194	1.67378	8.9872	1.17434	2.08481	5.34183	0	9.30123	5.18405	0	2.2304	0	0.94042	1.55768	1.52054	13.2779	9.63594	0	2.64599	6.49985	7.5599	0	0	1.70074	2.82607	5.07511	3.1019	0.268554	0	0	7.0397	14.4511	5.23706	0	5.5483	0.151555	4.67634	6.26026	13.4382	0	1.89452	4.09377	4.30866
ENSG00000100721	TCL1A	3.72036	2.24209	25.5927	39.9842	32.9642	7.36328	14.4782	105.6	0.078289	5.90696	40.6329	23.1546	101.417	25.6544	18.006	15.744	25.1598	1.52818	2.94228	3.19312	21.9688	91.4431	18.1977	6.61497	9.35345	28.8367	1.50166	1.72201	7.34004	7.43151	54.1345	8.9011	5.63963	0	57.1708	167.858	45.29	30.2728	0	23.0541	3.08163	23.1642	14.4538	32.3513	3.53399	4.65019	26.9933	50.592
ENSG00000101194	SLC17A9	6.25965	4.36299	29.7859	22.1751	12.0112	8.5544	19.4995	39.1585	2.89669	4.74873	22.0679	14.1944	61.8588	23.3947	30.2696	20.336	7.71568	6.81804	5.19227	21.9717	4.7076	17.3054	17.7059	10.1029	16.2496	18.8608	8.6004	2.58302	17.813	16.0144	10.1502	14.7003	5.2368	0	17.9982	13.2972	42.3104	24.397	1.13106	33.7681	15.4081	18.7054	31.6695	43.1765	8.24597	11.1949	17.3985	27.2418
ENSG00000104921	FCER2	43.227	10.3621	78.8024	50.0951	46.6437	28.262	67.1186	174.769	5.94997	16.5047	37.2177	26.2596	180.309	22.7301	93.4367	44.8704	36.7333	20.8068	46.7304	34.9723	10.8637	103.537	32.4608	31.0302	84.4188	43.411	9.14645	7.96432	28.0175	14.3397	107.646	16.993	16.9189	3.90579	97.1375	102.623	97.2842	143.955	8.54576	45.4386	31.8771	37.0845	21.9109	24.5123	3.3657	18.2563	47.2063	173.875
ENSG00000105369	CD79A	90.942	33.0254	211.537	157.179	191.112	93.2321	288.392	636.005	14.3269	58.5484	108.325	103.087	682.464	140.368	190.961	156.128	52.1647	54.897	102.98	108.186	44.6619	318.478	110.908	99.1042	189.288	125.167	20.7502	22.8167	77.339	105.507	367.634	110.994	42.5658	7.97432	302.353	422.382	476.588	358.292	60.7001	314.914	82.1935	232.947	215.979	371.791	22.7185	60.5385	182.301	356.507
ENSG00000111880	RNGTT	2.12592	5.09015	6.21744	12.1791	8.20768	5.95559	0.083689	10.2711	3.83616	4.80664	17.1639	12.9524	15.3526	8.773	11.3876	4.9856	10.0639	5.17231	4.15381	11.0239	8.08742	17.207	16.9681	4.08925	0.713398	11.145	2.18423	2.36777	7.96663	1.77938	6.76681	5.7992	4.69969	4.23127	34.6731	10.1685	15.6429	3.832	9.04846	11.0966	4.39511	8.80893	0	18.1665	2.35599	8.43923	13.9444	14.3159
ENSG00000115946	PNO1	9.8619	1.75731	7.08499	15.2813	6.67291	3.78992	10.0427	8.34525	2.58354	4.63291	13.8362	6.03262	10.0857	12.8937	0	6.82239	18.4505	12.8132	1.03845	3.26915	12.1915	13.3723	0	9.5015	15.3777	7.24815	4.50497	2.36777	8.41419	7.64085	4.0957	0.134865	2.81981	7.81158	15.7926	9.85558	15.9409	8.17493	0.125673	14.8273	3.94044	5.0026	3.40632	10.0787	7.23626	1.55006	0.255861	8.89529
ENSG00000116133	DHCR24	4.429	8.66538	2.45806	4.0214	8.27441	0.974552	8.20152	12.3574	1.80065	1.21614	18.2148	14.1057	28.6881	12.362	4.86649	4.0672	0.167732	12.6957	2.59613	4.40955	7.7253	14.6506	4.67238	4.08925	0.158533	5.92322	1.36514	6.45756	5.81832	9.10622	8.9037	34.9301	0.805661	3.09208	18.1747	9.5427	9.83271	4.72613	0	20.4713	9.09332	14.029	16.203	25.3833	7.74112	4.47796	17.2706	10.4242
ENSG00000119812	FAM98A	1.35823	2.1209	1.59051	6.43424	5.93889	5.52246	4.51921	8.18477	2.50525	1.21614	11.7345	1.41944	8.85298	14.2229	3.30922	0	0	2.93881	3.28844	4.40955	0.482831	5.99788	2.82802	6.25415	5.23159	0.779371	1.36514	1.72201	4.02807	3.24475	6.94489	6.74326	0.671384	0	9.79315	9.07339	3.27757	12.0069	0	9.47037	2.42489	4.89385	0	12.3184	3.70227	1.63618	4.2217	7.78338
ENSG00000121895	TMEM156	11.9288	1.63612	4.62693	7.69811	4.73777	2.16567	6.1093	3.53068	2.97498	2.08481	13.3108	6.56491	14.6803	16.4826	18.2007	0.918399	14.2572	2.11594	4.15381	3.04107	3.74194	13.274	1.84436	4.3298	0.634132	10.4436	3.27634	1.29151	7.0715	10.3623	5.60933	13.8911	1.47705	0.162741	18.6158	20.024	9.38576	11.7515	0	11.6706	2.02074	6.09012	18.8728	5.3504	6.56312	5.42522	9.72271	2.5018
ENSG00000124243	BCAS4	7.73598	3.33284	14.6037	16.0856	5.93889	5.41418	2.51067	27.764	4.61905	5.79113	0.087571	2.04044	12.9993	29.775	0	9.05279	6.37382	4.34944	0	15.5855	18.3476	14.7489	0.737744	5.89333	8.40225	8.10546	4.09543	4.30504	5.10222	7.64085	13.9788	5.12488	5.77391	3.74305	0	22.2142	10.8756	24.2693	2.76481	7.65282	2.82903	6.09012	0.184125	34.2177	3.70227	7.57808	17.3985	7.78338
ENSG00000125245	GPR18	4.07468	3.69642	6.50662	15.1664	3.26973	2.92365	18.3279	19.0978	1.56578	1.38987	10.8588	0	24.3177	19.9386	21.6072	6.69119	6.37382	3.87923	21.2883	6.00612	23.538	12.3891	3.81168	3.0068	18.6276	7.94959	9.00994	4.30504	3.49099	2.51206	9.97215	5.12488	2.01415	0	3.70552	37.5451	3.72451	14.0507	10.3052	7.65282	1.71763	3.69757	10.311	27.9963	5.55341	4.65019	13.9444	8.61731
ENSG00000126821	SGPP1	4.31089	7.69583	3.90397	8.61728	14.0798	2.92365	3.43125	13.1598	2.89669	15.1728	4.02827	0.70972	22.0764	16.2168	14.8915	2.8864	10.5671	1.41063	16.6153	9.88348	0	8.45603	16.4763	4.93116	26.475	2.96161	6.14314	3.22878	9.57786	5.12879	5.25318	3.64136	4.83397	8.62529	24.0859	28.941	7.44902	8.55812	0	8.32245	3.68785	5.43761	1.38094	26.8764	3.3657	12.5727	6.39652	10.1462
ENSG00000128218	VPREB3	3.30698	0.0605971	8.82009	2.18305	4.67104	2.92365	0.083689	21.6656	0	0.984493	0	1.68558	6.72378	5.05112	4.96382	5.1168	14.5927	0.47021	0.173076	0.22808	0	18.4853	0	2.28517	0.713398	0.701434	0	0	2.41684	0.418677	18.1636	0	0	0	23.5565	46.7749	0	4.34293	0	5.83528	1.26296	3.15381	0	25.881	0.33657	0.688917	0.12793	17.6516
ENSG00000130695	CEP85	4.84237	1.03015	7.22958	17.4644	11.8111	5.84731	4.18445	24.5543	6.73286	2.66392	7.70625	0.88715	11.8787	28.047	15.7674	5.5104	19.6247	5.64252	24.7498	9.35129	18.589	22.4183	21.0257	10.8245	8.40225	3.19542	11.8767	2.15252	14.322	8.05953	13.3556	2.6973	2.55126	5.37046	20.8215	39.5788	12.8123	23.7584	6.535	18.1755	5.55703	9.89645	0.0920626	9.58096	8.07769	10.7643	3.07033	27.6588
ENSG00000132185	FCRLA	1.8897	2.48448	13.5916	7.00872	8.20768	2.49052	8.45259	27.6035	0.391445	0.173734	7.53111	0	14.0079	15.9509	8.37037	9.57759	0.167732	1.88084	0.519227	3.64929	5.79397	14.3556	3.93464	8.77986	6.89619	0.857308	0	3.44403	2.32733	0.837354	5.96548	17.2627	0.268554	0	15.3514	11.42	11.4715	31.0392	0	10.9053	2.07126	8.59142	6.53645	28.7429	0	3.61681	1.2793	9.03428
ENSG00000132704	FCRL2	4.36994	5.51433	1.59051	5.17037	7.27348	1.2994	0	33.06	2.8184	3.88006	16.8136	0	13.4476	15.1534	0	4.9856	0	1.29308	0	1.74862	0	15.7321	0	6.61497	8.87785	0	0.136514	5.8118	5.46027	3.66342	11.1296	23.7363	6.31101	4.23127	11.9988	21.1191	12.6633	0.638666	0	7.36584	2.17229	8.04766	0	23.268	3.02913	5.16687	5.8848	5.28158
ENSG00000133740	E2F5	6.14154	8.54419	4.62693	1.72346	3.26973	0.324851	1.08796	13.8018	1.87894	4.16962	2.01413	0	12.439	9.96932	13.6262	2.4928	3.69011	0.822867	0	1.06437	0	5.01462	0	4.57034	0.0792665	0	1.36514	7.74907	4.02807	1.88405	11.7529	6.33866	1.34277	0	4.94069	10.9506	0.14898	0.127733	0.125673	6.9832	1.61659	3.69757	0	21.2772	4.03884	3.44458	0	8.61731
ENSG00000135318	NT5E	0	0.727165	1.44592	3.44691	1.93514	1.40769	4.01707	17.6534	0.704601	2.66392	0	0.35486	4.03427	6.38037	8.07838	0	11.7412	1.41063	0	6.2342	1.44849	0.688281	4.30351	3.96898	7.60958	4.52035	0	1.72201	0.98464	0.523346	1.51363	0	0.268554	0	6.26409	8.91695	12.9613	2.6824	0	1.53056	0.505185	0.761265	0	8.95882	1.34628	3.01401	0	2.22382
ENSG00000135862	LAMC1	1.59444	1.33314	1.87969	2.87243	3.40319	1.73254	0.083689	3.53068	0.078289	0.115823	5.16669	9.40378	11.2063	1.59509	0	0	0	0.47021	0.173076	2.05272	5.67327	3.14643	5.65604	0	0.317066	0	0	1.50676	2.05879	1.67471	1.24652	4.18082	0	0	0	4.69313	2.53267	4.85386	0	2.86981	1.26296	6.09012	0.184125	1.49314	0	1.2056	0	3.61371
ENSG00000136573	BLK	9.44852	6.84747	23.5684	29.9881	17.1494	15.3763	38.1622	40.7634	3.28814	10.7136	14.0989	7.98435	56.2557	21.4008	27.447	33.8496	17.1087	5.17231	2.94228	11.7842	26.0729	56.0458	6.39378	9.86231	35.0358	22.7576	5.87011	6.88806	17.2759	12.351	41.6693	32.7722	2.28271	0	32.9085	67.894	46.3329	21.9701	5.15259	21.1409	6.41584	27.8406	1.56506	116.589	4.88027	7.0614	24.6906	37.527
ENSG00000137101	CD72	3.72036	6.66568	5.06071	10.6854	12.1447	7.03843	13.9761	48.7876	1.87894	2.72183	24.2572	9.4925	35.8602	11.8303	3.50388	6.0352	11.5735	2.70371	0	8.21089	0.844954	28.9078	7.86927	2.40544	10.3046	18.3932	2.73028	7.53381	5.72881	6.59416	22.6154	10.1149	3.62548	2.11564	25.4093	57.7255	17.5797	19.9264	0	12.3402	2.82903	12.0715	0	18.1665	0.168285	4.21961	19.3175	15.2888
ENSG00000137522	RNF121	8.32651	3.15105	1.7351	6.43424	5.13814	1.84082	9.1221	8.50574	2.42696	4.45917	6.39268	1.41944	8.51679	9.17178	0.0973299	7.34719	5.53516	1.99839	0.519227	3.72531	0	4.62132	0	6.97578	12.5241	2.41605	2.18423	3.22878	6.71345	3.87276	7.56815	0.539461	4.43114	0	8.99911	15.8002	10.5776	8.17493	6.535	10.5226	3.03111	5.22011	2.57775	11.6962	0.67314	8.43923	20.3409	7.36641
ENSG00000143297	FCRL5	5.49195	9.33195	2.31347	3.56181	14.28	2.49052	6.1093	12.8389	2.66183	4.80664	15.3249	6.21005	30.3691	17.2802	13.1395	11.152	0	12.5781	2.07691	1.21643	0	19.5669	10.5743	0.962177	18.6276	10.5994	2.32074	5.3813	11.7262	18.7358	14.2459	39.5155	0	8.78803	19.5863	22.3706	23.9858	2.42693	0.502692	26.2109	7.98192	28.4931	19.4252	25.5077	9.76054	2.66955	5.75687	22.5162
ENSG00000144645	OSBPL10	2.95266	2.24209	0.578366	4.48099	3.46991	1.62425	0.167378	10.913	0.156578	1.15823	8.31925	0.266145	12.3269	8.50716	0.0973299	9.18399	6.20609	0.47021	0	2.12875	0	2.85145	4.67238	4.81088	0.317066	4.91004	1.22863	1.50676	3.04343	3.03541	6.85585	0.404595	0	0	15.5279	35.9807	5.36329	2.81013	7.03769	10.3313	0.959851	3.04506	0	17.6688	7.40455	4.7363	0	4.03068
ENSG00000145911	N4BP3	4.429	0	1.30132	6.08955	2.13533	1.19112	3.68232	9.46865	1.01776	0.0579113	4.46612	0.443575	1.68095	2.65849	18.882	8.26559	0	11.5201	0	5.01777	10.9844	4.71964	10.6973	1.68381	6.02425	2.64986	1.36514	0	2.32733	3.34941	2.31496	19.2857	0	0.162741	6.9699	23.6221	5.36329	0.894132	0	2.77415	2.12178	4.7851	0	18.2909	0	1.11949	0	1.38989
ENSG00000152492	CCDC50	10.2753	6.36269	10.989	14.5919	16.2819	4.76447	16.5704	12.3574	8.22035	2.25854	9.3701	14.017	33.843	29.775	8.95435	4.8544	1.67732	12.2255	1.3846	10.1116	5.67327	19.3702	15.1238	3.60816	14.8228	3.66304	3.00331	6.02705	11.2786	13.293	15.4924	13.0819	2.41698	11.8801	41.643	28.3152	19.2185	5.49253	3.2675	19.706	7.17362	7.72141	18.2284	73.1637	8.41426	5.3391	5.62894	20.9873
ENSG00000154102	C16orf74	5.49195	6.78687	11.4227	15.626	9.67572	6.17216	19.4159	32.8996	3.13156	10.7715	8.31925	0	32.3862	19.407	14.9888	14.432	14.9282	13.8712	43.442	10.4917	2.77628	15.0439	20.288	3.0068	15.2192	2.80574	1.50166	5.59655	9.57786	6.48949	35.7038	21.3087	10.3393	13.9957	47.2895	37.3886	18.6225	35.893	7.9174	16.1666	6.21377	3.37132	21.3585	24.5123	4.88027	17.0507	25.8419	20.5704
ENSG00000156738	MS4A1	43.3451	16.543	35.8587	98.1221	91.152	20.6821	48.6233	143.153	4.46247	34.2835	52.5426	26.0822	130.666	143.691	66.4763	43.952	20.1279	16.81	3.80766	13.6088	27.4007	106.684	22.8701	39.329	38.0479	48.321	5.32406	9.68633	35.8051	33.1801	109.248	49.4955	17.0532	3.90579	150.426	197.894	209.168	75.2349	15.8348	50.3173	13.2864	97.442	16.8475	110.99	19.0162	22.562	71.8969	85.8952
ENSG00000158481	CD1C	12.9327	1.27254	7.51876	27.2306	6.8731	3.24851	7.44832	12.6784	1.33091	2.0269	15.6752	1.15329	11.2063	14.8875	18.9793	3.28	9.89619	1.17552	0	4.56161	3.50053	10.7175	0	2.64599	0.871931	4.05273	2.8668	1.93727	4.2071	7.53618	24.04	6.60839	0	0	16.4984	30.3489	15.494	10.2187	0	6.60056	1.46504	3.26257	0	11.6962	9.25568	3.78904	7.41996	10.0072
ENSG00000159714	ZDHHC1	1.83065	4.66597	3.61479	6.54914	5.33833	2.05739	9.37317	5.617	0	2.08481	6.21754	0.70972	5.49109	7.04499	14.5022	8.00319	27.0049	1.88084	1.3846	5.16982	8.93237	21.4351	5.16421	1.80408	13.4753	8.72896	4.778	4.52029	4.29661	1.98871	4.808	1.48352	4.02831	0.162741	12.3517	39.8916	13.8552	10.4741	0	1.33924	1.21244	2.2838	5.06345	15.4291	0	4.47796	3.58205	18.0686
ENSG00000159958	TNFRSF13C	62.0059	30.9651	102.371	96.2838	77.8729	42.014	133.317	282.776	4.77563	17.3155	72.7715	26.5258	389.419	85.2045	122.052	87.1167	39.7525	20.6892	57.1149	54.7393	49.6109	188.196	63.446	57.009	68.8826	80.3532	6.82571	21.9557	62.1218	50.3459	128.926	33.1768	14.0991	16.5996	171.689	252.96	281.126	101.548	42.7288	112.497	27.9872	124.956	30.1965	207.048	7.9094	47.2769	91.4702	126.202
ENSG00000160856	FCRL3	21.6135	8.2412	5.63907	31.252	10.0761	7.25499	15.9846	12.3574	4.93221	9.78701	32.2261	27.4129	23.085	56.6258	2.43325	31.2256	11.4058	10.2271	36.1728	17.2581	25.1072	71.5813	8.3611	10.1029	28.6152	15.3536	7.91783	7.53381	11.8157	8.58288	23.8619	15.7792	1.61132	3.74305	45.5249	27.0637	65.7004	48.0277	10.6822	16.6449	7.62829	13.594	11.2316	45.6651	8.24597	14.3811	26.2257	27.7978
ENSG00000162931	TRIM17	9.44852	5.93851	0	11.8344	4.87123	5.84731	13.4739	23.1099	2.89669	2.83766	11.1215	0	6.27553	6.77914	0.389319	4.9856	2.68371	7.1707	5.01919	7.14652	7.60459	10.5209	10.5743	7.3366	24.6519	5.37766	2.04771	6.88806	3.22246	8.68754	21.1018	9.84516	2.01415	1.62741	10.499	0	19.0695	11.496	0	6.0266	3.08163	2.39255	31.5775	22.7703	2.52428	3.96127	8.95513	14.4548
ENSG00000163534	FCRL1	4.19278	1.81791	3.61479	9.42156	23.6888	3.24851	18.3279	43.1706	11.1953	7.99176	45.8872	1.50815	43.7046	24.0593	7.68906	26.7648	0	14.459	4.49996	4.56161	14.2435	19.7635	18.0747	5.41225	5.86572	7.09228	1.77469	3.87453	6.89248	8.89688	21.1018	9.03597	3.75975	11.8801	33.4379	85.8843	36.7982	19.7986	9.04846	10.8096	4.29407	24.9043	19.6093	33.3467	8.24597	5.85579	6.26859	19.1805
ENSG00000165905	LARGE2	0.118107	0.605971	11.4227	15.2813	7.3402	1.51597	0.083689	17.0115	1.4092	0.694936	8.49439	0.88715	11.2063	4.65235	20.5366	0.787199	16.27	0.705315	0	6.08214	17.1405	20.9434	5.41013	7.93796	8.56078	8.96277	4.09543	0.645756	3.22246	7.11751	12.1981	12.4076	2.01415	0	23.0271	39.2659	15.9409	9.57999	0.125673	4.78301	2.93007	10.2227	0	15.3046	3.3657	2.23898	22.004	4.86461
ENSG00000167483	FAM129C	18.4837	11.5134	37.0154	47.1078	45.0422	18.4082	27.2826	115.871	4.22761	5.67531	15.8504	23.953	90.0987	48.5174	18.006	19.9424	29.8563	12.1079	3.63459	12.2403	18.1062	112.288	37.379	24.295	23.8592	23.537	9.556	11.1931	19.1557	8.58288	61.1684	27.5125	6.71384	8.62529	45.4367	184.597	54.6758	68.5927	0.125673	33.8637	12.8822	53.6148	17.676	138.115	16.4919	10.2476	37.9953	78.8067
ENSG00000168081	PNOC	1.41728	1.03015	0.433775	4.0214	5.07141	2.38224	5.77454	4.17263	0	0.984493	8.66953	0	4.93077	4.12065	9.53833	11.2832	6.54155	0.352657	0	2.58491	0	9.24264	3.93464	4.57034	0.317066	8.1834	0	1.29151	2.41684	2.51206	2.404	0	1.87988	0	8.11685	18.929	6.1082	0	0	15.497	3.63733	5.0026	0	10.3275	5.38512	5.42522	6.65238	6.81046
ENSG00000172469	MANEA	5.37385	1.69672	3.4702	5.97465	7.07329	3.78992	11.2143	9.78963	0.861179	0.752847	14.0989	17.2994	25.5504	13.0266	3.50388	6.69119	4.1933	3.05636	1.21153	2.12875	7.846	5.11295	0	8.90014	8.71931	3.74098	5.46057	1.93727	3.04343	2.93074	4.71896	0	0.268554	0	29.7324	11.7328	13.7062	2.42693	0	13.1055	2.12178	5.87262	5.24757	10.7008	1.85114	8.61146	7.93168	6.94945
ENSG00000173436	MINOS1	0.118107	3.99941	6.65121	10.9152	5.73871	1.08284	4.18445	10.2711	3.44472	4.63291	10.9464	2.92759	12.439	10.8998	10.5116	8.26559	2.34825	5.76007	0	4.78969	7.12176	7.47277	6.14787	0.962177	6.02425	0	3.41286	4.08978	5.6393	3.66342	9.43792	18.4765	5.2368	4.7195	3.70552	53.5017	14.898	2.93786	0	9.37471	3.53629	7.2864	0	24.8856	5.55341	5.51133	14.2003	10.5632
ENSG00000177455	CD19	5.90533	9.02896	19.2307	9.42156	10.6099	5.95559	13.9761	26.9616	2.19209	0	9.3701	20.848	29.1364	24.0593	10.2196	16.0064	0	1.05797	4.15381	5.54996	4.82831	20.6484	0.737744	1.44327	6.81692	13.0934	4.50497	5.3813	6.08686	5.96614	15.0473	9.3057	0	2.7666	20.9097	12.0457	31.2859	0.638666	23.2495	13.2011	7.07258	16.4216	22.9236	13.9359	2.35599	3.44458	18.294	24.1841
ENSG00000181284	TMEM102	0	2.42388	6.7958	9.76625	7.74058	2.16567	4.85396	10.7525	1.72236	0.926581	14.9746	2.3953	6.72378	10.7669	16.4487	6.82239	8.8898	3.05636	9.34608	10.2636	30.9012	11.7008	1.35253	14.3124	29.4079	7.63784	6.6892	3.22878	5.28125	3.55875	3.20533	8.36164	1.61132	2.44112	9.44025	20.4933	14.6001	14.1784	0	6.5049	1.46504	4.13258	13.9935	8.33668	5.72169	3.70293	5.11721	17.3736
ENSG00000186891	TNFRSF18	17.1845	3.69642	4.19316	16.4303	7.87404	6.28044	15.8172	4.33311	2.66183	13.8987	15.6752	0.53229	10.5339	7.84253	4.5745	7.87199	0.167732	3.05636	0.173076	8.28692	0	9.73427	0	17.0786	29.0908	7.40403	6.00663	2.58302	6.98199	5.33813	10.6844	6.60839	9.2651	0	8.2933	21.1191	5.51227	21.9701	11.1849	2.77415	1.97022	3.80633	0	5.72369	3.19742	2.84178	13.6885	4.86461
ENSG00000187325	TAF9B	1.65349	0	7.51876	3.56181	4.93796	3.35679	4.18445	6.7404	1.87894	4.51708	7.35596	0.088715	9.18917	10.8998	9.441	6.56	2.18052	2.70371	0.692302	7.29857	5.19043	5.40793	2.82802	3.84871	0.713398	2.88367	4.50497	0	4.9232	2.61673	3.73955	10.5195	0.671384	3.25482	0	10.7942	7.89596	0	0	4.49603	1.76815	2.7188	7.08882	11.9451	5.21684	2.49732	4.2217	6.81046
ENSG00000198855	FICD	1.18107	3.51463	0.722958	6.08955	5.40506	1.40769	6.52774	5.13554	2.50525	2.14272	2.97741	0.798435	7.2841	7.84253	3.01723	5.5104	17.9473	2.58615	0.173076	2.88902	3.25911	5.60458	0	9.38123	0.713398	4.52035	1.09211	1.93727	5.99735	2.61673	7.30104	5.39461	1.20849	0	13.3222	22.527	0.14898	5.74799	0.125673	9.08773	2.98059	7.2864	1.28888	0.373284	9.59225	3.27235	2.9424	5.0036
ENSG00000204252	HLA-DOA	8.91704	9.33195	13.7362	31.3669	10.6099	10.7201	13.8924	48.1457	2.89669	9.14999	9.28253	14.3718	37.5411	21.5337	30.1723	12.0704	8.55434	3.99678	0.173076	10.0355	16.1748	39.9203	12.2957	5.89333	16.646	8.88483	8.87343	7.31856	10.1149	8.1642	30.4507	2.83217	6.57957	0	10.9401	44.2719	69.4249	20.565	0.502692	14.2534	3.23318	15.8778	4.78726	69.6797	14.3042	8.00866	22.132	30.4386
ENSG00000211898	IGHD	70.3324	25.3902	259.686	157.524	192.714	103.736	187.798	526.072	9.15982	31.0405	135.647	64.3183	750.935	73.2413	167.018	106.01	36.2301	29.153	77.1917	69.6405	15.5713	471.374	86.1931	82.1459	118.979	128.596	14.7435	21.5252	55.4084	51.4973	239.777	90.4945	25.9154	17.7388	208.921	376.702	206.189	343.475	12.9443	159.753	57.6921	239.472	60.3931	160.014	18.0065	32.9819	142.642	421.97
ENSG00000211899	IGHM	159.149	78.352	370.154	299.537	295.543	123.335	445.393	746.258	61.0654	218.268	502.307	117.636	6099.93	583.272	210.817	408.688	196.75	128.132	210.287	101.42	206.893	686.905	108.203	180.288	520.86	133.35	52.4215	84.594	150.739	347.606	458.808	191.643	96.9479	36.454	550.358	839.132	584.897	358.036	120.395	591.276	752.422	566.273	484.71	617.909	97.1005	112.035	320.21	626.145
ENSG00000218980	FTH1P15	1.71254	4.60538	0	1.60856	1.46804	0.866268	0.920579	0.802428	3.67958	3.76424	0.087571	7.0972	0.112063	0.797546	0	0.787199	2.85145	0.822867	15.9229	0.988348	3.25911	2.6548	0.49183	0.721633	0.237799	4.52035	6.82571	2.58302	0.805614	1.46537	0.267111	0	5.2368	5.85868	0.0882266	0.312876	0.297961	0.638666	0.251346	0.286981	4.54666	1.63128	0	0.124428	2.52428	1.98064	2.17482	1.11191
ENSG00000244005	NFS1	2.18497	3.99941	4.04856	9.42156	10.4765	5.08932	15.5662	12.6784	1.80065	2.08481	8.49439	1.24201	7.39616	13.1595	10.9009	10.7584	3.18691	3.05636	12.9807	9.88348	11.5879	7.5711	0	15.6354	11.7314	6.70259	9.82903	3.01353	7.7876	7.74552	9.25985	0	3.22264	4.7195	24.6152	9.69914	18.1756	4.47066	0	9.08773	2.52592	9.46144	23.0157	15.0558	3.02913	3.44458	8.31547	13.6209
ENSG00000246582	AC100861.1	0.649586	4.1206	7.51876	5.05547	3.40319	3.14022	1.33902	12.8389	0.939468	7.181	9.63281	1.06458	6.61172	1.46217	0.486649	0	4.36103	2.2335	0	0.304107	1.81062	6.48951	0	3.0068	6.81692	4.52035	0.682571	2.15252	3.04343	1.77938	6.58874	0	3.62548	0	6.9699	10.1685	14.898	11.496	0	7.74848	2.57644	1.63128	0	3.48398	0	4.82242	6.78031	3.33573
ENSG00000247982	LINC00926	41.5735	1.69672	80.3929	87.8963	62.7254	21.6567	29.2075	119.401	3.05327	19.6899	48.2516	58.4632	55.6953	102.485	51.4875	65.9935	62.3963	19.8664	4.15381	23.4162	26.435	283.179	31.9689	48.3494	37.7309	46.2946	16.6547	1.29151	20.946	22.8179	172.465	12.5425	19.2016	8.2998	85.1387	201.648	204.103	136.547	3.64452	52.1349	19.197	83.4129	13.7173	246.243	11.9482	27.4705	103.24	160.393
ENSG00000257275	AL139020.1	0	0.605971	5.78366	2.18305	2.66917	0.324851	0.083689	23.7519	0.156578	0.0579113	11.5594	0.088715	10.3098	0.531697	0	0	0	1.41063	0	0.608214	0	7.37444	4.54942	0.120272	0.158533	2.80574	0	0.430504	5.72881	0.209338	7.39007	8.63137	0	0	0	12.9843	0	5.62026	0	0.478301	0.505185	3.80633	0	4.23055	0.841426	0	2.68654	7.36641
ENSG00000269404	SPIB	1.35823	1.63612	5.06071	9.42156	6.00562	2.27395	23.0982	11.3945	1.80065	0.86867	9.80795	0.088715	14.1199	6.51329	9.63566	4.9856	10.9026	0.117552	0.692302	2.12875	5.31114	17.797	5.779	3.24735	7.45105	4.13067	2.45726	1.93727	5.37076	1.46537	12.2871	0	0.805661	0	0	11.7328	25.0287	13.1565	5.90663	8.41811	1.71763	5.22011	6.81264	29.8627	0	1.11949	4.98928	6.67147
ENSG00000270164	LINC01480	0.944852	3.09045	2.45806	1.72346	2.60244	0	0	7.06137	0.391445	0.231645	0.350284	4.96804	5.71522	1.86094	0	6.82239	0	0	0.346151	0	0.482831	1.86819	0	1.68381	8.16445	2.41605	0.136514	2.79827	1.25318	0	3.38341	0	0.402831	0.162741	8.82266	23.7785	7.30004	3.0656	0	4.97434	0.555703	2.93631	1.38094	1.24428	0.33657	0	6.26859	6.11551
[truncated: 10 more columns]
