# Supplementary material for: Integrated transcriptomic analysis reveals immune signatures distinguishing persistent versus resolving outcomes in MRSA bacteremia
Source: Front Immunol. 2024 May 23;15:1373553. doi: 10.3389/fimmu.2024.1373553 (PMC11153731; doi:10.3389/fimmu.2024.1373553)
Supplement: Supplementary Table 5 — Maximal clique centrality (MCC) scores for hub genes in module 2 (ME2). [file Table_5.xlsx]

## Sheet: Sheet1
node_name	MCC	DMNC	MNC	Degree	EPC	BottleNeck	EcCentricity	Closeness	Radiality	Betweenness	Stress	ClusteringCoefficient
CD3E	82584	0.50925	19	19	10.75	6	1	19	2.15789	56.1222	190	0.44444
LCK	82536	0.52889	18	18	10.441	6	0.5	18.5	2.10526	46.1556	162	0.47059
CD27	81528	0.70248	12	12	9.365	4	0.5	15.5	1.78947	7.22222	36	0.72727
IL2RB	81384	0.72963	11	11	9.102	1	0.5	15	1.73684	5.25556	24	0.78182
GATA3	81360	0.7981	10	10	9.222	1	0.5	14.5	1.68421	1.62222	10	0.88889
CD5	81000	0.68784	12	12	9.376	1	0.5	15.5	1.78947	8.42222	38	0.71212
ICOS	80808	0.72963	11	11	9.144	1	0.5	15	1.73684	5.22222	24	0.78182
SLAMF1	80640	0.83533	9	9	8.643	1	0.5	14	1.63158	0.22222	2	0.97222
ZAP70	42240	0.49951	18	18	10.331	3	0.5	18.5	2.10526	49.1667	170	0.44444
CXCR3	40344	0.73986	9	9	8.468	1	0.5	14	1.63158	2	10	0.86111
HLA-DPB1	744	0.65858	7	7	7.079	1	0.5	13	1.52632	1.5	6	0.85714
PLCG1	744	0.65858	7	7	7.228	1	0.5	13	1.52632	1.5	6	0.85714
HLA-DQA1	720	0.71324	6	6	6.791	1	0.5	12.5	1.47368	0	0	1
HLA-DQB1	720	0.71324	6	6	6.848	1	0.5	12.5	1.47368	0	0	1
TCF7	720	0.71324	6	6	7.361	1	0.5	12.5	1.47368	0	0	1
TRAT1	288	0.58315	8	8	7.956	1	0.5	13.5	1.57895	4.03333	16	0.71429
CD6	144	0.61814	6	6	7.184	1	0.5	12.5	1.47368	1	4	0.86667
UBASH3A	120	0.64826	5	5	6.618	1	0.5	12	1.42105	0	0	1
ITGB7	48	0.58344	5	5	6.501	1	0.5	12	1.42105	0.22222	2	0.9
GPR174	48	0.58344	5	5	6.332	1	0.5	12	1.42105	0.33333	2	0.9
