# Supplementary material for: Integrated transcriptomic analysis reveals immune signatures distinguishing persistent versus resolving outcomes in MRSA bacteremia
Source: Front Immunol. 2024 May 23;15:1373553. doi: 10.3389/fimmu.2024.1373553 (PMC11153731; doi:10.3389/fimmu.2024.1373553)
Supplement: Supplementary Table 6 — Maximal clique centrality (MCC) scores for hub genes in module 7 (ME7). [file Table_6.xlsx]

## Sheet: Sheet1
node_name	MCC	DMNC	MNC	Degree	EPC	BottleNeck	EcCentricity	Closeness	Radiality	Betweenness	Stress	ClusteringCoefficient
SPIB	25	0.56839	4	5	3.423	2	0.33333	11.8333	2.42105	3.57143	14	0.6
CD19	8188	0.50074	15	15	5.722	11	0.5	17	3	64.4762	160	0.47619
TNFRSF18	2	0.30779	2	2	2.04	1	0.33333	9.83333	2.10526	0	0	1
CD79A	8192	0.51076	15	15	5.869	2	0.5	17	3	44.0952	144	0.48571
FCRL5	1	0	1	1	1.444	1	0.33333	8.33333	1.73684	0	0	0
FAM129C	5	0.30898	3	4	2.588	1	0.33333	11	2.26316	1.96667	8	0.33333
CD79B	8078	0.5518	14	14	5.608	3	0.5	16.5	2.94737	29.5857	104	0.53846
FCRL2	8	0.37893	4	4	3.026	1	0.33333	11.1667	2.31579	1.3	8	0.66667
BLK	7200	0.76373	9	9	4.864	1	0.5	14	2.68421	1.78571	12	0.88889
CD22	6600	0.69834	10	10	5.162	1	0.5	14.5	2.73684	5.66667	28	0.77778
CD72	1443	0.6123	8	9	4.621	2	0.5	14	2.68421	40.7857	108	0.58333
FCRLA	8042	0.61467	12	12	5.581	2	0.5	15.5	2.84211	19.0238	64	0.63636
MS4A1	6736	0.50675	14	14	5.524	1	0.33333	16.3333	2.89474	35.4571	106	0.49451
VPREB3	1440	0.73175	7	7	4.325	1	0.5	13	2.57895	0.5	4	0.95238
NT5E	4	0.30898	3	3	2.554	1	0.33333	10.5	2.21053	1.5	4	0.66667
CD1C	120	0.64826	5	5	3.606	1	0.33333	11.8333	2.42105	0	0	1
TCL1A	126	0.57059	6	6	3.839	1	0.33333	12.3333	2.47368	2.5	12	0.8
TNFRSF13C	744	0.65858	7	7	4.349	1	0.33333	12.8333	2.52632	1.3	6	0.85714
FCER2	5160	0.72893	8	8	4.565	1	0.33333	13.3333	2.57895	1.2	6	0.89286
STAP1	8	0.37893	4	4	3.088	1	0.33333	11.1667	2.31579	1.28571	6	0.66667
