# Supplementary material for: Integrated transcriptomic analysis reveals immune signatures distinguishing persistent versus resolving outcomes in MRSA bacteremia
Source: Front Immunol. 2024 May 23;15:1373553. doi: 10.3389/fimmu.2024.1373553 (PMC11153731; doi:10.3389/fimmu.2024.1373553)
Supplement: Supplementary Table 7 — IL-10 level (pg/ml), clinical outcome of mrsa infection, host’s DNMT3A genotype, and IL-10 categories. [file Table_7.xlsx]

## Sheet: Sheet1
sid	outcome_txt	Genotype	il10 level (pg/ml)	IL-10 Categories
SA03469	APMB	A/A	36.38	2
SA03567	ARMB	A/C	4.2	1
SA04059	ARMB	A/A	3.77	1
SA04095	APMB	A/A	0.01	0
SA04137	APMB	A/A	77.62	3
SA04158	APMB	A/C	13.83	1
SA04228	ARMB	A/A	6.87	1
SA04233	ARMB	A/C	18.83	1
SA04255	APMB	A/A	105.59	3
SA04256	ARMB	A/C	7.99	1
SA04322	ARMB	A/A	31.35	2
SA04329	ARMB	A/C	17.86	1
SA04378	ARMB	A/C	12.17	1
SA04395	APMB	A/A	10.5	1
SA04413	ARMB	A/C	0.01	0
SA04468	ARMB	A/A	15.64	1
SA04469	APMB	A/A	7.99	1
SA04471	APMB	A/A	28.85	2
SA04495	ARMB	A/A	30.24	2
SA04497	ARMB	A/C	0.01	0
SA04529	APMB	A/A	0.01	0
SA04535	ARMB	A/C	0.01	0
SA04547	ARMB	A/C	0.01	0
SA04627	APMB	A/A	9.1	1
SA04633	ARMB	A/C	38.34	2
SA04711	ARMB	A/A	31.91	2
SA04742	ARMB	A/A	6.03	1
SA04751	APMB	A/A	0.01	0
SA04782	APMB	A/A	1.19	1
SA04785	APMB	A/A	40.3	3
SA04816	APMB	A/A	48.31	3
SA04821	APMB	A/A	261.28	3
SA04859	APMB	A/A	0.01	0
SA04862	APMB	A/A	402.15	3
SA04864	ARMB	A/A	0.01	0
SA04873	APMB	A/A	110.87	3
SA04878	ARMB	A/C	0.01	0
SA04886	APMB	A/A	15.64	1
SA04908	APMB	A/C	4.05	1
SA04915	APMB	A/A	47.89	3
SA04942	ARMB	A/A	41.14	3
SA05004	APMB	A/A	1.48	1
SA05019	APMB	A/A	130.79	3
SA05051	ARMB	A/A	8.55	1
SA05073	APMB	A/A	1.19	1
SA05121	ARMB	A/C	0.01	0
SA05170	ARMB	A/C	36.94	2
SA05208	APMB	A/A	41.28	3
SA05238	APMB	A/A	46.77	3
SA05300	ARMB	A/C	0.01	0
SA05500	ARMB	A/C	0.01	0
SA05525	ARMB	A/C	3.77	1
SA05526	APMB	A/C	32.75	2
SA05567	ARMB	A/C	25.78	2
SA05709	ARMB	A/C	3.77	1
SA05712	ARMB	A/A	0.01	0
SA05867	APMB	A/A	21.05	2
SA05915	ARMB	A/A	0.01	0
