# Supplementary material for: Integrated transcriptomic analysis reveals immune signatures distinguishing persistent versus resolving outcomes in MRSA bacteremia
Source: Front Immunol. 2024 May 23;15:1373553. doi: 10.3389/fimmu.2024.1373553 (PMC11153731; doi:10.3389/fimmu.2024.1373553)
Supplement: Supplementary Table 8 — Prediction scores for MRSA outcomes using the Random Forest Model. [file Table_8.xlsx]

## Sheet: SI Table 8 predication score
		Prediction score
PID	Clinical_Outcome	APMB	ARMB
SA06354	APMB	0.503	0.497
SA06571	APMB	0.787	0.213
SA06878	APMB	0.77	0.23
SA06971	APMB	0.703	0.297
SA07041	APMB	0.796	0.204
SA07047	APMB	0.736	0.264
SA07070	APMB	0.815	0.185
SA07107	APMB	0.684	0.316
SA07182	APMB	0.765	0.235
SA07288	APMB	0.505	0.495
SA06373	APMB	0.716	0.284
SA06382	APMB	0.76	0.24
SA07008	APMB	0.717	0.283
SA07050	APMB	0.725	0.275
SA06119	ARMB	0.737	0.263
SA07110	ARMB	0.769	0.231
SA07129	ARMB	0.625	0.375
SA06526	ARMB	0.731	0.269
SA06696	ARMB	0.71	0.29
SA06699	ARMB	0.731	0.269
SA06843	ARMB	0.647	0.353
SA06872	ARMB	0.737	0.263
SA07157	ARMB	0.777	0.223
SA06524	ARMB	0.476	0.524
SA06844	ARMB	0.388	0.612
SA06882	ARMB	0.255	0.745
SA06902	ARMB	0.363	0.637
